# Supplementary material for: Taxonomically and Functionally Distinct Ciliophora Assemblages Inhabiting Baltic Sea Ice
Source: Microb Ecol. 2021 Nov 8;84(4):974–84. doi: 10.1007/s00248-021-01915-4 (PMC9747827; doi:10.1007/s00248-021-01915-4)
Supplement: Supplementary file 2 — Supplementary file2 (XLSX 524 KB) [file 248_2021_1915_MOESM2_ESM.xlsx]

## Sheet: Sheet1
Title: Taxonomically and functionally distinct Ciliophora assemblages inhabiting Baltic sea ice
Journal: Microbial Ecology
Authors: Markus Majaneva1,2,3,*, Janne-Markus Rintala2,3, Jaanika Blomster3
Affiliations:
1Norwegian Institute for Nature Research (NINA), Trondheim, Norway
2Tvärminne Zoological Station, University of Helsinki, Hanko, Finland
3Department of Environmental Sciences, University of Helsinki, Helsinki, Finland
*Corresponding author. Email: markus.majaneva@gmail.com
Read information			EukRef DADA2 classification													EukRef DADA2 bootstrap support													PR2 DADA2 classification								PR2 DADA2 bootsrap support								EukRef phylogenetic placement classification
ReadName	Read	SequencingMethod	tax.D_0	tax.D_1	tax.D_2	tax.D_3	tax.D_4	tax.D_5	tax.D_6	tax.D_7	tax.D_8	tax.D_9	tax.D_10	tax.D_11	tax.D_12	boot.D_0	boot.D_1	boot.D_2	boot.D_3	boot.D_4	boot.D_5	boot.D_6	boot.D_7	boot.D_8	boot.D_9	boot.D_10	boot.D_11	boot.D_12	tax.Kingdom	tax.Supergroup	tax.Division	tax.Class	tax.Order	tax.Family	tax.Genus	tax.Species	boot.Kingdom	boot.Supergroup	boot.Division	boot.Class	boot.Order	boot.Family	boot.Genus	boot.Species	PhylPlac	PhylPlac	PhylPlac	PhylPlac	PhylPlac
844_44	CATGCATGTCTAAGTACAAACTAAATTATGGTGAAACTGCAAATGGCTCATTACAACGGTTATGACGTACCCGGGATTTCCGATGGATATTTCCAGAAACACTAGAACTAATACATGTAACTGCGCTTATTAGTTTCAAACAGATCTGTCGCTGAGTCATGGTAAACGGTTGATCGACTCGACGTCCCGGAACGGTTTCCGCCCCATCAGCTTCGATGGTTGGGTATTGGCCTACCATTGCAACAACGGGTAACGAGGAATTAGGGTTTGATTTCGGAGAGGGAGCCTGAGAAACGGCTACCACATCTACGGATGGCAGCGGGCGCGCAAATTACCCAATGCAGACACTGTGAGGTAGTGACGAGAAATAATAAAGCGGTGCTTTTGTACCGCTATTAT…	Sanger	D_0__Eukaryota	D_1__SAR	D_2__Alveolata	D_3__Ciliophora	D_4__Ciliophora	D_5__Ciliophora	D_6__Ciliophora	D_7__Ciliophora	D_8__Ciliophora	D_9__Ciliophora	D_10__Ciliophora	D_11__Mesodinium	D_12__Mesodinium	100	100	100	100	100	100	100	100	100	100	100	100	100	Eukaryota	Alveolata	Ciliophora	Ciliophora_X	Ciliophora_XX	Ciliophora_XXX	Mesodinium	Mesodinium_pulex	100	100	100	100	100	100	100	81	Eukaryota	SAR	Alveolata	Ciliophora	Ciliophora
855_G2	AGCCATGCATGTCTAAGTACAACTAAATTATGGTGAAACTGCAAATGGCTCATTACAACGGTTATGACGTACCCGGGATCTCCGATGGATATTTCCAGTAACACTAGAACTAATACATGTAACTGCGTTTATTAGTTTCAAACAAATCTGTCGCTGAGTCATGGTAAACGGTTGATCGACTCGACGTCCCGGAACGGTTTCCGCCCCATCAGCTTCGATGGTTGGGTATTGGCCTACCATTGCAACAACGGGTAACGAGGAATTAGGGTTTGATTTCGGAGAGGGAGCCTGAGAAACGGCTACCACATCTACGGATGGCAGCAGGCGCGCAAATTACCCAATGCAGACACTGTGAGGTAGTGACGAGAAATAATAAAGCGATGCTTATGTATCGCTATT…	Sanger	D_0__Eukaryota	D_1__SAR	D_2__Alveolata	D_3__Ciliophora	D_4__Ciliophora	D_5__Ciliophora	D_6__Ciliophora	D_7__Ciliophora	D_8__Ciliophora	D_9__Ciliophora	D_10__Ciliophora	D_11__Mesodinium	D_12__Mesodinium	100	100	100	100	100	100	100	100	100	100	100	100	100	Eukaryota	Alveolata	Ciliophora	Ciliophora_X	Ciliophora_XX	Ciliophora_XXX	Mesodinium	Mesodinium_sp.	100	100	100	100	100	100	100	97	Eukaryota	SAR	Alveolata	Ciliophora	Ciliophora
denovo42 S5_4001047	GTAACGAACGAGACCTCGGCCTTGTAAATAGTTTAACTGCTTACAGGGACAATGTCGGCTACGTCAAGGAAGTTCGAGGCAATTGCAGATCTGGAATGCCCTTAGATGTCCTGGGTCGCACGCGTGCTACAATGACGCCACGAACGAGTTCATGTGATGAAAGTCACGTGAAATCATCAATCGTCGTCTTAAGGGACAGTCTCTTGTAACTGTGGGACTCCAACTAGGAATGTCTCGTAAGCACAAGTCAACATCTTGTGTTGATTACGTCCCTGCTCTTTGTACACACCGCCCGTCGCTCCTACCGATCGAGTGTTTAGATGAATTTGACGAACTAACGGAAGTTAAATGAATCTGATCACTTAGAGGAAGGAGAAGT	Roche	D_0__Eukaryota	D_1__SAR	D_2__Alveolata	D_3__Ciliophora	D_4__Ciliophora	D_5__Ciliophora	D_6__Ciliophora	D_7__Ciliophora	D_8__Ciliophora	D_9__Ciliophora	D_10__Ciliophora	D_11__Mesodinium	D_12__Mesodinium	100	100	100	100	100	100	100	100	100	100	100	100	100	Eukaryota	Alveolata	Ciliophora	Ciliophora_X	Ciliophora_XX	Ciliophora_XXX	Mesodinium	Mesodinium_pulex	100	100	100	100	100	100	100	95	Eukaryota	SAR	Alveolata	Ciliophora	Ciliophora
denovo240 S5_4001587	GTAACGAACGAGACCTCGGCCTTGTAACTAGTTTACTGCTTACAGGGACAATGTCGGCTACGTCAAGGAAGTTCGAGGCAATTGCAGATCTGGAATGCCCTTAGATGTCCTGGGTCGCACGCGTGCTACAATGACGCCACGAGCGAGTGTGCGTGACGGAACTCACGTGAAATCAGCAATCGGCGTCTTCAGGGACAGTCTCTTGTAACTGTGGGACTCGAACTAGGAATGTCTCGTAAGCACAAGTCAACATCTTGTGTTGATTACGTCCCTGCTCTTTGTACACACCGCCCGTCGCTCCTACCGATCGAGTGTTTAGATGAATTTGACGGACTAGCGGAAGTCAAATGAATCTGATCACTTAGAGGAAGGAGAAGT	Roche	D_0__Eukaryota	D_1__SAR	D_2__Alveolata	D_3__Ciliophora	D_4__Ciliophora	D_5__Ciliophora	D_6__Ciliophora	D_7__Ciliophora	D_8__Ciliophora	D_9__Ciliophora	D_10__Ciliophora	D_11__Mesodinium	D_12__Mesodinium	100	100	100	100	100	100	100	100	100	100	100	100	100	Eukaryota	Alveolata	Ciliophora	Ciliophora_X	Ciliophora_XX	Ciliophora_XXX	Mesodinium	NA	100	100	100	100	100	100	100	65	Eukaryota	SAR	Alveolata	Ciliophora	Ciliophora
838_A3	CATGCACGCTCTAAGTACAAACTAAATGATGGTGAAACTGCAAATGGCTCATTACAACGGTTATGATGTACCCGGGAGTTCCGATGGATATTTCCAGTAACACTAGAACTAATACATGCTCCTGCGTTTATTAGTTTCGCACAGTCCGTCGCTGAGTCATGGTAAACAGTTGATCGACTCGACGTCCCGGAACAGTTTCCGCCCCATCAGCTTCGATGGTTGGGTATTGGCCTACCATTGCAACAACGGGTAACGAGGAATTAGGGTTTGATTTCGGAGAGGGAGCCTGAGAAACGGCTACCACATCTACGGATGGCAGCAGGCGCGCAAATTACCCAATGCAGACTCTGTGAGGTAGTGACGAGAAATAATAAAGCGGGACTTCTGTTTCGCTATTAT…	Sanger	D_0__Eukaryota	D_1__SAR	D_2__Alveolata	D_3__Ciliophora	D_4__Ciliophora	D_5__Ciliophora	D_6__Ciliophora	D_7__Ciliophora	D_8__Ciliophora	D_9__Ciliophora	D_10__Ciliophora	D_11__Mesodinium	D_12__Mesodinium	100	100	100	100	100	100	100	100	100	100	100	100	100	Eukaryota	Alveolata	Ciliophora	Ciliophora_X	Ciliophora_XX	Ciliophora_XXX	Mesodinium	Mesodinium_sp.	100	100	100	100	100	100	100	100	Eukaryota	SAR	Alveolata	Ciliophora	Ciliophora
838_D11	CATGCACGTCTAAGTACAAACTAAATGATGGTGAAACTGCAAATGGCTCATTACAACGGTTATGATGTACCCGGGAGTTCCGATGGATATTTCCAGTAACACTAGAACTAATACATGCTCCTGCGTTTATTAGTTTCGCACAGTCCGTCGCTGAGTCATGGTAAACAGTTGATCGACTCGACGTCCCGGAACAGTTTCCGCCCCATCAGCTTCGATGGTTGGGTATTGGCCTACCATTGCAACAACGGGTAACGAGGAATTAGGGTTTGATTTCGGAGAGGGAGCCTGAGAAACGGCTACCACATCTACGGATGGCAGCAGGCGCGCAAATTACCCAATGCAGACTCTGTGAGGTAGTGACGAGAAATAATAAAGCGGGACTTCTGTTTCGCTATTATA…	Sanger	D_0__Eukaryota	D_1__SAR	D_2__Alveolata	D_3__Ciliophora	D_4__Ciliophora	D_5__Ciliophora	D_6__Ciliophora	D_7__Ciliophora	D_8__Ciliophora	D_9__Ciliophora	D_10__Ciliophora	D_11__Mesodinium	D_12__Mesodinium	100	100	100	100	100	100	100	100	100	100	100	100	100	Eukaryota	Alveolata	Ciliophora	Ciliophora_X	Ciliophora_XX	Ciliophora_XXX	Mesodinium	Mesodinium_sp.	100	100	100	100	100	100	100	100	Eukaryota	SAR	Alveolata	Ciliophora	Ciliophora
838_E10	AGCCATGCACGTCTAAGTACAAACTAAATGATGGTGAAACTGCAAATGGCTCATTACAACGGTTATGATGTACCCGGGAGTTCCGATGGATATTTCCAGTAACACTAGAACTAATACATGTCCCTGCGTTTATTAGTTTCGCACAGTCCGTCGCTGAGTCATGGTAAACAGTTGATCGACTCGACGTCCCGGAACAGTTTCCGCCCCATCAGCTTCGATGGTTGGGTATTGGCCTACCATTGCAACAACGGGTAACGAGGAATTAGGGTTTGATTTCGGAGAGGGAGCCTGAGAAACGGCTACCACATCTACGGATGGCAGCAGGCGCGCAAATTACCCAATGCAGACACTGTGAGGTAGTGACGAGAAATAATAAAGCGGGACTTCTGTTTCGCTATT…	Sanger	D_0__Eukaryota	D_1__SAR	D_2__Alveolata	D_3__Ciliophora	D_4__Ciliophora	D_5__Ciliophora	D_6__Ciliophora	D_7__Ciliophora	D_8__Ciliophora	D_9__Ciliophora	D_10__Ciliophora	D_11__Mesodinium	D_12__Mesodinium	100	100	100	100	100	100	100	100	100	100	100	100	100	Eukaryota	Alveolata	Ciliophora	Ciliophora_X	Ciliophora_XX	Ciliophora_XXX	Mesodinium	Mesodinium_sp.	100	100	100	100	100	100	100	100	Eukaryota	SAR	Alveolata	Ciliophora	Ciliophora
838_E12	CATGCACGTCTAAGTACAAACTAAATGATGGTGAAACTGCAAATGGCTCATTACAACGGTTATGATGTACCCGGGAGTTCCGATGGATATTTCCAGTAACACTAGAACTAATACATGTCCCTGCGTTTATTAGTTTCGCACAGTCCGTCGCTGAGTCATGGTAAACAGTTGATCGACTCNACGTCCCGGAACAGTTTCCGCCCCATCAGCTTCGATGGTTGGGTATTGGCCTACCATTGCAACAACGGGTAACGAGGAATTAGGGTTTGATTTCGGAGAGGGAGCCTGAGAAACGGCTACCACATCTACGGATGGCAGCAGGCGCGCAAATTACCCAATGCAGACACTGTGAGGTAGTGACGAGAAATAATAAAGCGGGACTTCTGTTTCGCTATTATA…	Sanger	D_0__Eukaryota	D_1__SAR	D_2__Alveolata	D_3__Ciliophora	D_4__Ciliophora	D_5__Ciliophora	D_6__Ciliophora	D_7__Ciliophora	D_8__Ciliophora	D_9__Ciliophora	D_10__Ciliophora	D_11__Mesodinium	D_12__Mesodinium	100	100	100	100	100	100	100	100	100	100	100	100	100	Eukaryota	Alveolata	Ciliophora	Ciliophora_X	Ciliophora_XX	Ciliophora_XXX	Mesodinium	Mesodinium_sp.	100	100	100	100	100	100	100	100	Eukaryota	SAR	Alveolata	Ciliophora	Ciliophora
838_H2	AGCCATGCACGTCTAGTACAAACTAAATGATGGTGAAACTGCAAATGGCTCATTACAACGGTTATGATGTACCCGGGAGTTCCGATGGATATTTCCAGTAACACTAGAACTTATACATGCTCCTGCGTTTATTAGTTTCGCACAGTCCGTCGCTGAGTCATGGTAAACAGTTGATCGACTCGACGTCCCGGAACAGTTTCCGCCCCATCAGCTTCGATGGTTGGGTATTGGCCTACCATTGCAACAACGGGTAACGAGGAATTAGGGTTTGATTTCGGAGAGGGAGCCTGAGAAACGGCTACCACATCTACGGATGGCAGCAGGCGCGCAAATTACCCAATGCAGACTCTGTGAGGTAGTGACGAGAAATAATAAAGCGGGACTTCTGTTTCGCTATTA…	Sanger	D_0__Eukaryota	D_1__SAR	D_2__Alveolata	D_3__Ciliophora	D_4__Ciliophora	D_5__Ciliophora	D_6__Ciliophora	D_7__Ciliophora	D_8__Ciliophora	D_9__Ciliophora	D_10__Ciliophora	D_11__Mesodinium	D_12__Mesodinium	100	100	100	100	100	100	100	100	100	100	100	100	100	Eukaryota	Alveolata	Ciliophora	Ciliophora_X	Ciliophora_XX	Ciliophora_XXX	Mesodinium	Mesodinium_sp.	100	100	100	100	100	100	100	100	Eukaryota	SAR	Alveolata	Ciliophora	Ciliophora
838B_D4	AGCCATGCACGTCTAAGTACAAACTAAATGATGGTGAAACTGCAAATGGCTCATTACAACGGTTATGATGTACCCGGGAGTTCCGATGGATATTTCCAGTAACACTAGAACTAATACATGCTCCTGCGTTTATTAGTTTCGCACAGTCCGTCGCTGAGTCATGGTAAACAGTTGATCGACTCGACGTCCCGGAACAGTTTCCGCCCCATCAGCTTCGATGGTTGGGTATTGGCCTACCATTGCAACAACGGGTAACGAGGAATTAGGGTTTGATTTCGGAGAGGGAGCCTGGGAAACGGCTACCACATCTACGGATGGCAGCAGGCGCGCAAATTACCCAATGCAGACTCTGTGAGGTAGTGACGAGAAATAATAAAGCGGGACTTCTGTTTCGCTATT…	Sanger	D_0__Eukaryota	D_1__SAR	D_2__Alveolata	D_3__Ciliophora	D_4__Ciliophora	D_5__Ciliophora	D_6__Ciliophora	D_7__Ciliophora	D_8__Ciliophora	D_9__Ciliophora	D_10__Ciliophora	D_11__Mesodinium	D_12__Mesodinium	100	100	100	100	100	100	100	100	100	100	100	100	100	Eukaryota	Alveolata	Ciliophora	Ciliophora_X	Ciliophora_XX	Ciliophora_XXX	Mesodinium	Mesodinium_sp.	100	100	100	100	100	100	100	83	Eukaryota	SAR	Alveolata	Ciliophora	Ciliophora
838B_G12	AGCCATGCACGTCTAAGTACAAACTAAATGATGGTGAAACTGCAAATGGCTCATTACAACGGTTATGATGTACCCGGGAGTTCCGATGGATATTTCCAGTAACACTAGAACTAATACATGTCCCTGCGTTTATTAGTTTCGCACAGTCCGTCGCTGAGTCATGGTAAACAGTTGATCGACTCGACGTCCCGGAACAGTTTCCGCCCCATCAGCTTCGATGGTTGGGTATTGGCCTACCATTGCAACAACGGGTAACGAGGAATTAGGGTTTGATTTCGGAGAGGGAGCCTGAGAAACGGCTACCACATCTACGGATGGCAGCAGGCGCGCAAATTACCCAATGCAGACGCTGTGAGGTAGTGACGAGAAATAATAAAGCGGGACTTCTGTTTCGCTATT…	Sanger	D_0__Eukaryota	D_1__SAR	D_2__Alveolata	D_3__Ciliophora	D_4__Ciliophora	D_5__Ciliophora	D_6__Ciliophora	D_7__Ciliophora	D_8__Ciliophora	D_9__Ciliophora	D_10__Ciliophora	D_11__Mesodinium	D_12__Mesodinium	100	100	100	100	100	100	100	100	100	100	100	100	100	Eukaryota	Alveolata	Ciliophora	Ciliophora_X	Ciliophora_XX	Ciliophora_XXX	Mesodinium	NA	100	100	100	100	100	100	100	77	Eukaryota	SAR	Alveolata	Ciliophora	Ciliophora
838B_G6	AGCCATGCACGTCTAAGTACAAACTAAATGATGGTGAAACTGCAAATGGCTCATTACAACGGTTATGATGTACCCGGGAGTTCCGATGGATATTTCCAGTAACACTAGAACTAATACATGCTCCTGCGTTTATTAGTTTCGCACAGTCCGTCGCTGAGTCATGGTAAACAGTTGATCGACTCGACGTCCCGGAACAGTTTCCGCCCCATCAGCTTCGATGGTTGGGTATTGGCCTACCATTGCAACAACGGGTAACGAGGAATTAGGGTTTGATTTCGGAGAGGGAGCCTGAGAAACGGCTACCACATCTACGGATGGCAGCAGGCGCGCAAATTACCCAATGCAGACTCTGTGAGGTAGTGACGAGAAATAATAAAGCGGGACTTCTGTTTCGCTATT…	Sanger	D_0__Eukaryota	D_1__SAR	D_2__Alveolata	D_3__Ciliophora	D_4__Ciliophora	D_5__Ciliophora	D_6__Ciliophora	D_7__Ciliophora	D_8__Ciliophora	D_9__Ciliophora	D_10__Ciliophora	D_11__Mesodinium	D_12__Mesodinium	100	100	100	100	100	100	100	100	100	100	100	100	100	Eukaryota	Alveolata	Ciliophora	Ciliophora_X	Ciliophora_XX	Ciliophora_XXX	Mesodinium	NA	100	100	100	100	100	100	100	67	Eukaryota	SAR	Alveolata	Ciliophora	Ciliophora
840_G9	TGCACGTCTAAGTACAAACTAAATGATGGTGAAACTGCAAATGGCTCATTACAACGGTTATGATGTACCCGGGAGTTCCGATGGATATTTCCAGTAACACTAGAACTAATACATGTCCCTGCGTTTATTAGTTTCGCACAGTCCGTCGCTGAGTCATGGTAAACAGTTGATCGACTCGACGTCCCGGAACAGTTTCCGCCCCATCAGCTTCGATGGTTGGGTATTGGCCTACCATTGCAACAACGGGTAACGAGGAATTAGGGTTTGATTTCGGAGAGGGAGCCTGAGAAACGGCTACCACATCTACGGATGGCAGCAGGCGCGCAAATTACCCAATGCAGACACTGTGAGGTAGTGACGAGAAATAATAAAGCGGGACTTCTGTTTCGCTATTATAAT…	Sanger	D_0__Eukaryota	D_1__SAR	D_2__Alveolata	D_3__Ciliophora	D_4__Ciliophora	D_5__Ciliophora	D_6__Ciliophora	D_7__Ciliophora	D_8__Ciliophora	D_9__Ciliophora	D_10__Ciliophora	D_11__Mesodinium	D_12__Mesodinium	100	100	100	100	100	100	100	100	100	100	100	100	100	Eukaryota	Alveolata	Ciliophora	Ciliophora_X	Ciliophora_XX	Ciliophora_XXX	Mesodinium	NA	100	100	100	100	100	100	100	74	Eukaryota	SAR	Alveolata	Ciliophora	Ciliophora
844_11	AGCCATGCACGTCTAAGTACAAACTAAATGATGGTGAAACTGCAAATGGCTCATTACAACGGTTATGATGTACCCGGGAGTTCCGATGGATATTTCCAGTAACACTAGAACTAATACATGCTCCTGCGTTTATTAGTTTCGCACAGTCCGTCGCTGAGTCATGGTAAACAGTTGATCGACTCGACGTCCCGGAACAGTTTCCGCCCCATCAGCTTCGATGGTTGGGTATTGGCCTACCATTGCAACAACGGGTAACGAGGAATTAGGGTTTGATTTCGGAGAGGGAGCCTGAGAAACGGCTACCACATCTACGGATGGCAGCAGGCGCGCAAATTACCCAATGCAGACTCTGTGAGGTAGTGACGAGAAATAATAAAGCGGGACTTCTGTTTCGCTATT…	Sanger	D_0__Eukaryota	D_1__SAR	D_2__Alveolata	D_3__Ciliophora	D_4__Ciliophora	D_5__Ciliophora	D_6__Ciliophora	D_7__Ciliophora	D_8__Ciliophora	D_9__Ciliophora	D_10__Ciliophora	D_11__Mesodinium	D_12__Mesodinium	100	100	100	100	100	100	100	100	100	100	100	100	100	Eukaryota	Alveolata	Ciliophora	Ciliophora_X	Ciliophora_XX	Ciliophora_XXX	Mesodinium	Mesodinium_sp.	100	100	100	100	100	100	100	100	Eukaryota	SAR	Alveolata	Ciliophora	Ciliophora
844_17	GCCATGCACGTCTAAGTACAAACTAAATGATGGTGAAACTGCAAATGGCTCATTACAACGGTTATGATGTACCCGGGAGTTCCGATGGATATTTCCAGTAACACTAGAACTAATACATGCTCCTGCGTTTATTAGTTTCGCACAGTCCGTCGCTGAGTCATGGTAAACAGTTGATCGACTCGACGTCCCGGAACAGTTTCCGCCCCATCAGCTTCGATGGTTGGGTATTGGCCTACCATTGCAACAACGGGTAACGAGGAATTAGGGTTTGATTTCGGAGAGGGAGCCTGAGAAACGGCTACCACATCTACGGATGGCAGCAGGCGCGCAAATTACCCAATGCAGACTCTGTGAGGTAGTGACGAGAAATAATAAAGCGGGACTTCTGTTTCGCTATTA…	Sanger	D_0__Eukaryota	D_1__SAR	D_2__Alveolata	D_3__Ciliophora	D_4__Ciliophora	D_5__Ciliophora	D_6__Ciliophora	D_7__Ciliophora	D_8__Ciliophora	D_9__Ciliophora	D_10__Ciliophora	D_11__Mesodinium	D_12__Mesodinium	100	100	100	100	100	100	100	100	100	100	100	100	100	Eukaryota	Alveolata	Ciliophora	Ciliophora_X	Ciliophora_XX	Ciliophora_XXX	Mesodinium	Mesodinium_sp.	100	100	100	100	100	100	100	100	Eukaryota	SAR	Alveolata	Ciliophora	Ciliophora
844_21	AGCCATGCACGTCTAAGTACAAACTAAATGATGGTGAAACTGCAAATGGCTCATTACAACGGTTATGATGTACCCGGGAGTTCCGATGGATATTTCCAGTAACACTAGAACTAATACATGCTCCTGCGTTTATTAGTTTCGCACAGTCCGTCGCTGAGTCATGGTAAACAGTTGATCGACTCGACGTCCCGGAACAGTTTCCGCCCCATCAGCTTCGATGGTTGGGTATTGGCCTACCATTGCAACAACGGGTAACGGGGAATTAGGGTTTGATTTCGGAGAGGGAGCCTGAGAAACGGCTACCACATCTACGGATGGCAGCAGGCGCGCAAATTACCCAATGCAGACTCTGTGAGGTAGTGACGAGAAATAATAAAGCGGGACTTCTGTTTCGCTATT…	Sanger	D_0__Eukaryota	D_1__SAR	D_2__Alveolata	D_3__Ciliophora	D_4__Ciliophora	D_5__Ciliophora	D_6__Ciliophora	D_7__Ciliophora	D_8__Ciliophora	D_9__Ciliophora	D_10__Ciliophora	D_11__Mesodinium	D_12__Mesodinium	100	100	100	100	100	100	100	100	100	100	100	100	100	Eukaryota	Alveolata	Ciliophora	Ciliophora_X	Ciliophora_XX	Ciliophora_XXX	Mesodinium	Mesodinium_sp.	100	100	100	100	100	100	100	100	Eukaryota	SAR	Alveolata	Ciliophora	Ciliophora
844_26	AGCCATGCACGTCTAAGTACAAACTAAATGATGGTGAAACTGCAAATGGCTCATTACAACGGTTATGATGTACCCGGGAGTTCCGATGGATATTTCCAGTAACACTAGAACTAATACATGTCCCTGCGTTTATTAGTTTCGCACAGTCCGTCGCTGAGTCATGGTAAACAGTTGATCGACTCGACGTCCCGGAACAGTTTCCGCCCCATCAGCTTCGATGGTTGGGTATTGGCCTACCATTGCAACAACGGGTAACGAGGAATTAGGGTTTGATTTCGGAGAGGGAGCCTGAGAAACGGCTACCACATCTACGGATGGCAGCAGGCGCGCAAATTACCCAATGCAGACACTGTGAGGTAGTGACGAGAAATAATAAAGCGGGACTTCTGTTTCGCTATT…	Sanger	D_0__Eukaryota	D_1__SAR	D_2__Alveolata	D_3__Ciliophora	D_4__Ciliophora	D_5__Ciliophora	D_6__Ciliophora	D_7__Ciliophora	D_8__Ciliophora	D_9__Ciliophora	D_10__Ciliophora	D_11__Mesodinium	D_12__Mesodinium	100	100	100	100	100	100	100	100	100	100	100	100	100	Eukaryota	Alveolata	Ciliophora	Ciliophora_X	Ciliophora_XX	Ciliophora_XXX	Mesodinium	Mesodinium_sp.	100	100	100	100	100	100	100	100	Eukaryota	SAR	Alveolata	Ciliophora	Ciliophora
844_36	CATGCACGTCTAAGTACAAACTAAATGATGGTGAAACTGCAAATGGCTCATTACAACGGTTATGATGTACCCGGGAGTTCCGATGGATATTTCCAGTAACACTAGAACTAATACATGTCCCTGCGTTTATTAGTTTCGCACAGTCCGTCGCTGAGTCATGGTAAACAGTTGATCGACTCGACGTCCCGGAACAGTTTCCGCCCCATCAGCTTCGATGGTTGGGTATTGGCCTACCATTGCAACAACGGGTAACGAGGAATTAGGGTTTGATTTCGGAGAGGGAGCCTGAGAAACGGCTGCCACATCTACGGATGGCAGCAGGCGCGCAAATTACCCAATGCAGACACTGTGAGGTAGTGACGAGAAATAATAAAGCGGGACTTCTGTTTCGCTATTATA…	Sanger	D_0__Eukaryota	D_1__SAR	D_2__Alveolata	D_3__Ciliophora	D_4__Ciliophora	D_5__Ciliophora	D_6__Ciliophora	D_7__Ciliophora	D_8__Ciliophora	D_9__Ciliophora	D_10__Ciliophora	D_11__Mesodinium	D_12__Mesodinium	100	100	100	100	100	100	100	100	100	100	100	100	100	Eukaryota	Alveolata	Ciliophora	Ciliophora_X	Ciliophora_XX	Ciliophora_XXX	Mesodinium	Mesodinium_sp.	100	100	100	100	100	100	100	100	Eukaryota	SAR	Alveolata	Ciliophora	Ciliophora
844_40	CATGCACGTCTAAGTACAAACTAAATGATGGTGAAACTGCAAATGGCTCATTACAACGGTTATGATGTACCCGGGAGTTCCGATGGATATTTCCAGTAACACTAGAACTAATACATGCTCCTGCGTTTATTAGTTTCGCACAGTCCGTCGCTGAGTCATGGTAAACAGTTGATCGACTCGACGTCCCGGAACAGTTTCCGCCCCATCAGCTTCGATGGTTGGGTATTGGCCTACCATTGCAACAACGGGTAACGAGGAATTAGGGTTTGATTTCGGAGAGGGAGCCTGAGAAACGGCTACCACATCTACGGATGGCAGCAGGCGCGCAAATTACCCAATGCAGACTCTGTGAGGTAGTGACGAGAAATAATAAAGCGGGACTTCTGTTTCGCTATTATA…	Sanger	D_0__Eukaryota	D_1__SAR	D_2__Alveolata	D_3__Ciliophora	D_4__Ciliophora	D_5__Ciliophora	D_6__Ciliophora	D_7__Ciliophora	D_8__Ciliophora	D_9__Ciliophora	D_10__Ciliophora	D_11__Mesodinium	D_12__Mesodinium	100	100	100	100	100	100	100	100	100	100	100	100	100	Eukaryota	Alveolata	Ciliophora	Ciliophora_X	Ciliophora_XX	Ciliophora_XXX	Mesodinium	Mesodinium_sp.	100	100	100	100	100	100	100	100	Eukaryota	SAR	Alveolata	Ciliophora	Ciliophora
844_45	CATGCACGTCTAAGTACAAACTAAATGATGGTGAAACTGCAAATGGCTCATTACAACGGTTATGATGTACCCGGGAGTTCCGATGGATATTTCCAGTAACACTAGAACTAATACATGCTCCTGCGTTTATTAGTTTCGCACAGTCCGTCGCTGAGTCATGGTAAACAGTTGATCGACTCGACGTCCCGGAACAGTTTCCGCCCCATCAGCTTCGATGGTTGGGTATTGGCCTACCATTGCAACAACGGGTAACGAGGAATTAGGGTTTGATTTCGGAGAGGGAGCCTGAGAAACGGCTACCACATCTACGGATGGCAGCAGGCGCGCAAATTACCCAATGCAGACTCTGTGAGGTAGTGACGAGAAATAATAAAGCGGGACTTCTGTTTCGCTATTATA…	Sanger	D_0__Eukaryota	D_1__SAR	D_2__Alveolata	D_3__Ciliophora	D_4__Ciliophora	D_5__Ciliophora	D_6__Ciliophora	D_7__Ciliophora	D_8__Ciliophora	D_9__Ciliophora	D_10__Ciliophora	D_11__Mesodinium	D_12__Mesodinium	100	100	100	100	100	100	100	100	100	100	100	100	100	Eukaryota	Alveolata	Ciliophora	Ciliophora_X	Ciliophora_XX	Ciliophora_XXX	Mesodinium	Mesodinium_sp.	100	100	100	100	100	100	100	100	Eukaryota	SAR	Alveolata	Ciliophora	Ciliophora
844_46	CATGCACGTCTAAGTACAAACTAAATGATGGTGAAACTGCAAATGGCTCATTACAACGGTTATGATGTACCCGGGAGTTCCGATGGATATTTCCAGTAACACTAGAACTAATACATGCTCCTGCGTTTATTAGTTTCGCACAGTCCGTCGCTGAGTCATGGTAAACAGTTGATCGACTCGACGTCCCGGAACAGTTTCCGCCCCATCAGCTTCGATGGTTGGGTATTGGCCTACCATTGCAACAACGGGTAACGAGGAATTAGGGTTTGATTTCGGAGAGGGAGCCTGAGAAACGGCTACCACATCTACGGATGGCAGCAGGCGCGCAAATTACCCAATGCAGACTCTGTGAGGTAGTGACGAGAAATAATAAAGCGGGACTTCTGTTTCGCTATTATA…	Sanger	D_0__Eukaryota	D_1__SAR	D_2__Alveolata	D_3__Ciliophora	D_4__Ciliophora	D_5__Ciliophora	D_6__Ciliophora	D_7__Ciliophora	D_8__Ciliophora	D_9__Ciliophora	D_10__Ciliophora	D_11__Mesodinium	D_12__Mesodinium	100	100	100	100	100	100	100	100	100	100	100	100	100	Eukaryota	Alveolata	Ciliophora	Ciliophora_X	Ciliophora_XX	Ciliophora_XXX	Mesodinium	Mesodinium_sp.	100	100	100	100	100	100	100	100	Eukaryota	SAR	Alveolata	Ciliophora	Ciliophora
844_54	TACAAACTAAATGATGGTGAAACTGCAAATGGCTCATTACAACGGTTATGATGTACCCGGGAGTTCCGATGGATATTTCCAGTAACACTAGAACTAATACATGCTCCTGCGTTTATTAGTTTCGCACAGTCCGTCGCTGAGTCATGGTAAACAGTTGATCGACTCGACGTCCCGGAACAGTTTCCGCCCCATCAGCTTCGATGGTTGGGTATTGGCCTACCATTGCAACAATGGGTAACGAGGAATTAGGGTTTGATTTCGGAGAGGGAGCCTGAGAAACGGCTACCACATCTACGGATGGCAGCAGGCGCGCAAATTACCCAATGCAGACTCTGTGAGGTAGTGACGAGAAATAATAAAGCGGGACTTCTGTTTCGCTATTATAATGAGGAATAACCA…	Sanger	D_0__Eukaryota	D_1__SAR	D_2__Alveolata	D_3__Ciliophora	D_4__Ciliophora	D_5__Ciliophora	D_6__Ciliophora	D_7__Ciliophora	D_8__Ciliophora	D_9__Ciliophora	D_10__Ciliophora	D_11__Mesodinium	D_12__Mesodinium	100	100	100	100	100	100	100	100	100	100	100	100	100	Eukaryota	Alveolata	Ciliophora	Ciliophora_X	Ciliophora_XX	Ciliophora_XXX	Mesodinium	Mesodinium_sp.	100	100	100	100	100	100	100	100	Eukaryota	SAR	Alveolata	Ciliophora	Ciliophora
844_55	CATGCACGTCTAAGTACAAACTAAATGATGGTGAAACTGCAAATGGCTCATTACAACGGTTATGATGTACCCGGGAGTTCCGATGGATATTTCCAGTAACACTAGAACTAATACATGTCCCTGCGTTTATTAGTTTCGCACAGTCCGTCGCTGAGTCATGGTAAACAGTTGATCGACTCGACGTCCCGGAACAGTTTCCGCCCCATCAGCTTCGATGGTTGGGTATTGGCCTACCATTGCAACAACGGGTAACGAGGAATTAGGGTTTGATTTCGGAGAGGGAGCCTGAGAAACGGCTACCACATCTACGGATGGCAGCAGGCGCGCAAATTACCCAATGCAGACACTGTGAGGTAGTGACGAGAAATAATAAAGCGGGACTTCTGTTTCGCTATTATA…	Sanger	D_0__Eukaryota	D_1__SAR	D_2__Alveolata	D_3__Ciliophora	D_4__Ciliophora	D_5__Ciliophora	D_6__Ciliophora	D_7__Ciliophora	D_8__Ciliophora	D_9__Ciliophora	D_10__Ciliophora	D_11__Mesodinium	D_12__Mesodinium	100	100	100	100	100	100	100	100	100	100	100	100	100	Eukaryota	Alveolata	Ciliophora	Ciliophora_X	Ciliophora_XX	Ciliophora_XXX	Mesodinium	Mesodinium_sp.	100	100	100	100	100	100	100	100	Eukaryota	SAR	Alveolata	Ciliophora	Ciliophora
844_58	CATGCACGTCTAAGTACAAACTAAATGATGGTGAAACTGCAAATGGCTCATTACAACGGTTATGATGTACCCGGGAGTTCCGATGGATATTTCCAGTAACACTAGAACTAATACATGCTCCTGCGTTTATTAGTTTCGCACAGTCCGTCGCTGAGTCATGGTAAACAGTTGATCGACTCGACGTCCCGGAACAGTTTCCGCCCCATCAGCTTCGATGGTTGGGTATTGGCCTACCATTGCAACAACGGGTAACGAGGAATTAGGGTTTGATTTCGGAGAGGGAGCCTGAGAAACGGCTACCACATCTACGGATGGCAGCAGGCGCGCAAATTACCCAATGCAGACTCTGTGAGGTAGTGACGAGAAATAATAAAGCGGGACTTCTGTTTCGCTATTATA…	Sanger	D_0__Eukaryota	D_1__SAR	D_2__Alveolata	D_3__Ciliophora	D_4__Ciliophora	D_5__Ciliophora	D_6__Ciliophora	D_7__Ciliophora	D_8__Ciliophora	D_9__Ciliophora	D_10__Ciliophora	D_11__Mesodinium	D_12__Mesodinium	100	100	100	100	100	100	100	100	100	100	100	100	100	Eukaryota	Alveolata	Ciliophora	Ciliophora_X	Ciliophora_XX	Ciliophora_XXX	Mesodinium	Mesodinium_sp.	100	100	100	100	100	100	100	100	Eukaryota	SAR	Alveolata	Ciliophora	Ciliophora
844_61	CATGCACGTCTAAGTACAAACTAAATGATGGTGAAACTGCAAATGGCTCATTACAACGGTTATGATGTACCCGGGAGTTCCGATGGATATTTCCAGTAACACTAGAACTAATACATGCTCCTGCGTTTATTAGTTTCGCACAGTCCGTCGCTGAGTCATGGTAAACAGTTGATCGACTCGACGTCCCGGAACAGTTTCCGCCCCATCAGCTTCGATGGTTGGGTATTGGCCTACCATTGCAACAACGGGTAACGAGGAATTAGGGTTTGATTTCGGAGAGGGAGCCTGAGAAACGGCTACCACATCTACGGATGGCAGCAGGCGCGCAAATTACCCAATGCAGACTCTGTGAGGTAGTGACGAGAAATAATAAAGCGGGACTTCTGTTTCGCTATTATA…	Sanger	D_0__Eukaryota	D_1__SAR	D_2__Alveolata	D_3__Ciliophora	D_4__Ciliophora	D_5__Ciliophora	D_6__Ciliophora	D_7__Ciliophora	D_8__Ciliophora	D_9__Ciliophora	D_10__Ciliophora	D_11__Mesodinium	D_12__Mesodinium	100	100	100	100	100	100	100	100	100	100	100	100	100	Eukaryota	Alveolata	Ciliophora	Ciliophora_X	Ciliophora_XX	Ciliophora_XXX	Mesodinium	Mesodinium_sp.	100	100	100	100	100	100	100	100	Eukaryota	SAR	Alveolata	Ciliophora	Ciliophora
844_64	CATGCACGTCTAAGTACAAACTAAATGATGGTGAAACTGCAAATGGCTCATTACAACGGTTATGATGTACCCGGGAGTTCCGATGGATATTTCCAGTAACACTAGAACTAATACATGCTCCTGCGTTTATTAGTTTCGCACAGTCCGTCGCTGAGTCATGGTAAACAGTTGATCGACTCGACGTCCCGGAACAGTTTCCGCCCCATCAGCTTCGATGGTTGGGTATTGGCCTACCATTGCAACAACGGGTAACGAGGAATTAGGGTTTGATTTCGGAGAGGGAGCCTGAGAAACGGCTACCACATCTACGGATGGCAGCAGGCGCGCAAATTACCCAATGCAGACTCTGTGAGGTAGTGACGAGAAATAATAAAGCGGGACTTCTGTTTCGCTATTATA…	Sanger	D_0__Eukaryota	D_1__SAR	D_2__Alveolata	D_3__Ciliophora	D_4__Ciliophora	D_5__Ciliophora	D_6__Ciliophora	D_7__Ciliophora	D_8__Ciliophora	D_9__Ciliophora	D_10__Ciliophora	D_11__Mesodinium	D_12__Mesodinium	100	100	100	100	100	100	100	100	100	100	100	100	100	Eukaryota	Alveolata	Ciliophora	Ciliophora_X	Ciliophora_XX	Ciliophora_XXX	Mesodinium	Mesodinium_sp.	100	100	100	100	100	100	100	100	Eukaryota	SAR	Alveolata	Ciliophora	Ciliophora
844_67	TCTAAGTACAAACTAAATGATGGTGAAACTGCAAATGGCTCATTACAACGGTTATGATGTACCCGGGAGTTCCGATGGATATTTCCAGTAACACTAGAACTAATACATGTCCCTGCGTTTATTAGTTTCGCACAGTCCGTCGCTGAGTCATGGTAAACAGTTGATCGACTCGACGTCCCGGAACAGTTTCCGCCCCATCAGCTTCGATGGTTGGGCATTGGCCTACCATTGCAACAACGGGTAACGAGGAATTAGGGTTTGATTTCGGAGAGGGAGCCTGAGAAACGGCTACCACATCTACGGATGGCAGCAGGCGCGCAAATTACCCAATGCAGACACTGTGAGGTAGTGACGAGAAATAATAAAGCGGGACTTCCGTTTCGCTATTATAATGAGGAA…	Sanger	D_0__Eukaryota	D_1__SAR	D_2__Alveolata	D_3__Ciliophora	D_4__Ciliophora	D_5__Ciliophora	D_6__Ciliophora	D_7__Ciliophora	D_8__Ciliophora	D_9__Ciliophora	D_10__Ciliophora	D_11__Mesodinium	D_12__Mesodinium	100	100	100	100	100	100	100	100	100	100	100	100	100	Eukaryota	Alveolata	Ciliophora	Ciliophora_X	Ciliophora_XX	Ciliophora_XXX	Mesodinium	Mesodinium_sp.	100	100	100	100	100	100	100	100	Eukaryota	SAR	Alveolata	Ciliophora	Ciliophora
844_76	CATGCACGTCTAAGTACAAACTAAATGATGGTGAAACTGCGAATGGCTCATTACAACGGTTATGATGTACCCGGGAGTTCCGATGGATATTTCCAGTAACACTAGAACTAATACATGTCCCTGCGTTTATTAGTTTCGCACAGTCCGTCGCTGAGTCATGGTAAACAGTTGATCGACTCGACGTCCCGGAACAGTTTCCGCCCCATCAGCTTCGATGGTTGGGTATTGGCCTACCATTGCAACAACGGGTAACGAGGAATTAGGGTTTGATTTCGGAGAGGGAGCCTGAGAAACGGCTACCACATCTACGGATGGCAGCAGGCGCGCAAATTACCCAATGCAGACACTGTGAGGTAGTGACGAGAAATAATAAAGCGGGACTTCTGTTTCGCTATTATA…	Sanger	D_0__Eukaryota	D_1__SAR	D_2__Alveolata	D_3__Ciliophora	D_4__Ciliophora	D_5__Ciliophora	D_6__Ciliophora	D_7__Ciliophora	D_8__Ciliophora	D_9__Ciliophora	D_10__Ciliophora	D_11__Mesodinium	D_12__Mesodinium	100	100	100	100	100	100	100	100	100	100	100	100	100	Eukaryota	Alveolata	Ciliophora	Ciliophora_X	Ciliophora_XX	Ciliophora_XXX	Mesodinium	Mesodinium_sp.	100	100	100	100	100	100	100	100	Eukaryota	SAR	Alveolata	Ciliophora	Ciliophora
844_79	CATGCACGTCTAAGTACAAACTAAATGATGGTGAAACTGCAAATGGCTCATTACAACGGTTATGATGTACCCGGGAGTTCCGATGGATATTTCCAGTAACACTAGAACTAATACATGTCCCTGCGTTTATTAGTTTCGCACAGTCCGTCGCTGAGTCATGGTAAACAGTTGATCGACTCGACGTCCCGGAACAGTTTCCGCCCCATCAGCTTCGATGGTTGGGTATTGGCCTACCATTGCAACAACGGGTAACGAGGAATTAGGGTTTGATTTCGGAGAGGGAGCCTGAGAAACGGCTACCACATCTACGGATGGCAGCAGGCGCGCAAATTACCCAATGCAGACACTGTGAGGTAGTGACGAGAAATAATAAAGCGGGACTTCTGTTTCGTTATTATA…	Sanger	D_0__Eukaryota	D_1__SAR	D_2__Alveolata	D_3__Ciliophora	D_4__Ciliophora	D_5__Ciliophora	D_6__Ciliophora	D_7__Ciliophora	D_8__Ciliophora	D_9__Ciliophora	D_10__Ciliophora	D_11__Mesodinium	D_12__Mesodinium	100	100	100	100	100	100	100	100	100	100	100	100	100	Eukaryota	Alveolata	Ciliophora	Ciliophora_X	Ciliophora_XX	Ciliophora_XXX	Mesodinium	Mesodinium_sp.	100	100	100	100	100	100	100	100	Eukaryota	SAR	Alveolata	Ciliophora	Ciliophora
844_8	CATGCACGTCTNAGTACAAACTAAATGATGGTGAAACTGCAAATGGCTCATTACAACGGTTATGATGTACCCGGGAGTTCCGATGGATATTTCCAGTAACACTAGAACTAATACATGCTCCTGCGTTTATTAGTTTCGCACAGTCCGTCGCTGAGTCATGGTAAACAGTTGATCGACTCGACGTCCCGGAACAGTTTCCGCCCCATCAGCTTCGATGGTTGGGTATTGGCCTACCATTGCAACAACGGGTAACGAGGAATTAGGGTTTGATTTCGGAGAGGGAGCCTGAGAAACGGCTACCACATCTACGGATGGCAGCAGGCGCGCAAATTACCCAATGCAGACTCTGTGAGGTAGTGACGAGAAATAATAAAGCGGGACTTCTGTTTCGCTATTATA…	Sanger	D_0__Eukaryota	D_1__SAR	D_2__Alveolata	D_3__Ciliophora	D_4__Ciliophora	D_5__Ciliophora	D_6__Ciliophora	D_7__Ciliophora	D_8__Ciliophora	D_9__Ciliophora	D_10__Ciliophora	D_11__Mesodinium	D_12__Mesodinium	100	100	100	100	100	100	100	100	100	100	100	100	100	Eukaryota	Alveolata	Ciliophora	Ciliophora_X	Ciliophora_XX	Ciliophora_XXX	Mesodinium	Mesodinium_sp.	100	100	100	100	100	100	100	100	Eukaryota	SAR	Alveolata	Ciliophora	Ciliophora
844_84	CATGCACGTCTAAGTACAAACTAAATGATGGTGAAACTGCAAATGGCTCATTACAACGGTTATGATGTACCCGGGAGTTCCGATGGATATTTCCAGTAACACTAGAACTAATACATGCTCCTGCGTTTATTAGTTTCGCACAGTCCGTCGCTGAGTCATGGTAAACAGTTGATCGACTCGACGTCCCGGAACAGTTTCCGCCCCATCAGCTTCGATGGTTGGGTATTGGCCCACCATTGCAACAACGGGTAACGAGGAATTAGGGTTTGATTTCGGAGAGGGAGCCTGAGAAACGGCTACCACATCTACGGATGGCAGCAGGCGCGCAAATTACCCAATGCAGACTCTGTGAGGTAGTGACGAGAAATAATAAAGCGGGACTTCTGTTTCGCTATTATA…	Sanger	D_0__Eukaryota	D_1__SAR	D_2__Alveolata	D_3__Ciliophora	D_4__Ciliophora	D_5__Ciliophora	D_6__Ciliophora	D_7__Ciliophora	D_8__Ciliophora	D_9__Ciliophora	D_10__Ciliophora	D_11__Mesodinium	D_12__Mesodinium	100	100	100	100	100	100	100	100	100	100	100	100	100	Eukaryota	Alveolata	Ciliophora	Ciliophora_X	Ciliophora_XX	Ciliophora_XXX	Mesodinium	Mesodinium_sp.	100	100	100	100	100	100	100	100	Eukaryota	SAR	Alveolata	Ciliophora	Ciliophora
844_88	CATGCACGTCTAAGTACAAACTAAATGATGGTGAAACTGCAAATGGCTCATTACAACGGTTATGATGTACCCGGGAGTTCCGATGGATATTTCCAGTAACACTAGAACTAATACATGCTCCTGCGTTTATTAGTTTCGCACAGTCCGTCGCTGAGTCATGGTAAACAGTTGATCGACTCGACGTCCCGGAACAGTTTCCGCCCCATCAGCTTCGATGGTTGGGTATTGGCCTACCATTGCAACAACGGGTAACGAGGAATTAGGGTTTGATTTCGGAGAGGGAGCCTGAGAAACGGCTACCACATCTACGGATGGCAGCAGGCGCGCAAATTACCCAATGCAGACTCTGTGAGGTAGTGACGAGAAATAATAAAGCGGGACTTCTGTTTCGCTATTATA…	Sanger	D_0__Eukaryota	D_1__SAR	D_2__Alveolata	D_3__Ciliophora	D_4__Ciliophora	D_5__Ciliophora	D_6__Ciliophora	D_7__Ciliophora	D_8__Ciliophora	D_9__Ciliophora	D_10__Ciliophora	D_11__Mesodinium	D_12__Mesodinium	100	100	100	100	100	100	100	100	100	100	100	100	100	Eukaryota	Alveolata	Ciliophora	Ciliophora_X	Ciliophora_XX	Ciliophora_XXX	Mesodinium	Mesodinium_sp.	100	100	100	100	100	100	100	100	Eukaryota	SAR	Alveolata	Ciliophora	Ciliophora
844_90	CATGCACGTCTNAGTACAAACTAAATGATGGTGAAACTGCAAATGGCTCATTACAACGGTTATGATGTACCCGGGAGTTCCGATGGATATTTCCAGTAACACTAGAACTAATACATGCTCCTGCGTTTATTAGTTTCGCACAGTCCGTCGCTGAGTCATGGTAAACAGTTGATCGACTCGACGTCCCGGAACAGTTTCCGCCCCATCAGCTTCGATGGTTGGGTATTGGCCTACCATTGCAACAACGGGTAACGAGGAATTAGGGTTTGATTTCGGAGAGGGAGCCTGAGAAACGGCTACCACATCTACGGATGGCAGCAGGCGCGCAAATTACCCAATGCAGACTCTGTGAGGTAGTGACGAGAAATAATAAAGCGGGACTTCTGTTTCGCTATTATA…	Sanger	D_0__Eukaryota	D_1__SAR	D_2__Alveolata	D_3__Ciliophora	D_4__Ciliophora	D_5__Ciliophora	D_6__Ciliophora	D_7__Ciliophora	D_8__Ciliophora	D_9__Ciliophora	D_10__Ciliophora	D_11__Mesodinium	D_12__Mesodinium	100	100	100	100	100	100	100	100	100	100	100	100	100	Eukaryota	Alveolata	Ciliophora	Ciliophora_X	Ciliophora_XX	Ciliophora_XXX	Mesodinium	Mesodinium_sp.	100	100	100	100	100	100	100	100	Eukaryota	SAR	Alveolata	Ciliophora	Ciliophora
844_92	CATGCACGTCTAAGTACAAACTAAATGATGGTGAAACTGCAAATGGCTCATTACAACGGTTATGATGTACCCGGGAGTTCCGATGGATATTTCCAGTAACACTAGAACTAATACATGCTCCTGCGTTTATTAGTTTCGCACAGTCCGTCGCTGGGTCATGGTAAACAGTTGATCGACTCGACGTCCCGGAACAGTTTCCGCCCCATCAGCTTCGATGGTTGGGTATTGGCCTACCATTGCAACAACGGGTAACGAGGAATTAGGGTTTGATTTCGGAGAGGGAGCCTGAGAAACGGCTACCACATCTACGGATGGCAGCAGGCGCGCAAATTACCCAATGCAGACTCTGTGAGGTAGTGACGAGAAATAATAAAGCGGGACTTCTGTTTCGCTATTATA…	Sanger	D_0__Eukaryota	D_1__SAR	D_2__Alveolata	D_3__Ciliophora	D_4__Ciliophora	D_5__Ciliophora	D_6__Ciliophora	D_7__Ciliophora	D_8__Ciliophora	D_9__Ciliophora	D_10__Ciliophora	D_11__Mesodinium	D_12__Mesodinium	100	100	100	100	100	100	100	100	100	100	100	100	100	Eukaryota	Alveolata	Ciliophora	Ciliophora_X	Ciliophora_XX	Ciliophora_XXX	Mesodinium	Mesodinium_sp.	100	100	100	100	100	100	100	98	Eukaryota	SAR	Alveolata	Ciliophora	Ciliophora
844_95	CATGCACGTCTAAGTACAAACTAAATGATGGTGAAACTGCAAATGGCTCATTACAACGGTTATGATGTACCCGGGAGTTCCGATGGATATTTCCAGTAACACTAGAACTAATACATGCTCCTGCGTTTATTAGTTTCGCACAGTCCGTCGCTGAGTCATGGTAAACAGTTGATCGACTCGACGTCCCGGAACAGTTTCCGCCCCATCAGCTTCGATGGTTGGGTATTGGCCTACCATTGCAACAACGGGTAACGAGGAATTAGGGTTTGATTTCGGAGAGGGAGCCTGAGAAACGGCTACCACATCTACGGATGGCAGCAGGCGCGCAAATTACCCAATGCAGACTCTGTGAGGTAGTGACGAGAAATAATAAAGCGGGACTTCTGTTTCGCTATTATA…	Sanger	D_0__Eukaryota	D_1__SAR	D_2__Alveolata	D_3__Ciliophora	D_4__Ciliophora	D_5__Ciliophora	D_6__Ciliophora	D_7__Ciliophora	D_8__Ciliophora	D_9__Ciliophora	D_10__Ciliophora	D_11__Mesodinium	D_12__Mesodinium	100	100	100	100	100	100	100	100	100	100	100	100	100	Eukaryota	Alveolata	Ciliophora	Ciliophora_X	Ciliophora_XX	Ciliophora_XXX	Mesodinium	Mesodinium_sp.	100	100	100	100	100	100	100	97	Eukaryota	SAR	Alveolata	Ciliophora	Ciliophora
844_B13	AGACATAACCATGCCGTCTAAGTACAAACTAAATGATGGTGAAACTGCAAATGGCTCATTACAACGGTTATGATGTACCCGGGAGTTCCGATGGATATTTCCAGTAACACTAGAACTAATACATGCTCCTGCGTTTATTAGTTTCGCACAGTCCGTCGCTGAGTCGTGGTAAACAGTTGATCGACTCGACGTCCCGGAACAGTTTCCGCCCCATCAGCTTCGATGGTTGGGTATTGGCCTACCATTGCAACAACGGGTAACGAGGAATTAGGGTTTGATTTCGGAGAGGGAGCCTGAGAAACGGCTACCACATCTACGGATGGCAGCAGGCGCGCAAATTACCCAATGCAGACTCTGTGAGGTAGTGACGAGAAATAATAAAGCGGGACTTCTGTTTCG…	Sanger	D_0__Eukaryota	D_1__SAR	D_2__Alveolata	D_3__Ciliophora	D_4__Ciliophora	D_5__Ciliophora	D_6__Ciliophora	D_7__Ciliophora	D_8__Ciliophora	D_9__Ciliophora	D_10__Ciliophora	D_11__Mesodinium	D_12__Mesodinium	100	100	100	100	100	100	100	100	100	100	100	100	100	Eukaryota	Alveolata	Ciliophora	Ciliophora_X	Ciliophora_XX	Ciliophora_XXX	Mesodinium	Mesodinium_sp.	100	100	100	100	100	100	100	100	Eukaryota	SAR	Alveolata	Ciliophora	Ciliophora
844_B31	TCAGACATAACCATGCCGTCTAAGTACAAACTAAATGATGGTGAAACTGCAAATGGCTCATTACAACGGTTATGATGTACCCGGGAGTTCCGATGGATATTTCCAGTAACACTAGAACTAATACATGCTCCTGCGTTTATTAGTTTCGCACAGTCCGTCGCTGAGTCATGGTAAACAGTTGATCGACTCGACGTCCCGGAACAGTTTCCGCCCCATCAGCTTCGATGGTTGGGTATTGGCCTACCATTGCAACAACGGGTAACGAGGAATTAGGGTTTGATTTCGGAGAGGGAGCCTGAGAAACGGCTACCACATCTACGATGGCAGCAGGCGCGCAAATTACCCAATGCAGACTCTGTGAGGTAGTGACGAGAAATAATAAAGCGGGACTTCTGTTTC…	Sanger	D_0__Eukaryota	D_1__SAR	D_2__Alveolata	D_3__Ciliophora	D_4__Ciliophora	D_5__Ciliophora	D_6__Ciliophora	D_7__Ciliophora	D_8__Ciliophora	D_9__Ciliophora	D_10__Ciliophora	D_11__Mesodinium	D_12__Mesodinium	100	100	100	100	100	100	100	100	100	100	100	100	100	Eukaryota	Alveolata	Ciliophora	Ciliophora_X	Ciliophora_XX	Ciliophora_XXX	Mesodinium	Mesodinium_sp.	100	100	100	100	100	100	100	100	Eukaryota	SAR	Alveolata	Ciliophora	Ciliophora
844_B34	CTTGTCTAGAGACTAAGCCATGCACGTCTAAGTACAAACTAAATGATGGTGAAACTGCAAATGGCTCATTACAACGGTTATGATGTACCCGGGAGTTCCGATGGATATTTCCAGTAACACTAGAACTAATACATGCTCCTGCGTTTATTAGTTTCGCACAGTCCGTCGCTGAGTCATGGTAAACAGTTGATCGACTCGACGTCCCGGAACAGTTTCCGCCCCATCAGCTTCGATGGTTGGGTATTGGCCTACCATTGCAACAACGGGTAACGAGGAATTAGGGTTTGATTTCGGAGAGGGAGCCTGAAGAAACGNGCTACCACATCTACGGATGGCAGCAGGCGCGCAAATTACCCAATGCAGACTCTGTGAGGTAGTGACGAGAAATAATAAAGCGGG…	Sanger	D_0__Eukaryota	D_1__SAR	D_2__Alveolata	D_3__Ciliophora	D_4__Ciliophora	D_5__Ciliophora	D_6__Ciliophora	D_7__Ciliophora	D_8__Ciliophora	D_9__Ciliophora	D_10__Ciliophora	D_11__Mesodinium	D_12__Mesodinium	100	100	100	100	100	100	100	100	100	100	100	100	100	Eukaryota	Alveolata	Ciliophora	Ciliophora_X	Ciliophora_XX	Ciliophora_XXX	Mesodinium	Mesodinium_sp.	100	100	100	100	100	100	100	100	Eukaryota	SAR	Alveolata	Ciliophora	Ciliophora
844_B50	AAGCATAAGCCATGCACGTCTAAGTACAAACTAAATGATGGTGAAACTGCAAATGGCTCATTACAACGGTTATGATGTACCCGGGAGTTCCGATGGATATTTCCAGTAACACTAGAACTAATACATGTCCCTGCGTTTATTAGTTTCGCACAGTCCGTCGCTGAGTCATGGTAAACAGTTGATCGACTCGACGTCCCGGAACAGTTTCCGCCCCATCAGCTTCGATGGTTGGGTATTGGCCTACCATTGCAACAACGGGTAACGAGGAATTAGGGTTTGATTTCGGAGAGGGAGCCTGAGAAACGGCTACCACATCTACGGATGGCAGCAGGCGCGCAAATTACCCAATGCAGACACTGTGAGGTAGTGACGAGAGATAATAAAGCGGGACTTCTGTTT…	Sanger	D_0__Eukaryota	D_1__SAR	D_2__Alveolata	D_3__Ciliophora	D_4__Ciliophora	D_5__Ciliophora	D_6__Ciliophora	D_7__Ciliophora	D_8__Ciliophora	D_9__Ciliophora	D_10__Ciliophora	D_11__Mesodinium	D_12__Mesodinium	100	100	100	100	100	100	100	100	100	100	100	100	100	Eukaryota	Alveolata	Ciliophora	Ciliophora_X	Ciliophora_XX	Ciliophora_XXX	Mesodinium	Mesodinium_sp.	100	100	100	100	100	100	100	100	Eukaryota	SAR	Alveolata	Ciliophora	Ciliophora
844_B54	TGCACGTCTAAGTACAAACTAAATGATGGTGAAACTGCAAATGGCTCATTACAACGGTTATGATGTACCCGGGAGTTCCGATGGATATTTCCAGTAACACTAGAACTAATACATGCTCCTGCGTTTATTAGTTTCGCACAGTCCGTCGCTGAGTCATGGTAAACAGTTGATCGACTCGACGTCCCGGAACAGTTTCCGCCCCATCAGCTTCGATGGTTGGGTATTGGCCTACCATTGCAACAATGGGTAACGAGGAATTAGGGTTTGATTTCGGAGAGGGAGCCTGAGAAACGGCTACCACATCTACNGATGGCAGCAGGCGCGCAAATTACCCAATGCAGACTCTGTGAGGTAGTGACGAGAAATAATAAAGCGGGACTTCTGTTTCGCTATTATAAT…	Sanger	D_0__Eukaryota	D_1__SAR	D_2__Alveolata	D_3__Ciliophora	D_4__Ciliophora	D_5__Ciliophora	D_6__Ciliophora	D_7__Ciliophora	D_8__Ciliophora	D_9__Ciliophora	D_10__Ciliophora	D_11__Mesodinium	D_12__Mesodinium	100	100	100	100	100	100	100	100	100	100	100	100	100	Eukaryota	Alveolata	Ciliophora	Ciliophora_X	Ciliophora_XX	Ciliophora_XXX	Mesodinium	Mesodinium_sp.	100	100	100	100	100	100	100	100	Eukaryota	SAR	Alveolata	Ciliophora	Ciliophora
844_B55	AGCCATGCACGTCTAAGTACAAACTAAATGATGGTGAAACTGCAAATGGCCCATTACAACGGTTATGATGTACCCGGGAGTTCCGATGGATATTTCCAGTAACACTAGAACTAATACATGCTCCTGCGTTTATTAGTTTCGCACAGTCCGTCGCTGAGTCATGGTAAACAGTTGATCGACTCGACGTCCCGGAACAGTTTCCGCCCCATCAGCTTCGATGGTTGGGTATTGGCCTACCATTGCAACAACGGGTAACGAGGAATTAGGGTTTGATTTCGGAGAGGGAGCCTGAGAAACGGCTACCACATCTACGGATGGCAGCAGGCGCGCAAATTACCCAATGCAGACTCTGTGAGGTAGTGACGAGAAATAATAAAGCGGGACTTCTGTTTCGCTATT…	Sanger	D_0__Eukaryota	D_1__SAR	D_2__Alveolata	D_3__Ciliophora	D_4__Ciliophora	D_5__Ciliophora	D_6__Ciliophora	D_7__Ciliophora	D_8__Ciliophora	D_9__Ciliophora	D_10__Ciliophora	D_11__Mesodinium	D_12__Mesodinium	100	100	100	100	100	100	100	100	100	100	100	100	100	Eukaryota	Alveolata	Ciliophora	Ciliophora_X	Ciliophora_XX	Ciliophora_XXX	Mesodinium	Mesodinium_sp.	100	100	100	100	100	100	100	100	Eukaryota	SAR	Alveolata	Ciliophora	Ciliophora
844_B56	AGCCATGCACGTCTAAGTACAAACTAAATGATGGTGAAACTGCAAATGGCTCATTACAACGGTTATGATGTACCCGGGAGTTCCGATGGATATTTCCAGTAACACTAGAACTAATACATGCTCCTGCGTTTATTAGTTTCGCACAGTCCGTCGCTGAGTCATGGTAAACAGTTGATCGACTCGACGTCCCGGAACAGTTTCCGCCCCATCAGCTTCGATGGTTGGGTATTGGCCTACCATTGCAACAACGGGTAACGAGGAATTAGGGTTTGATTTCGGAGAGGGAGCCTGAGAAACGGCTACCACATCTACGATGNGCAGCAGGCGCGCAAATTACCCAATGCAGACTCTGTGAGGTAGTGACGAGAAATAATAAAGCGGGACTTCTGTTTCGCTATT…	Sanger	D_0__Eukaryota	D_1__SAR	D_2__Alveolata	D_3__Ciliophora	D_4__Ciliophora	D_5__Ciliophora	D_6__Ciliophora	D_7__Ciliophora	D_8__Ciliophora	D_9__Ciliophora	D_10__Ciliophora	D_11__Mesodinium	D_12__Mesodinium	100	100	100	100	100	100	100	100	100	100	100	100	100	Eukaryota	Alveolata	Ciliophora	Ciliophora_X	Ciliophora_XX	Ciliophora_XXX	Mesodinium	Mesodinium_sp.	100	100	100	100	100	100	100	100	Eukaryota	SAR	Alveolata	Ciliophora	Ciliophora
844_B58	TGCACGTCTAAGTACAAACTAAATGATGGTGAAACTGCAAATGGCTCATTACAACGGTTATGATGTACCCGGGAGTTCCGATGGATATTTCCAGTAACACTAGAACTAATACATGCTCCTGCGTTTATTAGTTTCGCACAGTCCGTCGCTGAGTCATGGTAAACAGTTGATCGACTCGACGTCCCGGAACAGTTTCCGCCCCATCAGCTTCGATGGTTGGGTATTGGCCTACCATTGCAACAACGGGTAACGAGGAATTAGGGTTTGATTTCGGAGAGGGAGCCTGAGAAACGGCTACCACATCTACGGATGGCAGCAGGCGCGCAAATTACCCAATGCAGACTCTGTGAGGTAGTGACGAGAAATAATAAAGCGGGACTTCTGTTTCGCTATTATAAT…	Sanger	D_0__Eukaryota	D_1__SAR	D_2__Alveolata	D_3__Ciliophora	D_4__Ciliophora	D_5__Ciliophora	D_6__Ciliophora	D_7__Ciliophora	D_8__Ciliophora	D_9__Ciliophora	D_10__Ciliophora	D_11__Mesodinium	D_12__Mesodinium	100	100	100	100	100	100	100	100	100	100	100	100	100	Eukaryota	Alveolata	Ciliophora	Ciliophora_X	Ciliophora_XX	Ciliophora_XXX	Mesodinium	Mesodinium_sp.	100	100	100	100	100	100	100	100	Eukaryota	SAR	Alveolata	Ciliophora	Ciliophora
844_B7	AAGCCATGCACGTCTAAGTACAAACTAAATGATGGTGAAACTGCAAATGGCTCATTACAACGGTTATGATGTACCCGGGAGTTCCGATGGATATTTCCAGTAACACTAGAACTAATACATGTCCCTGCGTTTATTAGTTTCGCACAGTCCGTCGCTGAGTCATGGTAAACAGTTGATCGACTCGACGTCCCGGAACAGTTTCCGCCCCATCAGCTTCGATGGTTGGGTATTGGCCTACCATTGCAACAACGGGTAACGAGGAATTAGGGTTTGATTTCGGAGAGGGAGCCTGAGAAACGGCTACCACATCTACGATGGCAGCAGGCGCGCAAATTACCCAATGCAGACACTGTGAGGTAGTGACGAGAAATAATAAAGCGGGACTTCTGTTTCGCTATT…	Sanger	D_0__Eukaryota	D_1__SAR	D_2__Alveolata	D_3__Ciliophora	D_4__Ciliophora	D_5__Ciliophora	D_6__Ciliophora	D_7__Ciliophora	D_8__Ciliophora	D_9__Ciliophora	D_10__Ciliophora	D_11__Mesodinium	D_12__Mesodinium	100	100	100	100	100	100	100	100	100	100	100	100	100	Eukaryota	Alveolata	Ciliophora	Ciliophora_X	Ciliophora_XX	Ciliophora_XXX	Mesodinium	Mesodinium_sp.	100	100	100	100	100	100	100	100	Eukaryota	SAR	Alveolata	Ciliophora	Ciliophora
844_B9	CGTCTAAGTACAAACTAAATGATGGTGAAACTGCAAATGGCTCATTACAACGGTTATGATGTACCCGGGAGTTCCGATGGATATTTCCAGTAACACTAGAACTAATACATGCTCCTGCGTTTATTAGTTTCGCACAGTCCGTCGCTGAGTCATGGTAAACAGTTGATCGACTCGACGTCCCGGAACAGTTTCCGCCCCATCAGCTTCGATGGTTGGGTATTGGCCTACCATTGCAACAACGGGTAACGAGGAATTAGGGTTTGATTTCGGAGAGGGAGCCTGAGAAACGGCTGCCACATCTACGATGGCAGCAGGCGCGCAAATTACCCAATGCAGACTCTGTGAGGTAGTGACGAGAAATAATAAAGCGGGACTTCTGTTTCGCTATTATAATGAGGA…	Sanger	D_0__Eukaryota	D_1__SAR	D_2__Alveolata	D_3__Ciliophora	D_4__Ciliophora	D_5__Ciliophora	D_6__Ciliophora	D_7__Ciliophora	D_8__Ciliophora	D_9__Ciliophora	D_10__Ciliophora	D_11__Mesodinium	D_12__Mesodinium	100	100	100	100	100	100	100	100	100	100	100	100	100	Eukaryota	Alveolata	Ciliophora	Ciliophora_X	Ciliophora_XX	Ciliophora_XXX	Mesodinium	Mesodinium_sp.	100	100	100	100	100	100	100	100	Eukaryota	SAR	Alveolata	Ciliophora	Ciliophora
848_G12	CCATGCACGTCTAAGTACAAACTAAATGATGGTGAAACTGCAAATGGCTCATTACAACGGTTATGATGTACCCGGGAGTTCCGATGGATATTTCCAGTAACACTAGAACTAATACATGCTCCTGCGTTTATTAGTTTCGCACAGTCCGTCGCTGAGTCATGGTAAACAGTTGATCGACTCGACGTCCCGGAACAGTTTCCGCCCCATCAGCTTCGATGGTTGGGTATTGGCCTACCATTGCAACAACGGGTAACGAGGAATTAGGGTTTGATTTCGGAGAGGGAGCCTGAGAAACGGCTACCACATCTACGGATGGCAGCAGGCGCGCAAATTACCCAATGCAGACTCTGTGAGGTAGTGACGAGAAATAATAAAGCGGGACTTCTGTTTCGCTATTAT…	Sanger	D_0__Eukaryota	D_1__SAR	D_2__Alveolata	D_3__Ciliophora	D_4__Ciliophora	D_5__Ciliophora	D_6__Ciliophora	D_7__Ciliophora	D_8__Ciliophora	D_9__Ciliophora	D_10__Ciliophora	D_11__Mesodinium	D_12__Mesodinium	100	100	100	100	100	100	100	100	100	100	100	100	100	Eukaryota	Alveolata	Ciliophora	Ciliophora_X	Ciliophora_XX	Ciliophora_XXX	Mesodinium	Mesodinium_sp.	100	100	100	100	100	100	100	100	Eukaryota	SAR	Alveolata	Ciliophora	Ciliophora
848_H4	AGCCATGCACGTCTAAGTACAAACTAAATGATGGTGAAACTGCAAATGGCTCATTACAACGGTTATGATGTACCCGGGAGTTCCGATGGATATTTCCAGTAACACTAGAACTAATACATGCTCCTGCGTTTATTAGTTTCGCACAGTCCGTCGCTGAGTCATGGTAAACAGTTGATCGACTCGACGTCCCGGAACAGTTTCCGCCCCATCAGCTTCGATGGTTGGGTATTGGCCTACCATTGCAACAACGGGTAACGAGGAATTAGGGTTTGATTTCGGAGAGGGAGCCTGAGAAACGGCTACCACATCTACGGATGGCAGCAGGCGCGCAAATTACCCAATGCAGACTCTGTGAGGTAGTGACGAGAAATAATAAAGCGGGACTTCTGTTTCGCTATT…	Sanger	D_0__Eukaryota	D_1__SAR	D_2__Alveolata	D_3__Ciliophora	D_4__Ciliophora	D_5__Ciliophora	D_6__Ciliophora	D_7__Ciliophora	D_8__Ciliophora	D_9__Ciliophora	D_10__Ciliophora	D_11__Mesodinium	D_12__Mesodinium	100	100	100	100	100	100	100	100	100	100	100	100	100	Eukaryota	Alveolata	Ciliophora	Ciliophora_X	Ciliophora_XX	Ciliophora_XXX	Mesodinium	Mesodinium_sp.	100	100	100	100	100	100	100	100	Eukaryota	SAR	Alveolata	Ciliophora	Ciliophora
848B_D11	GCACGTCTNAGTACAAACTAAATGATGGTGAAACTGCAAATGGCTCATTACAACGGTTATGATGTACCCGGGAGTTCCGATGGATATTTCCAGTAACACTAGAACTAATACATGTCCCTGCGTTTATTAGTTTCGCACAGTCCGTCGCTGAGTCATGGTAAACAGTTGATCGACTCGACGTCCCGGAACAGTTTCCGCCCCATCAGCTTCGATGGTTGGGTATTGGCCTACCATTGCAACAACGGGTAACGAGGAATTAGGGTTTGATTTCGGAGAGGGAGCCTGAGAAACGGCTACCACATCTACGGATGGCAGCAGGCGCGCAAATTACCCAATGCAGACACTGTGAGGTAGTGACGAGAAATAATAAAGCGGGACTTCTGTTTCGCTATTATAATG…	Sanger	D_0__Eukaryota	D_1__SAR	D_2__Alveolata	D_3__Ciliophora	D_4__Ciliophora	D_5__Ciliophora	D_6__Ciliophora	D_7__Ciliophora	D_8__Ciliophora	D_9__Ciliophora	D_10__Ciliophora	D_11__Mesodinium	D_12__Mesodinium	100	100	100	100	100	100	100	100	100	100	100	100	100	Eukaryota	Alveolata	Ciliophora	Ciliophora_X	Ciliophora_XX	Ciliophora_XXX	Mesodinium	Mesodinium_sp.	100	100	100	100	100	100	100	100	Eukaryota	SAR	Alveolata	Ciliophora	Ciliophora
848C_F10	AGCCATGCACGTCTAAGTTACAAACTAAATGATGGTGAAACTGCAAATGGCTCATTACAACGGTTATGATGTACCCGGGAGTTCCGATGGATATTTCCAGTAACACTAGAACTAATACATGCTCCTGCGTTTATTAGTTTCGCACAGTCCGTCGCTGAGTCATGGTAAACAGTTGATCGACTCGACGTCCCGGAACAGTTTCCGCCCCATCAGCTTCGATGGTTGGGTATTGGCCTACCATTGCAACAACGGGTAACGAGGAATTAGGGTTTGATTTCGGAGAGGGAGCCTGAGAAACGGCTACCACATCTACGGATGGCAGCAGGCGCGCAAATTACCCAATGCAGACTCTGTGAGGTAGTGACGAGAAATAATAAAGCGGGACTTCTGTTTCGCTAT…	Sanger	D_0__Eukaryota	D_1__SAR	D_2__Alveolata	D_3__Ciliophora	D_4__Ciliophora	D_5__Ciliophora	D_6__Ciliophora	D_7__Ciliophora	D_8__Ciliophora	D_9__Ciliophora	D_10__Ciliophora	D_11__Mesodinium	D_12__Mesodinium	100	100	100	100	100	100	100	100	100	100	100	100	100	Eukaryota	Alveolata	Ciliophora	Ciliophora_X	Ciliophora_XX	Ciliophora_XXX	Mesodinium	Mesodinium_sp.	100	100	100	100	100	100	100	96	Eukaryota	SAR	Alveolata	Ciliophora	Ciliophora
848C_G5	AGCCATGCACGTCTAAGTACAAACTAAATGATGGTGAAACTGCAAATGGCTCATTACAACGGTTATGATGTACCCGGGAGTTCCGATGGATATTTCCAGTAACACTAGAACTAATACATGTCCCTGCGTTTATTAGTTTCGCACAGTCCGTCGCTGAGTCATGGTAAACAGTTGATCGACTCGACGTCCCGGAACAGTTTCCGCCCCATCAGCTTCGATGGTTGGGTATTGGCCTACCATTGCAACAACGGGTAACGAGGAATTAGGGTTTGATTTCGGAGAGGGAGCCTGAGAAACGGCTACCACATCTACGGATGGCAGCAGGCGCGCAAATTACCCAATGCAGACACTGTGAGGTAGTGACGAGAAGTAACAAAGCGGGACTTCTGTTTCGCTATT…	Sanger	D_0__Eukaryota	D_1__SAR	D_2__Alveolata	D_3__Ciliophora	D_4__Ciliophora	D_5__Ciliophora	D_6__Ciliophora	D_7__Ciliophora	D_8__Ciliophora	D_9__Ciliophora	D_10__Ciliophora	D_11__Mesodinium	D_12__Mesodinium	100	100	100	100	100	100	100	100	100	100	100	100	100	Eukaryota	Alveolata	Ciliophora	Ciliophora_X	Ciliophora_XX	Ciliophora_XXX	Mesodinium	Mesodinium_sp.	100	100	100	100	100	100	100	100	Eukaryota	SAR	Alveolata	Ciliophora	Ciliophora
915_E10	TGCACGTCTAAGTACAAACTAAATGATGGTGAAACTGCAAATGGCTCATTACAACGGTTATGATGTACCCGGGAGTTCCGATGGATATTTCCAGTAACACTAGAACTAATACATGTCCCTGCGTTTATTAGTTTCGCACAGTCCGTCGCTGAGTCATGGTAAACAGTTGATCGACTCGACGTCCCGGAACAGTTTCCGCCCCATCAGCTTCGATGGTTGGGTATTGGCCTACCATTGCAACAACGGGTAACGAGGAATTAGGGTTTGATTTCGGAGAGGGAGCCTGAGAAACGGCTACCACATCTACGGATGGCAGCAGGCGCGCAAATTACCCAATGCAGACACTGTGAGGTAGTGACGAGAAATAATAAAGCGGGACTTCTGTTTCGCTATTATAAT…	Sanger	D_0__Eukaryota	D_1__SAR	D_2__Alveolata	D_3__Ciliophora	D_4__Ciliophora	D_5__Ciliophora	D_6__Ciliophora	D_7__Ciliophora	D_8__Ciliophora	D_9__Ciliophora	D_10__Ciliophora	D_11__Mesodinium	D_12__Mesodinium	100	100	100	100	100	100	100	100	100	100	100	100	100	Eukaryota	Alveolata	Ciliophora	Ciliophora_X	Ciliophora_XX	Ciliophora_XXX	Mesodinium	Mesodinium_rubrum	100	100	100	100	100	100	100	90	Eukaryota	SAR	Alveolata	Ciliophora	Ciliophora
denovo95 S5_4000011	GTAACGAACGAGACCTCGGCCTTGTAAATAGCTATGCTGCTTACAGGGACATTGGCGGCTACGCCAAGGAAGCTCGAGGCAATTGCAGATCTGGAATGCCCTTAGATGTCCTGGGTCGCACGCGTGCTACAATGACGCCACGAACGAGCTTGCGTGATGAAAGTTACGCATAATCAGCAGTCGGCGTCTTAAGGGATAGTCTCTTGTAACTGTGGGACTCCAACTAGGAATGTCTCGTAAGCACAAGTCAACATCTTGTGTTGATTACGTCCCTGCTCTTTGTACACACCGCCCGTCGCTCCTACCGATCGAGTGTTTAGGTGAATTTGATGGACGTAAGGAAGTCAAATAAACCTGAGCACTTAGAGGAAGGAGAAGT	Roche	D_0__Eukaryota	D_1__SAR	D_2__Alveolata	D_3__Ciliophora	D_4__Ciliophora	D_5__Ciliophora	D_6__Ciliophora	D_7__Ciliophora	D_8__Ciliophora	D_9__Ciliophora	D_10__Ciliophora	D_11__Mesodinium	D_12__Mesodinium	100	100	100	100	100	100	100	100	100	100	100	100	100	Eukaryota	Alveolata	Ciliophora	Ciliophora_X	Ciliophora_XX	Ciliophora_XXX	Mesodinium	Mesodinium_rubrum	100	100	100	100	100	100	100	100	Eukaryota	SAR	Alveolata	Ciliophora	Ciliophora
844_2	TCATTACAACGNGTTATGATGTACCCGGGAGTTCCGATGGATATTTCCAGNTAACACTAGAACTAATACATGCTCCTGCGTTTATTANTTTCGCACAGTCCGTCGCTGANTCNTGGTAAACAGTTGATCGGCTCGACGTCCCGGAACANTTTCCGCCCCATCANCTTCNATGGTTGGGTATTGGCCTACCATTGCAACAACGGGTAACGAGGAATTAGGGTTTGATTTCAGAGAGGGAGCCTGAGAAACGGCTACCACATCTACGGATGGCAGCNGGCGCGCNAATTACCCNNATGCANACTCTGTGAGGTAGTGACGAGAAATAATAAAGCGGGACTTCTGTTTCGCTATTATAATGAGGAATAACCANAGGTCATTCCGATTANCAACTGATGGGAA…	Sanger	D_0__Eukaryota	D_1__SAR	D_2__Alveolata	D_3__Ciliophora	D_4__Ciliophora	D_5__Ciliophora	D_6__Ciliophora	D_7__Ciliophora	D_8__Ciliophora	D_9__Ciliophora	D_10__Ciliophora	D_11__Mesodinium	D_12__Mesodinium	100	100	100	100	100	100	100	100	100	100	100	100	100	Eukaryota	Alveolata	Ciliophora	Ciliophora_X	Ciliophora_XX	Ciliophora_XXX	Mesodinium	NA	100	100	100	100	100	100	100	67	Eukaryota	SAR	Alveolata	Ciliophora	Ciliophora
longV4.AW53.34589	ATAGCGTATATTAATGTTGTTGCAGTTAAAAAGCTCGTAGTTGAATTTCTGGCTAATCTACACGCTGGCTTCGGTCGTGTGTAGTTTAGTCATCCGTTAGAGAACTTAAACCGTCCTTAAATGGTCATTTAAGAGATCTAACATTTTACTTTGAAAAAATTAGAGTGTTCAAGGCAGGCAATCGTCATGAATACTATAGCATGGAATAATGGAATAGGACTTTAGTTCATTTTATTGGTTATTGAACTTTAGTAATGATTAACAGGGACAGTTGGGGTGATTAGTATTTAATTGTCAGAGGTGAAATTCTTGGATTTATTAAAGACTAACTTATGCGAAAGCATTTTACAAAGATGTTTTCATTAATCAAGAACGAAAGTTAGGGGATCAAAGACGATC…	Illumina	D_0__Eukaryota	D_1__SAR	D_2__Alveolata	D_3__Ciliophora	D_4__Intramacronucleata	D_5__CONThreeP	D_6__CONTH4	D_7__CONTH4	D_8__CONTH4	D_9__CONTH4	D_10__CONTH4	D_11__CONTH4	D_12__CONTH4	100	100	100	100	100	100	100	100	100	100	100	100	100	Eukaryota	Alveolata	Ciliophora	CONTH_4	CONTH_4_X	CONTH_4_XX	CONTH_4_XXX	CONTH_4_XXX_sp.	100	100	100	100	100	100	100	100	Eukaryota	SAR	Alveolata	Ciliophora	Intramacronucleata
longV4.SU13.24156	ATAGCGTATATTAATGTTGTTGCAGTTAAAAAGCTCGTAGTTGAATTTCTGGCTAATTTGCACGCTGGCTTCGGTCGTGTGTAGTTTAGTCATCCGTTAGAGAACTTGAGCCGTCCTTCAATGGTCACTTAAGAGATCTAACATTTTACTTTGAAAAAATTAGAGTGTTCAAGGCAGGCAATCGTCATGAATACTATAGCATGGAATAATGGAATAGGACTTTAGTTCATTTTATTGGTTATTGAACTTTAGTAATGATTAACAGGGACAGTTGGGGTAATTAGTATTTAATTGTCAGAGGTGAAATTCTTGGATTTATTAAAGACTAACTTATGCGAAAGCATTTTACAAAGATGTTTTCATTAATCAAGAACGAAAGTTAGGGGATCAAAGACGATC…	Illumina	D_0__Eukaryota	D_1__SAR	D_2__Alveolata	D_3__Ciliophora	D_4__Intramacronucleata	D_5__CONThreeP	D_6__CONTH4	D_7__CONTH4	D_8__CONTH4	D_9__CONTH4	D_10__CONTH4	D_11__CONTH4	D_12__CONTH4	100	100	100	100	100	100	100	100	100	100	100	100	100	Eukaryota	Alveolata	Ciliophora	CONTH_4	CONTH_4_X	CONTH_4_XX	CONTH_4_XXX	CONTH_4_XXX_sp.	100	100	100	100	100	100	100	100	Eukaryota	SAR	Alveolata	Ciliophora	Intramacronucleata
longV4.SU13.298	ATAGCGTATATTAATGTTGTTGCAGTTAAAAAGCTCGTAGTTGAATTTCTGGCTAATTTGCACGCTGGCTTCGGTCGTGTGTAGTTTAGTCATCCGTTAGAGAACTTGAGCCGTCCTTAAATGGTCACTCAAGAGATCTAACATTTTACTTTGAAAAAATTAGAGTGTTCAAGGCAGGCAATCGTCATGAATACTATAGCATGGAATAATGGAATAGGACTTTAGTTCATTTTATTGGTTATTGAACTTTAGTAATGATTAACAGGGACAGTTGGGGTAATTAGTATTTAATTGTCAGAGGTGAAATTCTTGGATTTATTAAAGACTAACTTATGCGAAAGCATTTTACAAAGATGTTTTCATTAATCAAGAACGAAAGTTAGGGGATCAAAGACGATC…	Illumina	D_0__Eukaryota	D_1__SAR	D_2__Alveolata	D_3__Ciliophora	D_4__Intramacronucleata	D_5__CONThreeP	D_6__CONTH4	D_7__CONTH4	D_8__CONTH4	D_9__CONTH4	D_10__CONTH4	D_11__CONTH4	D_12__CONTH4	100	100	100	100	100	100	100	100	100	100	100	100	100	Eukaryota	Alveolata	Ciliophora	CONTH_4	CONTH_4_X	CONTH_4_XX	CONTH_4_XXX	CONTH_4_XXX_sp.	100	100	100	100	100	100	100	100	Eukaryota	SAR	Alveolata	Ciliophora	Intramacronucleata
longV4.SU41.29112	ATAGCGTATATTAATGTTGTTGCAGTTAAAAAGCTCGTAGTTGAATTTCTGGATAATTTGTACGCTGGCTTCGGTCGTGTACTGATTATTCATCCGTTAGAGAACTTGAGCCGTCCTTAAATGGTCACTTAAGAGATCTAACATTTTACTTTGAAAAAATTAGAGTGTTCAAGGCAGGCAATCGTCATGAATACTATAGCATGGAATAATGGAATAGGACTTTAGTTCATTTTATTGGTTATTGAACTTTAGTAATGATTAACAGGGACAGTTGGGGTAATTAGTATTTAATTGTCAGAGGTGAAATTCTTGGATTTATTAAAGACTAACTTATGCGAAAGCATTTTACAAAGATGTTTTCATTAATCAAGAACGAAAGTTAGGGGATCAAAGACGATC…	Illumina	D_0__Eukaryota	D_1__SAR	D_2__Alveolata	D_3__Ciliophora	D_4__Intramacronucleata	D_5__CONThreeP	D_6__CONTH4	D_7__CONTH4	D_8__CONTH4	D_9__CONTH4	D_10__CONTH4	D_11__CONTH4	D_12__CONTH4	100	100	100	100	100	100	100	100	100	100	100	100	100	Eukaryota	Alveolata	Ciliophora	CONTH_4	CONTH_4_X	CONTH_4_XX	CONTH_4_XXX	CONTH_4_XXX_sp.	100	100	100	100	100	100	100	100	Eukaryota	SAR	Alveolata	Ciliophora	Intramacronucleata
shortV4.AW30.12430	CAATAGCGTATATTAATGTTGTTGCAGTTAAAAAGCTCGTAGTTGAATTTCTGGCTAATTTGCACGCTGGCTTCGGTCGTGTGTAGTTTAGTCATCCGTTAGAGAACTTGAGCCGTCCTTCAATGGTCACTTAAGAGATCTAACATTTTACTTTGAAAAAATTAGAGTGTTCAAGGCAGGCAATCGTCATGAATACTATAGCATGGAATAATGGAATAGGACTTTAGTTCATTTTATTGGTTATTGAACTTTAGTAATGATTAACAGGGACAGTTGGGGTAATTAGTATTTAATTGTC	Illumina	D_0__Eukaryota	D_1__SAR	D_2__Alveolata	D_3__Ciliophora	D_4__Intramacronucleata	D_5__CONThreeP	D_6__CONTH4	D_7__CONTH4	D_8__CONTH4	D_9__CONTH4	D_10__CONTH4	D_11__CONTH4	D_12__CONTH4	100	100	100	100	100	100	100	100	100	100	100	100	100	Eukaryota	Alveolata	Ciliophora	CONTH_4	CONTH_4_X	CONTH_4_XX	CONTH_4_XXX	CONTH_4_XXX_sp.	100	100	100	100	100	100	100	100	Eukaryota	SAR	Alveolata	Ciliophora	Intramacronucleata
shortV4.SU13.1829	CAATAGCGTATATTAATGTTGTTGCAGTTAAAAAGCTCGTAGTTGAATTTCTGGCTAATCTACACGCTGGCTTCGGTCGTGTGTAGTTTAGTCATCCGTTAGAGAACTTAAACCGTCCTTAAATGGTCATTTAAGAGATCTAACATTTTACTTTGAAAAAATTAGAGTGTTCAAGGCAGGCAATCGTCATGAATACTATAGCATGGAATAATGGAATAGGACTTTAGTTCATTTTATTGGTTATTGAACTTTAGTAATGATTAACAGGGACAGTTGGGGTGATTAGTATTTAATTGTC	Illumina	D_0__Eukaryota	D_1__SAR	D_2__Alveolata	D_3__Ciliophora	D_4__Intramacronucleata	D_5__CONThreeP	D_6__CONTH4	D_7__CONTH4	D_8__CONTH4	D_9__CONTH4	D_10__CONTH4	D_11__CONTH4	D_12__CONTH4	100	100	100	100	100	100	100	100	100	100	100	100	100	Eukaryota	Alveolata	Ciliophora	CONTH_4	CONTH_4_X	CONTH_4_XX	CONTH_4_XXX	CONTH_4_XXX_sp.	100	100	100	100	100	100	100	100	Eukaryota	SAR	Alveolata	Ciliophora	Intramacronucleata
shortV4.SU13.265	CAATAGCGTATATTAATGTTGTTGCAGTTAAAAAGCTCGTAGTTGAATTTCTGGCTAATTTGCACGCTGGCTTCGGTCGTGTGTAGTTTAGTCATCCGTTAGAGAACTTGAGCCGTCCTTAAATGGTCACTCAAGAGATCTAACATTTTACTTTGAAAAAATTAGAGTGTTCAAGGCAGGCAATCGTCATGAATACTATAGCATGGAATAATGGAATAGGACTTTAGTTCATTTTATTGGTTATTGAACTTTAGTAATGATTAACAGGGACAGTTGGGGTAATTAGTATTTAATTGTC	Illumina	D_0__Eukaryota	D_1__SAR	D_2__Alveolata	D_3__Ciliophora	D_4__Intramacronucleata	D_5__CONThreeP	D_6__CONTH4	D_7__CONTH4	D_8__CONTH4	D_9__CONTH4	D_10__CONTH4	D_11__CONTH4	D_12__CONTH4	100	100	100	100	100	100	100	100	100	100	100	100	100	Eukaryota	Alveolata	Ciliophora	CONTH_4	CONTH_4_X	CONTH_4_XX	CONTH_4_XXX	CONTH_4_XXX_sp.	100	100	100	100	100	100	100	100	Eukaryota	SAR	Alveolata	Ciliophora	Intramacronucleata
longV4.SU16.5826	ATAGCGTATATTAATGTTGTTGCAGTTAAAAAGCTCGTAGTTGAATTTCTGGTTAAGTTTGCGGCTGGCTTCGGTCGCTGTAAGCTTAATCATCCGTTAGAGAACTGTAGCCGTCCTTTACTGGTCACTACAGAGATCTAACATTTTACTTTGAAAAAATTAGAGTGTTCAAGGCAGGCAATCGTCATGAATACTATAGCATGGAATAATGGAATAGGACTTTAGTTCATTTTATTGGTTATTGAACTTTAGTAATGATTAACAGGGACAGTTGGGGTAATTAGTATTTAATTGTCAGAGGTGAAATTCTTGGATTTATTAAAGACTAACTTATGCGAAAGCATTTTACAAAGATGTTTTCATTAATCAAGAACGAAAGTTAGGGGATCAAAGACGATC…	Illumina	D_0__Eukaryota	D_1__SAR	D_2__Alveolata	D_3__Ciliophora	D_4__Intramacronucleata	D_5__CONThreeP	D_6__CONTH4	D_7__CONTH4	D_8__CONTH4	D_9__CONTH4	D_10__CONTH4	D_11__CONTH4	D_12__CONTH4	100	100	100	100	100	100	100	100	100	100	100	100	100	Eukaryota	Alveolata	Ciliophora	CONTH_4	CONTH_4_X	CONTH_4_XX	CONTH_4_XXX	CONTH_4_XXX_sp.	100	100	100	100	100	100	100	100	Eukaryota	SAR	Alveolata	Ciliophora	Intramacronucleata
shortV4.SU16.960	CAATAGCGTATATTAATGTTGTTGCAGTTAAAAAGCTCGTAGTTGAATTTCTGGTTAAGTTTGCGGCTGGCTTCGGTCGCTGTAAGCTTAATCATCCGTTAGAGAACTGTAGCCGTCCTTTACTGGTCACTACAGAGATCTAACATTTTACTTTGAAAAAATTAGAGTGTTCAAGGCAGGCAATCGTCATGAATACTATAGCATGGAATAATGGAATAGGACTTTAGTTCATTTTATTGGTTATTGAACTTTAGTAATGATTAACAGGGACAGTTGGGGTAATTAGTATTTAATTGTC	Illumina	D_0__Eukaryota	D_1__SAR	D_2__Alveolata	D_3__Ciliophora	D_4__Intramacronucleata	D_5__CONThreeP	D_6__CONTH4	D_7__CONTH4	D_8__CONTH4	D_9__CONTH4	D_10__CONTH4	D_11__CONTH4	D_12__CONTH4	100	100	100	100	100	100	100	100	100	100	100	100	100	Eukaryota	Alveolata	Ciliophora	CONTH_4	CONTH_4_X	CONTH_4_XX	CONTH_4_XXX	CONTH_4_XXX_sp.	100	100	100	100	100	100	100	100	Eukaryota	SAR	Alveolata	Ciliophora	Intramacronucleata
shortV4.SU38.338	CAATAACGTATATTAATGTTGTTGCAGTTAAAAAGCTCGTAGTTGAATTTCTGGTTTCGATATTAGCTGGCTTCGGTCGTTGATATCGATATCATCCGTGAGAGAACTGTAGCCGTCCTTAACTGGTCACTGCAGAGATCTCACATTTTACTTTGAAAAAATTAGAGTGTTTAAGGCAGATTATCGTCATGAATACTATAGCATGGAATAATGGAATAGGACTTTAGTTCATTTTATTGGTTATTGAACTTTAGTAATGATTAACAGGGACAGTTGGGGTCATTTGTATTTAATTGTC	Illumina	D_0__Eukaryota	D_1__SAR	D_2__Alveolata	D_3__Ciliophora	D_4__Intramacronucleata	D_5__CONThreeP	D_6__CONTH5	D_7__CONTH5	D_8__CONTH5	D_9__CONTH5	D_10__CONTH5	D_11__CONTH5	D_12__CONTH5	100	100	100	100	100	100	100	100	100	100	100	100	100	Eukaryota	Alveolata	Ciliophora	CONTH_5	CONTH_5_X	CONTH_5_XX	CONTH_5_XXX	CONTH_5_XXX_sp.	100	100	100	100	100	100	100	100	Eukaryota	SAR	Alveolata	Ciliophora	Intramacronucleata
longV4.AW42.27329	ATAGCGTATATTAAAGTTGTTGCAGTTAAAAAGCTCGTAGTTGAACTTCTGGTCAAGCGTGACCTTGGCTTCGGTCGAGGCAGGCATGGCCATCCGTCAGAAAACCAGGGAGGGTCTTAAGTGATCGCTCTGGGGATCTGACACTTTACTTTGAAAAAACTAGAGTGTTCATGGCAGGCTAACGCCCTGAATACACAAGCATGGAATAATAGAATAGGACTGGGTCCATTTTGTTGGTTATTGGACGCAGTGATGATTAATAGGGACAGTTGGGGGCATTAGTATTTAATTGTCAGAGGTGAAATTCTTGGATTTATTAAAGACTGACTTATGCGAAAGCATTTGCCAAGGATGTTTTCATTGATCAAGAACGAAAGTTAGGGGATCAAAGACGATCAG…	Illumina	D_0__Eukaryota	D_1__SAR	D_2__Alveolata	D_3__Ciliophora	D_4__Intramacronucleata	D_5__CONThreeP	D_6__CONTH7	D_7__CONTH7	D_8__CONTH7	D_9__CONTH7	D_10__CONTH7	D_11__CONTH7	D_12__CONTH7	100	100	100	100	100	100	100	100	100	100	100	100	100	Eukaryota	Alveolata	Ciliophora	CONTH_7	CONTH_7_X	CONTH_7_XX	CONTH_7_XXX	CONTH_7_XXX_sp.	100	100	100	80	80	80	80	80	Eukaryota	SAR	Alveolata	Ciliophora	Intramacronucleata
shortV4.AW42.14165	CAATAGCGTATATTAAAGTTGTTGCAGTTAAAAAGCTCGTAGTTGAACTTCTGGTCAAGCGTGACCTTGGCTTCGGTCGAGGCAGGCATGGCCATCCGTCAGAAAACCAGGGAGGGTCTTAAGTGATCGCTCTGGGGATCTGACACTTTACTTTGAAAAAACTAGAGTGTTCATGGCAGGCTAACGCCCTGAATACACAAGCATGGAATAATAGAATAGGACTGGGTCCATTTTGTTGGTTATTGGACGCAGTGATGATTAATAGGGACAGTTGGGGGCATTAGTATTTAATTGTC	Illumina	D_0__Eukaryota	D_1__SAR	D_2__Alveolata	D_3__Ciliophora	D_4__Intramacronucleata	D_5__CONThreeP	D_6__CONTH7	D_7__CONTH7	D_8__CONTH7	D_9__CONTH7	D_10__CONTH7	D_11__CONTH7	D_12__CONTH7	100	100	100	100	100	100	99	99	99	99	99	99	99	Eukaryota	Alveolata	Ciliophora	NA	NA	NA	NA	NA	100	100	100	49	49	49	49	49	Eukaryota	SAR	Alveolata	Ciliophora	Intramacronucleata
shortV4.SU57.19017	CAATAGCGTATATTAAAGTTGTTGCAGTTAAAAAGCTCGTAGTTGAACTTCTGGTCAAGCGTGACCTTGGCTTCGGTCGAGGCAGGCATGGCCATCCGTCAGAAAACCAGGGAGGGTCTTAAGTGATCGCTCTGAGGATCTGACACTTTACTTTAAAAAACTAGAGTGTTCATGGCAGGCTAACGCCCTGAATACACAAGCATGGAATAATAGAATAGGACTGGGTCCATTTTGTTGGTTATTAGACGCAGTGATGATTATTAGGAACAGTTGGGGGCATTAGTATTTAATTGTC	Illumina	D_0__Eukaryota	D_1__SAR	D_2__Alveolata	D_3__Ciliophora	D_4__Intramacronucleata	D_5__CONThreeP	D_6__CONTH7	D_7__CONTH7	D_8__CONTH7	D_9__CONTH7	D_10__CONTH7	D_11__CONTH7	D_12__CONTH7	100	100	100	100	100	100	97	97	97	97	97	97	97	Eukaryota	Alveolata	Ciliophora	Cyclotrichium_like_organism	Cyclotrichium_like_organism_X	Cyclotrichium_like_organism_XX	Cyclotrichium	Cyclotrichium_sp.	100	100	100	80	80	80	80	80	Eukaryota	SAR	Alveolata	Ciliophora	Intramacronucleata
840_C3	TGCATGTCTNAGTATAAATAGTATACAGTGAAACTGCGAATGGCTCATTAAAACAGTTATAGTTTATTTGATAATTGAATACTACATGGATAACCGTGGTAATTCTAGAGCTAATACATGCGTTAAAACCCGACTTTTTGGAAGGGTTGTATTTATTAGATACCAAGCCAATATTCCTTCGGGTCTATTGTGATGATTCATAATAACTGATCGAAGCAGGGCCTGCCCTGCTAAATCATTCAAGTTTCTGCCCTATCAGCTTTCGATGGTAGTGTATTGGACTACCATGGCAGTCACGGGTAACGGGGAATTAGGGTTCGATTCCGGAGAGGGAGCCTGAGAAACGGCTACCACTTCTAAGGAAGGCAGCAGGCGCGTAAATTACCCAATCCTGACTCA…	Sanger	D_0__Eukaryota	D_1__SAR	D_2__Alveolata	D_3__Ciliophora	D_4__Intramacronucleata	D_5__CONThreeP	D_6__CONThreeP	D_7__CONThreeP	D_8__CONThreeP	D_9__CONThreeP	D_10__CONThreeP	D_11__Askenasia	D_12__Askenasia	100	100	100	100	100	100	100	100	100	100	100	100	100	Eukaryota	Alveolata	Ciliophora	CONThreeP	CONThreeP_X	CONThreeP_XX	Askenasia	Askenasia_sp.	100	100	100	100	100	100	100	100	Eukaryota	SAR	Alveolata	Ciliophora	Intramacronucleata
840_C6	CATGTCTNAGTATAAATAGTATACAGTGAAACTGCGAATGGCTCATTAAAACAGTTATAGTTTATTTGATAATTGAATACTACATGGATAACCGTGGTAATTCTAGAGCTAATACATGCGTTAAAACCCGACTTTTTGGAAGGGTTGTATTTATTAGATACCAAGCCAATATTCCTTCGGGTCTATTGTGATGATTCATAATAACTGATCGAAGCAGGGCCTGCCCTGCTAAATCATTCAAGTTTCTGCCCTATCAGCTTTCGATGGTAGTGTATTGGACTACCATGGCAGTCACGGGTAACGGGGAATTAGGGTTCGATTCCGGAGAGGGAGCCTGAGAAACGGCTACCACTTCTAAGGAAGGCAGCAGGCGCGTAAATTACCCAATCCTGACTCAGG…	Sanger	D_0__Eukaryota	D_1__SAR	D_2__Alveolata	D_3__Ciliophora	D_4__Intramacronucleata	D_5__CONThreeP	D_6__CONThreeP	D_7__CONThreeP	D_8__CONThreeP	D_9__CONThreeP	D_10__CONThreeP	D_11__Askenasia	D_12__Askenasia	100	100	100	100	100	100	100	100	100	100	100	100	100	Eukaryota	Alveolata	Ciliophora	CONThreeP	CONThreeP_X	CONThreeP_XX	Askenasia	Askenasia_sp.	100	100	100	100	100	100	100	100	Eukaryota	SAR	Alveolata	Ciliophora	Intramacronucleata
840_C9	TGCATGTCTNAGTGTAAATAGTATACAGTGAAACTGCGAATGGCTCATTAAAACAGTTATAGTTTATTTGATAATTGAATACTACATGGATAACCGTGGTAATTCTAGAGCTAATACATGCGTTAAAACCCGACTTTTTGGAAGGGTTGTATTTATTAGATACCAAGCCAATATTCCTTCGGGTCTATTGTGATGATTCATAATAACTGATCGAAGCAGGGCCTGCCCTGCTAAATCATTCAAGTTTCTGCCCTATCAGCTTTCGATGGTAGTGTATTGGACTACCATGGCAGTCACGGGTAACGGGGAATTAGGGTTCGATTCCGGAGAGGGAGCCTGAGAAACGGCTACCACTTCTAAGGAAGGCAGCAGGCGCGTAAATTACCCAATCCTGACTCA…	Sanger	D_0__Eukaryota	D_1__SAR	D_2__Alveolata	D_3__Ciliophora	D_4__Intramacronucleata	D_5__CONThreeP	D_6__CONThreeP	D_7__CONThreeP	D_8__CONThreeP	D_9__CONThreeP	D_10__CONThreeP	D_11__Askenasia	D_12__Askenasia	100	100	100	100	100	100	100	100	100	100	100	100	100	Eukaryota	Alveolata	Ciliophora	CONThreeP	CONThreeP_X	CONThreeP_XX	Askenasia	Askenasia_sp.	100	100	100	100	100	100	100	100	Eukaryota	SAR	Alveolata	Ciliophora	Intramacronucleata
840_H6	CATGTCTAAGTATAAATAGTATACAGTGAAACTGCGAATGGCTCATTAAAACAGTTATAGTTTATTTGATAATTGAATACTACATGGATAACCGTGGTAATTCTAGAGCTAATACATGCGTTAAAACCCGACTTTTTGGAAGGGTTGTATTTATTAGATACCAAGCCAATATTCCTTCGGGTCTATTGTGATGATTCATAATAACTGATCGGAGCAGGGCCTGCCCTGCTAAATCATTCAAGTTTCTGCCCTATCAGCTTTCGATGGTAGTGTATTGGACTACCATGGCAGTCACGGGTAACGGGGAATTAGGGTTCGATTCCGGAGAGGGAGCCTGAGAAACGGCTACCACTTCTAAGGAAGGCAGCAGGCGCGTAAATTACCCAATCCTGACTCAGG…	Sanger	D_0__Eukaryota	D_1__SAR	D_2__Alveolata	D_3__Ciliophora	D_4__Intramacronucleata	D_5__CONThreeP	D_6__CONThreeP	D_7__CONThreeP	D_8__CONThreeP	D_9__CONThreeP	D_10__CONThreeP	D_11__Askenasia	D_12__Askenasia	100	100	100	100	100	100	100	100	100	100	100	100	100	Eukaryota	Alveolata	Ciliophora	CONThreeP	CONThreeP_X	CONThreeP_XX	Askenasia	Askenasia_sp.	100	100	100	100	100	100	100	100	Eukaryota	SAR	Alveolata	Ciliophora	Intramacronucleata
851B_C1	TGCATGTCTAAGTATAAATAGNTATACAGTGAAACTGCNAATGGNTCATTAAAACAGTTATAGTTTATTTGATAATTGAATACTACATGGATAACCGTGGTAATTCTAGAGCTAATACATGCGTTAAAACCCGACTTTTTGGAAGGGTTGTATTTATTANATACCAAGCCAATATTCCTTCGGGTCTATTGTGATGATTCATAATAACTGATCGAAGCAGGGCCTGCCCTGCTAAATCATTCAAGTTTCTGCCCTATCAGCTTTCGATGGTAGTGTATTGGACTACCATGGCAGTCACGGGTAACGGGGAATTAGGGTTCGATTCCGGAGAGGGAGCCTGANAAACGGCTACCACTTCTAAGGAAGGCAGCAGGCGCGTAAATTACCCAATCCTGACTC…	Sanger	D_0__Eukaryota	D_1__SAR	D_2__Alveolata	D_3__Ciliophora	D_4__Intramacronucleata	D_5__CONThreeP	D_6__CONThreeP	D_7__CONThreeP	D_8__CONThreeP	D_9__CONThreeP	D_10__CONThreeP	D_11__Askenasia	D_12__Askenasia	100	100	100	100	100	100	100	100	100	100	100	100	100	Eukaryota	Alveolata	Ciliophora	CONThreeP	CONThreeP_X	CONThreeP_XX	Askenasia	Askenasia_sp.	100	100	100	100	100	100	100	100	Eukaryota	SAR	Alveolata	Ciliophora	Intramacronucleata
855_B6	AGCCATGCATGTCTAAGTATAAATAGTATACAGTGAAACTGCGAATGGCTCATTAAAACAGTTATAGTTTATTTGATAATTGAATACTACATGGATAACCGTGGTAATTCTAGAGCTAATACATGCGTTAAAACCCGACTTTTTGGAAGGGTTGTATTTATTAGATACCAAGCCAATATTCCTTCGGGTCTATTGTGATGATTCATAATAACTGATCGAAGCAGGGCCTGCCCTGCTAAATCATTCAAGTTTCTGCCCTATCAGCTTTCGATGGTAGTGTATTGGACTACCATGGCAGTCACGGGTAACGGGGAATTAGGGTTCGATTCCGGAGAGGGAGCCTGAGAAACGGCTACCACTTCTAAGGAAGGCAGCAGGCGCGTAAATTACCCAATCCTG…	Sanger	D_0__Eukaryota	D_1__SAR	D_2__Alveolata	D_3__Ciliophora	D_4__Intramacronucleata	D_5__CONThreeP	D_6__CONThreeP	D_7__CONThreeP	D_8__CONThreeP	D_9__CONThreeP	D_10__CONThreeP	D_11__Askenasia	D_12__Askenasia	100	100	100	100	100	100	100	100	100	100	100	100	100	Eukaryota	Alveolata	Ciliophora	CONThreeP	CONThreeP_X	CONThreeP_XX	Askenasia	Askenasia_sp.	100	100	100	100	100	99	99	99	Eukaryota	SAR	Alveolata	Ciliophora	Intramacronucleata
855C_E6	TAGCCTGCATGTCTAAGTATAAATAGTATACAGTGAAACTGCGAATGGCTCATTAAAACAGTTATAGTTTATTTGATAATTGAATACTACATGGATAACCGTGGTAATTCTAGAGCTAATACATGCGTTAAAACCCGACTTTTTGGAAGGGTTGTATTTATTAGATACCAAGCCAATATTCCTTCGGGTCTATTGTGATGATTCATAATAACTGATCGAAGCAGGGCCTGCCCTGCTAAATCATTCAAGTTTCTGCCCTATCAGCTTTCGATGGTAGTGTATTGGACTACCATGGCAGTCACGGGTAACGGGGAATTAGGGTTCGATTCCGGAGAGGGAGCCTGAGAAACGGCTACCACTTCTAAGGAAGGCAGCAGGCGCGTAAATTACCCAATCCTG…	Sanger	D_0__Eukaryota	D_1__SAR	D_2__Alveolata	D_3__Ciliophora	D_4__Intramacronucleata	D_5__CONThreeP	D_6__CONThreeP	D_7__CONThreeP	D_8__CONThreeP	D_9__CONThreeP	D_10__CONThreeP	D_11__Askenasia	D_12__Askenasia	100	100	100	100	100	100	100	100	100	100	100	100	100	Eukaryota	Alveolata	Ciliophora	CONThreeP	CONThreeP_X	CONThreeP_XX	Askenasia	Askenasia_sp.	100	100	100	100	100	100	100	100	Eukaryota	SAR	Alveolata	Ciliophora	Intramacronucleata
denovo31 S4_4002893	TTAACGAACGAGACCTTAACCTGCTAACTAGTTGCCTTATAAATCATGGGGTTAACTTCTTAGAGGGACTATACGTTCAAGCGTATGGAAGTTTGAGGCAATAACAGGTCAGTGATGCCCTTAGATGTCCTGGGCCGCACGCGCGCTACACTGACACATGCAACAAGTACAACCTGGTCCGACAGGACTCGGGTAATCTTCATAGTATGTGTCGTGCTGGGGATAGATCTTTGCAATTATAGATCTTGAACGAGGAATTCCTAGTAAGCATAAGTCATCAACTTGTGCTGATTACGTCCCTGCCCTTTGTACACACCGCCCGTCGCTCCTACCGATTGAGGGATTCGGTGAAAATTCTGGACTGTTTCATTCTTTAAGTTTGGAACGGGAAGTTATTTA…	Roche	D_0__Eukaryota	D_1__SAR	D_2__Alveolata	D_3__Ciliophora	D_4__Intramacronucleata	D_5__CONThreeP	D_6__CONThreeP	D_7__CONThreeP	D_8__CONThreeP	D_9__CONThreeP	D_10__CONThreeP	D_11__Askenasia	D_12__Askenasia	100	100	100	100	100	99	99	99	99	99	98	98	98	Eukaryota	Alveolata	Ciliophora	CONThreeP	CONThreeP_X	CONThreeP_XX	Askenasia	Askenasia_sp.	100	100	100	98	98	97	97	97	Eukaryota	SAR	Alveolata	Ciliophora	Intramacronucleata
longV4.AW16.448	ATAGCGTATATTAAAGTTGTTGCAGTTAAAAAGCTCGTAGTTGAACTTATGGCGATTGCATAAGCTGGCTTCGGTCGTTTATGTGGTCGTCATCCGCTTGGGAACCCCGTTCGGTCTTCATTGGTCGGCGGGAGGATCAGGCATTTTACTTTGAAAAAATAAGAGTGTTCAAGGCAGGCAATCGCCATGAATACACAAGCATGGAATAATGGAATAGGACTGTGATCCATTTTATTGGTTATTGGATTACAGTAATGATTAATAGGGACAGTTGGGGGCATTAGTATTTAATTGTCAGAGGTGAAATTCTTGGATTACTTAAAGACTAACTTATGCGAAAGCATTTGCCAAGGATGTTTTCATTAATCAAGAACGAAAGTTAGGGGATCAAAGACGATC…	Illumina	D_0__Eukaryota	D_1__SAR	D_2__Alveolata	D_3__Ciliophora	D_4__Intramacronucleata	D_5__CONThreeP	D_6__CONThreeP	D_7__CONThreeP	D_8__CONThreeP	D_9__CONThreeP	D_10__CONThreeP	D_11__Askenasia	D_12__Askenasia	100	100	100	100	100	100	100	100	100	100	100	100	100	Eukaryota	Alveolata	Ciliophora	CONThreeP	CONThreeP_X	CONThreeP_XX	Askenasia	Askenasia_sp.	100	100	100	100	100	100	100	100	Eukaryota	SAR	Alveolata	Ciliophora	Intramacronucleata
longV4.AW18.5267	ATAGCGTATATTAAAGTTGTTGCAGTTAAAAAGCTCGTAGTTGAATTTATGGCGATTGTATAAGCTGGCTTCGGTCGTTTATATGGTCGTCATCCGCTTGGGAACCCCATTCGGTCTTCATTGGTCGGTGGGAGGATCAGGCATTTTACTTTGAAAAAATAAGAGTGTTCAAGGCAGGCAATCGCCATGAATACACAAGCATGGAATAATGGAATAGGACTGTGATCCATTTTATTGGTTATTGGATTACAGTAATGATTAATAGGGACAGTTGGGGGCATTAGTATTTAATTGTCAGAGGTGAAATTCTTGGATTACTTAAAGACTAACTTATGCGAAAGCATTTGCCAAGGATGTTTTCATTAATCAAGAACGAAAGTTAGGGGATCAAAGACGATC…	Illumina	D_0__Eukaryota	D_1__SAR	D_2__Alveolata	D_3__Ciliophora	D_4__Intramacronucleata	D_5__CONThreeP	D_6__CONThreeP	D_7__CONThreeP	D_8__CONThreeP	D_9__CONThreeP	D_10__CONThreeP	D_11__Askenasia	D_12__Askenasia	100	100	100	100	100	100	100	100	100	100	100	100	100	Eukaryota	Alveolata	Ciliophora	CONThreeP	CONThreeP_X	CONThreeP_XX	Askenasia	Askenasia_sp.	100	100	100	100	100	100	100	100	Eukaryota	SAR	Alveolata	Ciliophora	Intramacronucleata
longV4.SU17.662	ATAGCGTATATTAAAGTTGTTGCAGTTAAAAAGCTCGTAGTTGAATTTATGGCAATTGCATATGCTGGCTTCGGTCGCTTATGTGGTCGTCATCCGCTTGGGAACCCTGTTCGGTCTTCATTGGTCGGCAGGAGGATCAGGCATTTTACTTTGAAAAAATAAGAGTGTTCAAGGCAGGCAATCGCCATGAATACACAAGCATGGAATAATGGAATAGGACTGTGATTCATTTTATTGGTTATTGAGTTACAGTAATGATTAATAGGGACAGTTGGGGGCATTAGTATTTAATTGTCAGAGGTGAAATTCTTGGATTACTTAAAGACTAACTTATGCGAAAGCATTTGCCAAGGATGTTTTCATTAATCAAGAACGAAAGTTAGGGGATCAAAGACGATC…	Illumina	D_0__Eukaryota	D_1__SAR	D_2__Alveolata	D_3__Ciliophora	D_4__Intramacronucleata	D_5__CONThreeP	D_6__CONThreeP	D_7__CONThreeP	D_8__CONThreeP	D_9__CONThreeP	D_10__CONThreeP	D_11__Askenasia	D_12__Askenasia	100	100	100	100	100	99	99	99	99	99	99	97	97	Eukaryota	Alveolata	Ciliophora	CONThreeP	CONThreeP_X	CONThreeP_XX	Askenasia	Askenasia_sp.	100	100	100	100	100	100	100	100	Eukaryota	SAR	Alveolata	Ciliophora	Intramacronucleata
longV4.SU17.847	ATAGCGTATATTAAAGTTGTTGCAGTTAAAAAGCTCGTAGTTGAATTTATGGCGATTGCATATGCTGGCTTCGGTCGTTTATGTGGTCGTCATCCGCTTGGGAACCCTGTTCGGTCTTCATTGGTCGGCAGGAGGATCAGGCATTTTACTTTGAAAAAATAAGAGTGTTCAAGGCAGGCAATCGCCATGAATACACAAGCATGGAATAATGGAATAGGACTGTGATTCATTTTATTGGTTATTGAGTTACAGTAATGATTAATAGGGACAGTTGGGGGCATTAGTATTTAATTGTCAGAGGTGAAATTCTTGGATTACTTAAAGACTAACTTATGCGAAAGCATTTGCCAAGGATGTTTTCATTAATCAAGAACGAAAGTTAGGGGATCAAAGACGATC…	Illumina	D_0__Eukaryota	D_1__SAR	D_2__Alveolata	D_3__Ciliophora	D_4__Intramacronucleata	D_5__CONThreeP	D_6__CONThreeP	D_7__CONThreeP	D_8__CONThreeP	D_9__CONThreeP	D_10__CONThreeP	D_11__Askenasia	D_12__Askenasia	100	100	100	100	100	100	99	99	99	99	99	99	99	Eukaryota	Alveolata	Ciliophora	CONThreeP	CONThreeP_X	CONThreeP_XX	Askenasia	Askenasia_sp.	100	100	100	100	100	100	100	100	Eukaryota	SAR	Alveolata	Ciliophora	Intramacronucleata
shortV4.AW37.15774	CAATAGCGTATATTAAAGTTGTTGCAGTTAAAAAGCTCGTAGTTGAATTTATGGCGATTGCATATGCTGGCTTCGGTCGTTTATGTGGTCGTCATCCGCTTGGGAACCCTGTTCGGTCTTCATTGGTCGGCAGGAGGATCAGGCATTTTACTTTGAAAAAATAAGAGTGTTCAAGGCAGGCAATCGCCATGAATACACAAGCATGGAATAATGGAATAGGACTGTGATTCATTTTATTGGTTATTGAGTTACAGTAATGATTAATAGGGACAGTTGGGGGCATTAGTATTTAATTGTC	Illumina	D_0__Eukaryota	D_1__SAR	D_2__Alveolata	D_3__Ciliophora	D_4__Intramacronucleata	D_5__CONThreeP	D_6__CONThreeP	D_7__CONThreeP	D_8__CONThreeP	D_9__CONThreeP	D_10__CONThreeP	D_11__Askenasia	D_12__Askenasia	100	100	100	100	99	98	97	97	97	97	96	96	96	Eukaryota	Alveolata	Ciliophora	CONThreeP	CONThreeP_X	CONThreeP_XX	Askenasia	Askenasia_sp.	100	100	100	100	100	100	100	100	Eukaryota	SAR	Alveolata	Ciliophora	Intramacronucleata
shortV4.AW40.11744	CAATAGCGTATATTAAAGTTGTTGCAGTTAAAAAGCTCGTAGTTGAATTTATGGCGATTGTATAAGCTGGCTTCGGTCGTTTATATGGTCGTCATCCGCTTGGGAACCCCATTCGGTCTTCATTGGTCGGTGGGAGGATCAGGCATTTTACTTTGAAAAAATAAGAGTGTTCAAGGCAGGCAATCGCCATGAATACACAAGCATGGAATAATGGAATAGGACTGTGATCCATTTTATTGGTTATTGGATTACAGTAATGATTAATAGGGACAGTTGGGGGCATTAGTATTTAATTGTC	Illumina	D_0__Eukaryota	D_1__SAR	D_2__Alveolata	D_3__Ciliophora	D_4__Intramacronucleata	D_5__CONThreeP	D_6__CONThreeP	D_7__CONThreeP	D_8__CONThreeP	D_9__CONThreeP	D_10__CONThreeP	D_11__Askenasia	D_12__Askenasia	100	100	100	100	100	100	100	100	100	100	100	100	100	Eukaryota	Alveolata	Ciliophora	CONThreeP	CONThreeP_X	CONThreeP_XX	Askenasia	Askenasia_sp.	100	100	100	100	100	100	100	100	Eukaryota	SAR	Alveolata	Ciliophora	Intramacronucleata
shortV4.AW46.62988	CAATAGCGTATATTAAAGTTGTTGCAGTTAAAAAGCTCGTAGTTGAACTTATGGCGATTGCATAAGCTGGCTTCGGTCGTTTATGTGGTCGTCATCCGCTTGGGAACCCCGTTCGGTCTTCATTGGTCGGCGGGAGGATCAGGCATTTTACTTTGAAAAAATAAGAGTGTTCAAGGCAGGCAATCGCCATGAATACACAAGCATGGAATAATGGAATAGGACTGTGATCCATTTTATTGGTTATTGGATTACAGTAATGATTAATAGGGACAGTTGGGGGCATTAGTATTTAATTGTC	Illumina	D_0__Eukaryota	D_1__SAR	D_2__Alveolata	D_3__Ciliophora	D_4__Intramacronucleata	D_5__CONThreeP	D_6__CONThreeP	D_7__CONThreeP	D_8__CONThreeP	D_9__CONThreeP	D_10__CONThreeP	D_11__Askenasia	D_12__Askenasia	100	100	100	100	100	100	100	100	100	100	100	100	100	Eukaryota	Alveolata	Ciliophora	CONThreeP	CONThreeP_X	CONThreeP_XX	Askenasia	Askenasia_sp.	100	100	100	100	100	100	100	100	Eukaryota	SAR	Alveolata	Ciliophora	Intramacronucleata
shortV4.SU17.199	CAATAGCGTATATTAAAGTTGTTGCAGTTAAAAAGCTCGTAGTTGAATTTATGGCAATTGCATATGCTGGCTTCGGTCGCTTATGTGGTCGTCATCCGCTTGGGAACCCTGTTCGGTCTTCATTGGTCGGCAGGAGGATCAGGCATTTTACTTTGAAAAAATAAGAGTGTTCAAGGCAGGCAATCGCCATGAATACACAAGCATGGAATAATGGAATAGGACTGTGATTCATTTTATTGGTTATTGAGTTACAGTAATGATTAATAGGGACAGTTGGGGGCATTAGTATTTAATTGTC	Illumina	D_0__Eukaryota	D_1__SAR	D_2__Alveolata	D_3__Ciliophora	D_4__Intramacronucleata	D_5__CONThreeP	D_6__CONThreeP	D_7__CONThreeP	D_8__CONThreeP	D_9__CONThreeP	D_10__CONThreeP	D_11__Askenasia	D_12__Askenasia	100	100	100	100	99	97	92	92	92	92	91	91	91	Eukaryota	Alveolata	Ciliophora	CONThreeP	CONThreeP_X	CONThreeP_XX	Askenasia	Askenasia_sp.	100	100	100	100	100	100	100	100	Eukaryota	SAR	Alveolata	Ciliophora	Intramacronucleata
longV4.SU30.159	ATAGCGTATATTAAAGTTGTTGCAGTTAAAAAGCTCGTAGTTGAACTTCTGACTGTTGCGATAGATGGCTTCGGTCTCTTTCGTAGCAGTCATCCGCTTGGGAACTCCGTTCGAACTTCACTGTTCGGCGGAAGGAACAGGCATTTTACTTTGAAAAAATTAGAGTGTTCAAGGCAGGCTATAGCCCTGAATACACAAGCATGGAATAATGAAATAGGACTAGTTCCATTTTATTGGTTATTGGGCTAGTAATGATTAATAGGGACAGTTGGGGGCATTAGTATTTAATTGTCAGAGGTGAAATTCTTGGATTTATTAAAGACTAACTTATGCGAAAGCATTTGCCAAGGATGTTTTCATTAATCAAGAACGAAAGTTAGGGGATCAAAGACGATCAGA…	Illumina	D_0__Eukaryota	D_1__SAR	D_2__Alveolata	D_3__Ciliophora	D_4__Intramacronucleata	D_5__CONThreeP	D_6__CONThreeP	D_7__CONThreeP	D_8__CONThreeP	D_9__CONThreeP	D_10__CONThreeP	D_11__Askenasia	D_12__Askenasia	100	100	100	100	100	100	100	100	100	100	100	100	100	Eukaryota	Alveolata	Ciliophora	CONThreeP	CONThreeP_X	CONThreeP_XX	Askenasia	Askenasia_sp.	100	100	100	99	99	99	99	99	Eukaryota	SAR	Alveolata	Ciliophora	Intramacronucleata
shortV4.SU30.3286	CAATAGCGTATATTAAAGTTGTTGCAGTTAAAAAGCTCGTAGTTGAACTTCTGACTGTTGCGATAGATGGCTTCGGTCTCTTTCGTAGCAGTCATCCGCTTGGGAACTCCGTTCGAACTTCACTGTTCGGCGGAAGGAACAGGCATTTTACTTTGAAAAAATTAGAGTGTTCAAGGCAGGCTATAGCCCTGAATACACAAGCATGGAATAATGAAATAGGACTAGTTCCATTTTATTGGTTATTGGGCTAGTAATGATTAATAGGGACAGTTGGGGGCATTAGTATTTAATTGTC	Illumina	D_0__Eukaryota	D_1__SAR	D_2__Alveolata	D_3__Ciliophora	D_4__Intramacronucleata	D_5__CONThreeP	D_6__CONThreeP	D_7__CONThreeP	D_8__CONThreeP	D_9__CONThreeP	D_10__CONThreeP	D_11__Askenasia	D_12__Askenasia	100	100	100	100	100	100	99	99	99	99	99	99	99	Eukaryota	Alveolata	Ciliophora	CONThreeP	CONThreeP_X	CONThreeP_XX	Askenasia	Askenasia_sp.	100	100	100	98	98	98	98	98	Eukaryota	SAR	Alveolata	Ciliophora	Intramacronucleata
longV4.SU2.5031	ATAGCGTATACTAAAGTTGTTGCAGTTAAAAAGCTCGTAGTTGAACTTCTGGCTATATGTTAAGCTGGCTTCGGTCGCTTAAGATGTGGTCATCCGCTAGGGAACTATGTTCGAACTTCACTGTTCGGCATATGGAACTGGCATTTTACTTAGAAAAAATTAGAGTGTTCAAGGCAGGCTATCGCCCTGAATACACAAGCTTGGAATAATTAAATAGGACTTTTTCCATTTTATTGGTTATTGGAAATAGTAATGATTAATAGGGATAGTTGGGGGCATTAGTATTTATTAGTCAGAGGTGAAATTCTTGGATTTAATAAAGACTAACTTATGCGAAAGCATTTGCCAAGGATGTTTTCATTAATCAAGAACGAAAGTTAGGGGATCAAAGACGATCAG…	Illumina	D_0__Eukaryota	D_1__SAR	D_2__Alveolata	D_3__Ciliophora	D_4__Intramacronucleata	D_5__CONThreeP	D_6__CONThreeP	D_7__CONThreeP	D_8__CONThreeP	D_9__CONThreeP	D_10__CONThreeP	D_11__Askenasia	D_12__Askenasia	100	100	100	100	100	100	100	100	100	100	100	100	100	Eukaryota	Alveolata	Ciliophora	CONThreeP	CONThreeP_X	CONThreeP_XX	Askenasia	Askenasia_sp.	100	100	100	100	100	100	100	100	Eukaryota	SAR	Alveolata	Ciliophora	Intramacronucleata
longV4.SU16.2499	ATAGCGTATATTAAAGTTGTTGCAGTTAAAAAGCTCGTAGTTGAATTTATGGCAATTGCATAAGCTGGCCTCGGTCGTTTATGTGGTTGTCATCCGCTTGGGAACTCCGTTCGGTCTTCATTGGTCGGCGGAAGGATCAGGCATTTTACTTTGAAAAAATAAGAGTGTTCAAGGCAGGCAATCGCCATGAATACACAAGCATGGAATAATGGAATAGGACTGTGATCCATTTTATTGGTTATTGGATTACAGTAATGATTAATAGGGACAGTTGGGGGCATTAGTATTTAATTGTCAGAGGTGAAATTCTTGGATTACTTAAAGACTAACTTATGCGAAAGCATTTGCCAAGGATGTTTTCATTAATCAAGAACGAAAGTTAGGGGATCAAAGACGATC…	Illumina	D_0__Eukaryota	D_1__SAR	D_2__Alveolata	D_3__Ciliophora	D_4__Intramacronucleata	D_5__CONThreeP	D_6__CONThreeP	D_7__CONThreeP	D_8__CONThreeP	D_9__CONThreeP	D_10__CONThreeP	D_11__Askenasia	D_12__Askenasia	100	100	100	100	100	100	100	100	100	100	100	100	100	Eukaryota	Alveolata	Ciliophora	CONThreeP	CONThreeP_X	CONThreeP_XX	Askenasia	Askenasia_sp.	100	100	100	100	100	100	100	100	Eukaryota	SAR	Alveolata	Ciliophora	Intramacronucleata
shortV4.AW60.7640	CAATAGCGTATATTAAAGTTGTTGCAGTTAAAAAGCTCGTAGTTGAATTTATGGCAATTGCATAAGCTGGCCTCGGTCGTTTATGTGGTTGTCATCCGCTTGGGAACTCCGTTCGGTCTTCATTGGTCGGCGGAAGGATCAGGCATTTTACTTTGAAAAAATAAGAGTGTTCAAGGCAGGCAATCGCCATGAATACACAAGCATGGAATAATGGAATAGGACTGTGATCCATTTTATTGGTTATTGGATTACAGTAATGATTAATAGGGACAGTTGGGGGCATTAGTATTTAATTGTC	Illumina	D_0__Eukaryota	D_1__SAR	D_2__Alveolata	D_3__Ciliophora	D_4__Intramacronucleata	D_5__CONThreeP	D_6__CONThreeP	D_7__CONThreeP	D_8__CONThreeP	D_9__CONThreeP	D_10__CONThreeP	D_11__Askenasia	D_12__Askenasia	100	100	100	100	100	100	100	100	100	100	100	100	100	Eukaryota	Alveolata	Ciliophora	CONThreeP	CONThreeP_X	CONThreeP_XX	Askenasia	Askenasia_sp.	100	100	100	100	100	100	100	100	Eukaryota	SAR	Alveolata	Ciliophora	Intramacronucleata
shortV4.SU47.32120	CAATAGCGTATATTAAAGTTGTTGCAGTTAAAAAGCTCGTAGTTGAACTTCTAAGTATTGTTTTCGCTGGCTTCGGTCGCGTTAATGATTCTTATCCGCTAGGGAACCTCGTTCGGTCTTCATTGGTCGGCGGGAGGATCTGGCATTTTACTTTGAAAAAATTAGAGTGTTCAAGGCAGGCAATCGCCATGAATACACAAGCATGGAATAATGGAATAGGACTCTCAATCATTTTATTGGTTATTGATTGGTAGTAATGATTAATAGGGACAGTTGGGGGCATTCGTATTTAATAGTC	Illumina	D_0__Eukaryota	D_1__SAR	D_2__Alveolata	D_3__Ciliophora	D_4__Intramacronucleata	D_5__CONThreeP	D_6__CONThreeP	D_7__CONThreeP	D_8__CONThreeP	D_9__CONThreeP	D_10__CONThreeP	D_11__Askenasia	D_12__Askenasia	100	100	100	100	100	99	98	98	98	98	98	98	98	Eukaryota	Alveolata	Ciliophora	CONThreeP	CONThreeP_X	CONThreeP_XX	Askenasia	Askenasia_sp.	100	92	92	80	80	80	80	80	Eukaryota	SAR	Alveolata	Ciliophora	Intramacronucleata
denovo196 S5_4000618	TTAACGAACGAGACCTTAACCTGCTAACTAGTTGCCTTTTGATGAAAGGGGTTAACTTCTTAGAGGGACTATGCGTTCAAGCGCATGGAAGTTTGAGGCAATAACAGGTCAGTGATGCCCTTAGATGTCCTGGGCCGCACGCGCGCTACACTGACACGTGCAACGAGTATAACCTGGTCCGGAAGGACGTCGGGTAATCTTTATAGTACGTGTCGTGCTGGGGATAGATCTTTGCAATTATGGATCTTGAACGAGGAATTCCTAGTAAGCATAAGTCATCAGCTTGTGCTGATTACGTCCCTGCCCTTTGTACACACCGCCCGTCGCTCCTACCGATTGAGTGGTTCGGTGAACTTTTTGGACTGCGCAGGCTTTAGTCTGTGCGGGAAGTTAATTAAA…	Roche	D_0__Eukaryota	D_1__SAR	D_2__Alveolata	D_3__Ciliophora	D_4__Intramacronucleata	D_5__CONThreeP	D_6__CONThreeP	D_7__CONThreeP	D_8__CONThreeP	D_9__CONThreeP	D_10__CONThreeP	D_11__Askenasia	D_12__Askenasia	100	100	100	100	100	99	99	99	99	99	99	99	99	Eukaryota	Alveolata	Ciliophora	CONThreeP	CONThreeP_X	CONThreeP_XX	Askenasia	Askenasia_sp.	100	100	100	90	90	88	85	85	Eukaryota	SAR	Alveolata	Ciliophora	Intramacronucleata
denovo232 S5_4029361	TTAACGAACGAGACCTTAACCTGATAACTAGTCGTCATGTGTATAACGTGATTGACTTCTTATAGGGACTATGCGTTCAAGCGCATGGAAGTTTGAGGCAATAACAGGTCAGTGATGCCCTTAGATGTCCTGGGCCGCACGCGCGCTACACTGATACGTGCAACGAGTACATCCTGGTCCGAAAGGATTTCGGGTAATCTTCATAGTACGTATCGTGCTGGGGATAGATCTTTGCAATTTTAGATCTTGAACGAGGAATTCCTAGTAGGCATAAGTCATCAGCTTGTGCCGATTACGTCCCTGCCCTTTGTACACACCGCCCGTCGCTCCTACCGATTGAATGGTTCGGTGAACCTTTTGGACTGAGACGCTTGCGTTTCGGAAAGTTAGTTAAACCAT…	Roche	D_0__Eukaryota	D_1__SAR	D_2__Alveolata	D_3__Ciliophora	D_4__Intramacronucleata	D_5__CONThreeP	D_6__CONThreeP	D_7__CONThreeP	D_8__CONThreeP	D_9__CONThreeP	D_10__CONThreeP	D_11__Askenasia	D_12__Askenasia	100	100	100	100	100	100	100	100	100	100	100	100	100	Eukaryota	Alveolata	Ciliophora	CONThreeP	CONThreeP_X	CONThreeP_XX	Askenasia	Askenasia_sp.	100	100	100	97	97	97	97	97	Eukaryota	SAR	Alveolata	Ciliophora	Intramacronucleata
longV4.AW27.49961	ATAGCGTATATTAAAGTTGTTGCAGTTAAAAAGCTCGTAGTTGAACTTCTGACTATTGCGTAAGCCGGATTCGTTCGCTCTCGTGATAGTCATCCGCTTGGGAACTCCGTTCGAACTTAACTGTTTGGCGGAAGGAACAGGCATTTTACTTTGAAAAAATTAGAGTGTTCAAGGCAGGCTATAGCCCTGAATACACAAGCATGGAATAATGAAATAGGACTGGTTCCATTTTATTGGTTATTGGACTAGTAATGATTAATAGGGACAGTTGGGGGCATTAGTATTTAATTGTCAGAGGTGAAATTCTTGGATTTATTAAAGACTAACTTATGCGAAAGCATTTGCCAAGGATGTTTTCATTAATCAAGAACGAAAGTTAGGGGATCAAAGACGATCAGA…	Illumina	D_0__Eukaryota	D_1__SAR	D_2__Alveolata	D_3__Ciliophora	D_4__Intramacronucleata	D_5__CONThreeP	D_6__CONThreeP	D_7__CONThreeP	D_8__CONThreeP	D_9__CONThreeP	D_10__CONThreeP	D_11__Askenasia	D_12__Askenasia	100	100	100	100	100	100	100	100	100	100	100	100	100	Eukaryota	Alveolata	Ciliophora	CONThreeP	CONThreeP_X	CONThreeP_XX	Askenasia	Askenasia_sp.	100	100	100	100	100	100	100	100	Eukaryota	SAR	Alveolata	Ciliophora	Intramacronucleata
shortV4.SU13.289	CAATAGCGTATATTAAAGTTGTTGCAGTTAAAAAGCTCGTAGTTGAACTTCTGACTATTGCGTAAGCCGGATTCGTTCGCTCTCGTGATAGTCATCCGCTTGGGAACTCCGTTCGAACTTAACTGTTTGGCGGAAGGAACAGGCATTTTACTTTGAAAAAATTAGAGTGTTCAAGGCAGGCTATAGCCCTGAATACACAAGCATGGAATAATGAAATAGGACTGGTTCCATTTTATTGGTTATTGGACTAGTAATGATTAATAGGGACAGTTGGGGGCATTAGTATTTAATTGTC	Illumina	D_0__Eukaryota	D_1__SAR	D_2__Alveolata	D_3__Ciliophora	D_4__Intramacronucleata	D_5__CONThreeP	D_6__CONThreeP	D_7__CONThreeP	D_8__CONThreeP	D_9__CONThreeP	D_10__CONThreeP	D_11__Askenasia	D_12__Askenasia	100	100	100	100	100	100	100	100	100	100	100	100	100	Eukaryota	Alveolata	Ciliophora	CONThreeP	CONThreeP_X	CONThreeP_XX	Askenasia	Askenasia_sp.	100	100	100	100	100	100	100	100	Eukaryota	SAR	Alveolata	Ciliophora	Intramacronucleata
longV4.AW2.25783	ATAGCGTATATTAAAGTTGTTGCAGTTAAAAAGCTCGTAGTTGAACTTCTGACTGTTGCGAATCAGGCTTCGGTCGTTTCGTAATAGTCATCCGCTTGGGAACTCCGTTCGGACTTAAATGTTTGGCGGAAGGAACAGGCATTTTACTTTGAAAAAATTAGAGTGTTCAAGGCAGGCTATAGCCCTGAATACACAAGCATGGAATAATGAAATAGGACTGGTTCCATTTTATTGGTTATTGGACTAGTAATGATTAATAGGGACAGTTGGGGGCATTAGTATTTAATTGTCAGAGGTGAAATTCTTGGATTTATTAAAGACTAACTTATGCGAAAGCATTTGCCAAGGATGTTTTCATTAATCAAGAACGAAAGTTAGGGGATCAAAGACGATCAGATA…	Illumina	D_0__Eukaryota	D_1__SAR	D_2__Alveolata	D_3__Ciliophora	D_4__Intramacronucleata	D_5__CONThreeP	D_6__CONThreeP	D_7__CONThreeP	D_8__CONThreeP	D_9__CONThreeP	D_10__CONThreeP	D_11__Askenasia	D_12__Askenasia	100	100	100	100	100	100	100	100	100	100	100	100	100	Eukaryota	Alveolata	Ciliophora	CONThreeP	CONThreeP_X	CONThreeP_XX	Askenasia	Askenasia_sp.	100	100	100	100	100	100	100	100	Eukaryota	SAR	Alveolata	Ciliophora	Intramacronucleata
shortV4.AW31.21605	CAATAGCGTATATTAAAGTTGTTGCAGTTAAAAAGCTCGTAGTTGAACTTCTGACTGTTGCGAATCAGGCTTCGGTCGTTTCGTAATAGTCATCCGCTTGGGAACTCCGTTCGGACTTAAATGTTTGGCGGAAGGAACAGGCATTTTACTTTGAAAAAATTAGAGTGTTCAAGGCAGGCTATAGCCCTGAATACACAAGCATGGAATAATGAAATAGGACTGGTTCCATTTTATTGGTTATTGGACTAGTAATGATTAATAGGGACAGTTGGGGGCATTAGTATTTAATTGTC	Illumina	D_0__Eukaryota	D_1__SAR	D_2__Alveolata	D_3__Ciliophora	D_4__Intramacronucleata	D_5__CONThreeP	D_6__CONThreeP	D_7__CONThreeP	D_8__CONThreeP	D_9__CONThreeP	D_10__CONThreeP	D_11__Askenasia	D_12__Askenasia	100	100	100	100	100	100	100	100	100	100	100	100	100	Eukaryota	Alveolata	Ciliophora	CONThreeP	CONThreeP_X	CONThreeP_XX	Askenasia	Askenasia_sp.	100	100	100	100	100	100	100	100	Eukaryota	SAR	Alveolata	Ciliophora	Intramacronucleata
longV4.SU10.1470	ATAGCGTATATTAAAGTTGTTGCAGTTAAAAAGCTCGTAGTTGAACTTCTGGCGGTCGTCTTCGCTGGCTCTCGCCGCGTTGATGGCTGTCATCCGCTTGGGAACCTCGTTCGGTCTTCATTGGTCGGCGGGAGGATCAGGCATTTTACTTTGAAAAAATTAGAGTGTTCAAGGCAGGCAATCGCCATGAATACACAAGCATGGAATAATGGAATAGGACTACAAGTCATTTTATTGGTTATTGACTGGTAGTAATGATTAATAGGGACAGTTGGGGGCATTAGTATTTAATTGTCAGAGGTGAAATTCTTGGATTTATTAAAGACTAACTTATGCGAAAGCATTTGCCAAGGATGTTTTCATTAATCAAGAACGAAAGTTAGGGGATCAAAGACGATC…	Illumina	D_0__Eukaryota	D_1__SAR	D_2__Alveolata	D_3__Ciliophora	D_4__Intramacronucleata	D_5__CONThreeP	D_6__CONThreeP	D_7__CONThreeP	D_8__CONThreeP	D_9__CONThreeP	D_10__CONThreeP	D_11__Askenasia	D_12__Askenasia	100	100	100	100	100	100	100	100	100	100	100	100	100	Eukaryota	Alveolata	Ciliophora	CONThreeP	CONThreeP_X	CONThreeP_XX	Askenasia	Askenasia_sp.	100	100	100	100	100	99	99	99	Eukaryota	SAR	Alveolata	Ciliophora	Intramacronucleata
shortV4.SU10.29693	CAATAGCGTATATTAAAGTTGTTGCAGTTAAAAAGCTCGTAGTTGAACTTCTGGCGGTCGTCTTCGCTGGCTCTCGCCGCGTTGATGGCTGTCATCCGCTTGGGAACCTCGTTCGGTCTTCATTGGTCGGCGGGAGGATCAGGCATTTTACTTTGAAAAAATTAGAGTGTTCAAGGCAGGCAATCGCCATGAATACACAAGCATGGAATAATGGAATAGGACTACAAGTCATTTTATTGGTTATTGACTGGTAGTAATGATTAATAGGGACAGTTGGGGGCATTAGTATTTAATTGTC	Illumina	D_0__Eukaryota	D_1__SAR	D_2__Alveolata	D_3__Ciliophora	D_4__Intramacronucleata	D_5__CONThreeP	D_6__CONThreeP	D_7__CONThreeP	D_8__CONThreeP	D_9__CONThreeP	D_10__CONThreeP	D_11__Askenasia	D_12__Askenasia	100	100	100	100	100	100	99	99	99	99	99	99	99	Eukaryota	Alveolata	Ciliophora	CONThreeP	CONThreeP_X	CONThreeP_XX	Askenasia	Askenasia_sp.	100	100	100	99	99	99	99	99	Eukaryota	SAR	Alveolata	Ciliophora	Intramacronucleata
longV4.SU10.16139	ATAGCGTATATTAAAGTTGTTGCAGTTAAAAAGCTCGTAGTTGAATTTATGGCGATTCCATAGGCTGGCTTCGGTCGTTTATGTGGTCGTCATCCGCTTGGGAATCTCGTTCGGCCTTCATTGATCGGCGTGAGGATCAGGCATTTTACTTTGAAAAAATAAGAGTGTTCAAGGCAGGCAATCGCCATGAATACAAAAGCATGGAATAATGGAATAGGACTGAGGTTCATTTTATTGGTTATTGAACTTCAGTAATGATTAATAGGGACAGTTGGGGGCATTAGTATTTAATTGTCAGAGGTGAAATTCTTGGATTACTTAAAGACTAACTTATGCGAAAGCATTTGCCAAGGATGTTTTCATTAATCAAGAACGAAAGTTAGGGGATCAAAGACGATC…	Illumina	D_0__Eukaryota	D_1__SAR	D_2__Alveolata	D_3__Ciliophora	D_4__Intramacronucleata	D_5__CONThreeP	D_6__CONThreeP	D_7__CONThreeP	D_8__CONThreeP	D_9__CONThreeP	D_10__CONThreeP	D_11__Askenasia	D_12__Askenasia	100	100	100	100	100	96	91	91	91	91	88	87	87	Eukaryota	Alveolata	Ciliophora	CONThreeP	CONThreeP_X	CONThreeP_XX	Askenasia	Askenasia_sp.	100	100	100	89	89	83	83	83	Eukaryota	SAR	Alveolata	Ciliophora	Intramacronucleata
longV4.SU16.2636	ATAGCGTATATTAAAGTTGTTGCAGTTAAAAAGCTCGTAGTTGAATTTATGGCGATTGCATGGACAGGCTTTGGTCGTTCATGTGGTCGTCATCCGCTTGGGAACCCCGTTCGGTCTTCATTGGTCGGCGGGAGGATCAGGCATTTTACTTTGAAAAAATAAGAGTGTTCAAGGCAGGCAAACCGTCATGAATACACAAGCATGGAATAATGGAATAGGACTGTGATCCATTTTATTGGTTATTGGATTACAGTAATGATTAATAGGGACAGTTGGGGGCATTAGTATTTAATTGTCAGAGGTGAAATTCTTGGATTACTTAAAGACTAACTTATGCGAAAGCATTTGCCAAGGATGTTTTCATTAATCAAGAACGAAAGTTAGGGGATCAAAGACGAT…	Illumina	D_0__Eukaryota	D_1__SAR	D_2__Alveolata	D_3__Ciliophora	D_4__Intramacronucleata	D_5__CONThreeP	D_6__CONThreeP	D_7__CONThreeP	D_8__CONThreeP	D_9__CONThreeP	D_10__CONThreeP	D_11__Askenasia	D_12__Askenasia	100	100	100	100	100	100	100	100	100	100	99	99	99	Eukaryota	Alveolata	Ciliophora	CONThreeP	CONThreeP_X	CONThreeP_XX	Askenasia	Askenasia_sp.	100	100	100	100	100	100	100	100	Eukaryota	SAR	Alveolata	Ciliophora	Intramacronucleata
shortV4.SU10.8951	CAATAGCGTATATTAAAGTTGTTGCAGTTAAAAAGCTCGTAGTTGAATTTATGGCGATTGCATGTTCAGGCTTCGGTCGTTCATGTGGTCGTCATCCGCTTGGGAACCCCGTTCGGTCTTCATTGGTCGGCGGGAGGATCAGGCATTTTACTTTGAAAAAATAAGAGTGTTCAAGGCAGGCAAACCGTCATGAATACACAAGCATGGAATAATGGAATAGGACTGTGATCCATTTTATTGGTTATTGGATTACAGTAATGATTAATAGGGACAGTTGGGGGCATTAGTATTTAATTGTC	Illumina	D_0__Eukaryota	D_1__SAR	D_2__Alveolata	D_3__Ciliophora	D_4__Intramacronucleata	D_5__CONThreeP	D_6__CONThreeP	D_7__CONThreeP	D_8__CONThreeP	D_9__CONThreeP	D_10__CONThreeP	D_11__Askenasia	D_12__Askenasia	100	100	100	100	100	98	98	98	98	98	98	98	98	Eukaryota	Alveolata	Ciliophora	CONThreeP	CONThreeP_X	CONThreeP_XX	Askenasia	Askenasia_sp.	100	100	100	100	100	100	100	100	Eukaryota	SAR	Alveolata	Ciliophora	Intramacronucleata
shortV4.SU14.42144	CAATAGCGTATATTAAAGTTGTTGCAGTTAAAAAGCTCGTAGTTGAATTTATGGCGATTGCATGGACAGGCTTTGGTCGTTCATGTGGTCGTCATCCGCTTGGGAACCCCGTTCGGTCTTCATTGGTCGGCGGGAGGATCAGGCATTTTACTTTGAAAAAATAAGAGTGTTCAAGGCAGGCAAACCGTCATGAATACACAAGCATGGAATAATGGAATAGGACTGTGATCCATTTTATTGGTTATTGGATTACAGTAATGATTAATAGGGACAGTTGGGGGCATTAGTATTTAATTGTC	Illumina	D_0__Eukaryota	D_1__SAR	D_2__Alveolata	D_3__Ciliophora	D_4__Intramacronucleata	D_5__CONThreeP	D_6__CONThreeP	D_7__CONThreeP	D_8__CONThreeP	D_9__CONThreeP	D_10__CONThreeP	D_11__Askenasia	D_12__Askenasia	100	100	100	100	100	97	97	97	97	97	96	96	96	Eukaryota	Alveolata	Ciliophora	CONThreeP	CONThreeP_X	CONThreeP_XX	Askenasia	Askenasia_sp.	100	100	100	100	100	100	100	100	Eukaryota	SAR	Alveolata	Ciliophora	Intramacronucleata
longV4.SU10.981	ATAGCGTATATTAAAGTTGTTGCAGTTAAAAAGCTCGTAGTTGAACTTCTAGTTTTAGCGTCAGCAGGCTTCGGTCGCTGGCGGTAGGGCTATCCGCTTGGGAACTACGCTCGTACTTCACTGTGCGGCGTAAGGAACAGGCATTTTACTTAGAAAAAATAAGAGTGTTCAAGGCAGGCTATAGCCCTGAATACACAAGCTTGGAATAATGAAATAGGACTAAATCCATTTTATTGGTTATTGGTTTAGTAATGATTAATAGGGACAGTTGGGGGCATTAGTATTTAATAGTCAGAGGTGAAATTCTTGGATTTATTAAAGACTAACTTATGCGAAAGCATTTGCCAAGGATGTTTTCATTAATCAAGAACGAAAGTTAGGGGATCAAAGACGATCAGA…	Illumina	D_0__Eukaryota	D_1__SAR	D_2__Alveolata	D_3__Ciliophora	D_4__Intramacronucleata	D_5__CONThreeP	D_6__CONThreeP	D_7__CONThreeP	D_8__CONThreeP	D_9__CONThreeP	D_10__CONThreeP	D_11__Askenasia	D_12__Askenasia	100	100	100	100	100	93	91	91	91	91	85	82	82	Eukaryota	Alveolata	Ciliophora	NA	NA	NA	NA	NA	100	100	100	73	73	72	72	72	Eukaryota	SAR	Alveolata	Ciliophora	Intramacronucleata
longV4.SU11.20005	ATAGCGTATATTAAAGTTGTTGCAGTTAAAAAGCTCGTAGTTGAACTTCTGGCAGTTGGTGTTGCTGGCTTCGGTCGCTTCATTGGCAGTCATCCGCTAGGGAACCTCGTTCGGTCTTCATTGGTCGGCGGGAGGATCTGGCATTTTACTTTGAAAAAATTAGAGTGTTCAAGGCAGGCAATCGCCATGAATACACAAGCATGGAATAATGGAATAGGACTGATAGTCATTTTATTGGTTATTGACTGTTAGTAATGATTAATAGGGACAGTTGGGGGCATTCGTATTTAATTGTCAGAGGTGAAATTCTTGGATTTATTAAAGACGAACTTATGCGAAAGCATTTGCCAAGGATGTTTTCATTAATCAAGAACGAAAGTTAGGGGATCAAAGACGATC…	Illumina	D_0__Eukaryota	D_1__SAR	D_2__Alveolata	D_3__Ciliophora	D_4__Intramacronucleata	D_5__CONThreeP	D_6__CONThreeP	D_7__CONThreeP	D_8__CONThreeP	D_9__CONThreeP	D_10__CONThreeP	D_11__Askenasia	D_12__Askenasia	100	100	100	100	100	100	100	100	100	100	100	100	100	Eukaryota	Alveolata	Ciliophora	CONThreeP	CONThreeP_X	CONThreeP_XX	Askenasia	Askenasia_sp.	100	100	100	100	100	100	100	100	Eukaryota	SAR	Alveolata	Ciliophora	Intramacronucleata
longV4.SU13.1551	ATAGCGTATATTAAAGTTGTTGCAGTTAAAAAGCTCGTAGTTGAATTTATGGCGATTGTGTTTGCTGGCTTCGGTCGCTTGCACGGTCGTCATCCGCTTGGGAACTCCGTTCGGTCTTCACTGGTCGGCGGAAGGATCAGGCATTTTACTTTGAAAAAATAAGAGTGTTCAAGGCAGGCAATCGCCCTGAATACAAAAGCATGGAATAATGGAATAGGACTGACATTCATTTTATTGGTTATTGAATGACAGTAATGATTAATAGGGACAGTTGGGGGCATTAGTATTTAATTGTCAGAGGTGAAATTCTTGGATTACTTAAAGACTAACTTATGCGAAAGCATTTGCCAAGGATGTTTTCATTAATCAAGAACGAAAGTTAGGGGATCAAAGACGATC…	Illumina	D_0__Eukaryota	D_1__SAR	D_2__Alveolata	D_3__Ciliophora	D_4__Intramacronucleata	D_5__CONThreeP	D_6__CONThreeP	D_7__CONThreeP	D_8__CONThreeP	D_9__CONThreeP	D_10__CONThreeP	D_11__Askenasia	D_12__Askenasia	100	100	100	100	100	100	98	98	98	98	98	98	98	Eukaryota	Alveolata	Ciliophora	CONThreeP	CONThreeP_X	CONThreeP_XX	Askenasia	Askenasia_sp.	100	100	100	99	99	98	98	98	Eukaryota	SAR	Alveolata	Ciliophora	Intramacronucleata
shortV4.SU13.6696	CAATAGCGTATATTAAAGTTGTTGCAGTTAAAAAGCTCGTAGTTGAATTTATGGCGATTGTGTTTGCTGGCTTCGGTCGCTTGCACGGTCGTCATCCGCTTGGGAACTCCGTTCGGTCTTCACTGGTCGGCGGAAGGATCAGGCATTTTACTTTGAAAAAATAAGAGTGTTCAAGGCAGGCAATCGCCCTGAATACAAAAGCATGGAATAATGGAATAGGACTGACATTCATTTTATTGGTTATTGAATGACAGTAATGATTAATAGGGACAGTTGGGGGCATTAGTATTTAATTGTC	Illumina	D_0__Eukaryota	D_1__SAR	D_2__Alveolata	D_3__Ciliophora	D_4__Intramacronucleata	D_5__CONThreeP	D_6__CONThreeP	D_7__CONThreeP	D_8__CONThreeP	D_9__CONThreeP	D_10__CONThreeP	D_11__Askenasia	D_12__Askenasia	100	100	100	100	100	98	91	91	91	91	85	85	85	Eukaryota	Alveolata	Ciliophora	CONThreeP	CONThreeP_X	CONThreeP_XX	Askenasia	Askenasia_sp.	100	99	99	92	92	92	92	92	Eukaryota	SAR	Alveolata	Ciliophora	Intramacronucleata
denovo66 S8_4027869	TTAACGAACGAGACCTTAACCTGCTAACTAGTCGCAGTATGAAATATGCTGTTGACTTCTTAGAGGGACTATACGTTCAAGCGTATGGAAGTTTGAGGCAATAACAGGTCAGTGATGCCCTTAGATGTCCTGGGCCGCACGCGCGCTACACTGTTGCATGCAACGAGTACAACCTGGTCCGAAAGGACTCGGGTAATCTTTATAGTATGCAACGTGCTGGGGATTGATCTTTGCAATTATAGATCTTGAACGAGGAATTCCTAGTAAGCATAAGTCATCAACTTGTGCTGATTACGTCCCTGCCCTTTGTACACACCGCCCGTCGCTCCTACCGATTGAATGGTTCGGTGAATTATCTGGACTGCTGCGTTCTTTAAGTTCGCTGCGGGAAGTTTTGTT…	Roche	D_0__Eukaryota	D_1__SAR	D_2__Alveolata	D_3__Ciliophora	D_4__Intramacronucleata	D_5__CONThreeP	D_6__CONThreeP	D_7__CONThreeP	D_8__CONThreeP	D_9__CONThreeP	D_10__CONThreeP	D_11__Askenasia	D_12__Askenasia	100	100	100	100	100	100	100	100	100	100	100	100	100	Eukaryota	Alveolata	Ciliophora	CONThreeP	CONThreeP_X	CONThreeP_XX	Askenasia	Askenasia_sp.	100	100	100	95	95	94	94	94	Eukaryota	SAR	Alveolata	Ciliophora	Intramacronucleata
longV4.AW16.12889	ATAGCGTATATTAAAGTTGTTGCAGTTAAAAAGCTCGTAGTTGAACTTCTGGCTATTGCTTTAGCTGGCTTCGGTCGCTAAAGTCGTGGTCATCCGCTAGGGAACTACGTTCGAACTTCACTGTTCGGCGTAAGGAACTGGCATTTTACTTTGAAAAAATTAGAGTGTTCAAGGCAGGCTATCGCCCTGAATACACAAGCATGGAATAATGAAATAGGACTACTTCCATTTTATTGGTTATTGGAAATAGTAATGATTAACAGGGACAGTTGGGGGCATTAGTATTTAATTGTCAGAGGTGAAATTCTTGGATTTATTAAAGACTAACTTATGCGAAAGCATTTGCCAAGGATGTTTTCATTAATCAAGAACGAAAGTTAGGGGATCAAAGACGATCAG…	Illumina	D_0__Eukaryota	D_1__SAR	D_2__Alveolata	D_3__Ciliophora	D_4__Intramacronucleata	D_5__CONThreeP	D_6__CONThreeP	D_7__CONThreeP	D_8__CONThreeP	D_9__CONThreeP	D_10__CONThreeP	D_11__Askenasia	D_12__Askenasia	100	100	100	100	100	100	100	100	100	100	100	100	100	Eukaryota	Alveolata	Ciliophora	CONThreeP	CONThreeP_X	CONThreeP_XX	Askenasia	Askenasia_sp.	100	100	100	100	100	100	100	100	Eukaryota	SAR	Alveolata	Ciliophora	Intramacronucleata
shortV4.AW13.36211	CAATAGCGTATATTAAAGTTGTTGCAGTTAAAAAGCTCGTAGTTGAACTTCTGGCTATTGCTTTAGCTGGCTTCGGTCGCTAAAGTCGTGGTCATCCGCTAGGGAACTACGTTCGAACTTCACTGTTCGGCGTAAGGAACTGGCATTTTACTTTGAAAAAATTAGAGTGTTCAAGGCAGGCTATCGCCCTGAATACACAAGCATGGAATAATGAAATAGGACTACTTCCATTTTATTGGTTATTGGAAATAGTAATGATTAACAGGGACAGTTGGGGGCATTAGTATTTAATTGTC	Illumina	D_0__Eukaryota	D_1__SAR	D_2__Alveolata	D_3__Ciliophora	D_4__Intramacronucleata	D_5__CONThreeP	D_6__CONThreeP	D_7__CONThreeP	D_8__CONThreeP	D_9__CONThreeP	D_10__CONThreeP	D_11__Askenasia	D_12__Askenasia	100	100	100	100	100	100	100	100	100	100	100	100	100	Eukaryota	Alveolata	Ciliophora	CONThreeP	CONThreeP_X	CONThreeP_XX	Askenasia	Askenasia_sp.	100	100	100	100	100	100	100	100	Eukaryota	SAR	Alveolata	Ciliophora	Intramacronucleata
longV4.AW16.2076	ATAGCGTATATTAAAGTTGTTGCAGTTAAAAAGCTCGTAGTTGAACTTCTGGCGGATGTTTTCGCTGGCTTCGGTCGCGTTAATGTCTGTCATCCGCTAGGGAACCTCGTTCGGTCTTCATTGGTCGGCGGGAGGATCTGGCATTTTACTTTGAAAAAATTAGAGTGTTCAAGGCAGGCAATCGCCATGAATACACAAGCATGGAATAATGGAATAGGACTTATGGTCATTTTATTGGTTATTGACTGTAAGTAATGATTAATAGGGACAGTTGGGGGCATTAGTATTTAATTGTCAGAGGTGAAATTCTTGGATTTATTAAAGACTAACTTATGCGAAAGCATTTGCCAAGGATGTTTTCATTAATCAAGAACGAAAGTTAGGGGATCAAAGACGATC…	Illumina	D_0__Eukaryota	D_1__SAR	D_2__Alveolata	D_3__Ciliophora	D_4__Intramacronucleata	D_5__CONThreeP	D_6__CONThreeP	D_7__CONThreeP	D_8__CONThreeP	D_9__CONThreeP	D_10__CONThreeP	D_11__Askenasia	D_12__Askenasia	100	100	100	100	100	100	100	100	100	100	100	100	100	Eukaryota	Alveolata	Ciliophora	CONThreeP	CONThreeP_X	CONThreeP_XX	Askenasia	Askenasia_sp.	100	100	100	100	100	100	100	100	Eukaryota	SAR	Alveolata	Ciliophora	Intramacronucleata
longV4.AW18.11281	ATAGCGTATATTAAAGTTGTTGCAGTTAAAAAGCTCGTAGTTGAACTTCTGGCTTCAGTTTCAGCTGGCTTCGGTCGCTGAAAGTGGGGTCATCCGCTTGGGAACTACGTTCGAACTTCATTGTTCGGCGTAAGGAACAGGCATTTTACTTAGAAAAAATTAGAGTGTTCAAGGCAGGCTATCGCCCTGAATACACAAGCTTAGAATAATGAAATAGGACTAAATTCATTTTATTGGTTATTGAATTTAGTAATGATTAATAGGGACAGTTGGGGGCATTAGTATTTAATAGTCAGAGGTGAAATTCTTGGATTTATTAAAGACTAACTTATGCGAAAGCATTTGCCAAGGATGTTTTCATTAATCAAGAACGAAAGTTAGGGGATCAAAGACGATCAG…	Illumina	D_0__Eukaryota	D_1__SAR	D_2__Alveolata	D_3__Ciliophora	D_4__Intramacronucleata	D_5__CONThreeP	D_6__CONThreeP	D_7__CONThreeP	D_8__CONThreeP	D_9__CONThreeP	D_10__CONThreeP	D_11__Askenasia	D_12__Askenasia	100	100	100	100	100	99	99	99	99	99	99	99	99	Eukaryota	Alveolata	Ciliophora	CONThreeP	CONThreeP_X	CONThreeP_XX	Askenasia	Askenasia_sp.	100	100	100	100	100	99	99	99	Eukaryota	SAR	Alveolata	Ciliophora	Intramacronucleata
838_D6	AGCCATGCATGTCTAAGTATAAATAGTATACAGTGAAACTGCGAATGGCTCATTAAAACAGTTATAGTTTATTTGATATTTGAATCTATATGGATAACCGTGGTAATTCTAGAGCTAATACATGCATTAAGGCCTGACTTTTTGAAAGGCTGTATTTATTAGATATTAAACTAATAGTGGCAACACTGCTATGATGATTCATAATAACTGATCGAACCTGAGCTTGCTCAGGTAAATCATTCAAGTTTCTGCCCTATCAGCTTTCGATGGTAGTGTATTGGACTACCATGGCAATCACGGGTAACGGGGAATTAGGGTTCGATTCCGGAGAGGGAGCCTGAGAAACGGCTACCACTTCTAAGGAAGGCAGCAGGCGCGTAAATTACCCAATCCTGACTC…	Sanger	D_0__Eukaryota	D_1__SAR	D_2__Alveolata	D_3__Ciliophora	D_4__Intramacronucleata	D_5__CONThreeP	D_6__CONThreeP	D_7__CONThreeP	D_8__CONThreeP	D_9__CONThreeP	D_10__CONThreeP	D_11__Askenasia	D_12__Askenasia	100	100	100	100	100	100	100	100	100	100	100	100	100	Eukaryota	Alveolata	Ciliophora	CONThreeP	CONThreeP_X	CONThreeP_XX	Askenasia	Askenasia_sp.	100	100	100	100	100	100	100	100	Eukaryota	SAR	Alveolata	Ciliophora	Intramacronucleata
longV4.AW11.8120	ATAGCGTATATTAAAGTTGTTGCAGTTAAAAAGCTCGTAGTTGAACTTCTTGGCATTCTTTAAGCAGGCTTCGGTCGTTTAAAGAGTGTCAATCCGCTAGGGAACTACATTCGCACTTCACTGTGCGGTGTAAGGAACTGGCATTTTACTTAGAAAAAATTAGAGTGTTCAAGGCAGGCTATCGCCCTGAATACACAAGCTTGGAATAATTAAATAGGACTATTTCCATTTTATTGGTTATTGGATTTAGTAATGATTAATAGGGACAGTTGGGGGCATTTGTATTTAATAGTCAGAGGTGAAATTCTTGGATTTATTAAAGACAAACTTATGCGAAAGCATTTGCCAAGGATGTTTTCATTAATCAAGAACGAAAGTTAGGGGATCAAAGACGATCAG…	Illumina	D_0__Eukaryota	D_1__SAR	D_2__Alveolata	D_3__Ciliophora	D_4__Intramacronucleata	D_5__CONThreeP	D_6__CONThreeP	D_7__CONThreeP	D_8__CONThreeP	D_9__CONThreeP	D_10__CONThreeP	D_11__Askenasia	D_12__Askenasia	100	100	100	100	100	100	100	100	100	100	100	100	100	Eukaryota	Alveolata	Ciliophora	CONThreeP	CONThreeP_X	CONThreeP_XX	Askenasia	Askenasia_sp.	100	100	100	100	100	100	100	100	Eukaryota	SAR	Alveolata	Ciliophora	Intramacronucleata
longV4.AW16.4911	ATAGCGTATATTAAAGTTGTTGCAGTTAAAAAGCTCGTAGTTGAACTTCTTGGCATCCTTTAAGCTGGCTTCGGTCGTTTCAAGGGTGTCAATCCGCTAGGGAACTACATTCGCACTTCACTGTGCGGTGTAAGGAACTGGCATTTTACTTAGAAAAAATTAGAGTGTTCAAGGCAGGCTATCGCCCTGAATACACAAGCTTGGAATAATGAAATAGGACTATTTCCATTTTATTGGTTATTGGATTTAGTAATGATTAATAGGGACAGTTGGGGGCATTTGTATTTAATAGTCAGAGGTGAAATTCTTGGATTTATTAAAGACAAACTTATGCGAAAGCATTTGCCAAGGATGTTTTCATTAATCAAGAACGAAAGTTAGGGGATCAAAGACGATCAG…	Illumina	D_0__Eukaryota	D_1__SAR	D_2__Alveolata	D_3__Ciliophora	D_4__Intramacronucleata	D_5__CONThreeP	D_6__CONThreeP	D_7__CONThreeP	D_8__CONThreeP	D_9__CONThreeP	D_10__CONThreeP	D_11__Askenasia	D_12__Askenasia	100	100	100	100	100	100	100	100	100	100	100	100	100	Eukaryota	Alveolata	Ciliophora	CONThreeP	CONThreeP_X	CONThreeP_XX	Askenasia	Askenasia_sp.	100	100	100	100	100	100	100	100	Eukaryota	SAR	Alveolata	Ciliophora	Intramacronucleata
shortV4.AW56.42894	CAATAGCGTATATTAAAGTTGTTGCAGTTAAAAAGCTCGTAGTTGAACTTCTTGGCATCCTTTAAGCTGGCTTCGGTCGTTTCAAGGGTGTCAATCCGCTAGGGAACTACATTCGCACTTCACTGTGCGGTGTAAGGAACTGGCATTTTACTTAGAAAAAATTAGAGTGTTCAAGGCAGGCTATCGCCCTGAATACACAAGCTTGGAATAATGAAATAGGACTATTTCCATTTTATTGGTTATTGGATTTAGTAATGATTAATAGGGACAGTTGGGGGCATTTGTATTTAATAGTC	Illumina	D_0__Eukaryota	D_1__SAR	D_2__Alveolata	D_3__Ciliophora	D_4__Intramacronucleata	D_5__CONThreeP	D_6__CONThreeP	D_7__CONThreeP	D_8__CONThreeP	D_9__CONThreeP	D_10__CONThreeP	D_11__Askenasia	D_12__Askenasia	100	100	100	100	100	100	100	100	100	100	100	100	100	Eukaryota	Alveolata	Ciliophora	CONThreeP	CONThreeP_X	CONThreeP_XX	Askenasia	Askenasia_sp.	100	100	100	100	100	100	100	100	Eukaryota	SAR	Alveolata	Ciliophora	Intramacronucleata
longV4.AW23.19309	ATAGCGTATATTAAAGTTGTTGCAGTTAAAAAGCTCGTAGTTGAACTTCTGGCTGTTGCGTGCGCTGGCTTCGGTCGCGTTCGTAGCGGTCATCCGCTTGGGAACTCCGTTCGAACTTCACTGTTCGGCGGAAGGAACAGGCATTTTACTTTGAAAAAATTAGAGTGTTCAAGGCAGGCTATCGCCCTGAATACACAAGCATGGAATAATGAAATAGGACTTTTTCCATTTTATTGGTTATTGGAATTAGTAATGATTAATAGGGACAGTTGGGGGCATTAGTATTTAATAGTCAGAGGTGAAATTCTTGGATTTATTAAAGACTAACTTATGCGAAAGCATTTGCCAAGGATGTTTTCATTAATCAAGAACGAAAGTTAGGGGATCAAAGACGATCAG…	Illumina	D_0__Eukaryota	D_1__SAR	D_2__Alveolata	D_3__Ciliophora	D_4__Intramacronucleata	D_5__CONThreeP	D_6__CONThreeP	D_7__CONThreeP	D_8__CONThreeP	D_9__CONThreeP	D_10__CONThreeP	D_11__Askenasia	D_12__Askenasia	100	100	100	100	100	100	100	100	100	100	100	100	100	Eukaryota	Alveolata	Ciliophora	CONThreeP	CONThreeP_X	CONThreeP_XX	Askenasia	Askenasia_sp.	100	100	100	100	100	100	100	100	Eukaryota	SAR	Alveolata	Ciliophora	Intramacronucleata
longV4.SU21.16732	ATAGCGTATATTAAAGTTGTTGCAGTTAAAAAGCTCGTAGTTGAACTTCTGGCTGTTGCGTGCGCTGGCTTCGGTCGCGTTCGTAGCGGTCATCCGCTTGGGAACTCCGTTCGAGCTTCATTGTTCGGCGGAAGGAACAGGCATTTTACTTTGAAAAAATTAGAGTGTTCAAGGCAGGCTATCGCCCTGAATACACAAGCATGGAATAATGAAATAGGACTTTTTCCATTTTATTGGTTATTGGAATTAGTAATGATTAATAGGGACAGTTGGGGGCATTAGTATTTAATAGTCAGAGGTGAAATTCTTGGATTTATTAAAGACTAACTTATGCGAAAGCATTTGCCAAGGATGTTTTCATTAATCAAGAACGAAAGTTAGGGGATCAAAGACGATCAG…	Illumina	D_0__Eukaryota	D_1__SAR	D_2__Alveolata	D_3__Ciliophora	D_4__Intramacronucleata	D_5__CONThreeP	D_6__CONThreeP	D_7__CONThreeP	D_8__CONThreeP	D_9__CONThreeP	D_10__CONThreeP	D_11__Askenasia	D_12__Askenasia	100	100	100	100	100	100	100	100	100	100	100	100	100	Eukaryota	Alveolata	Ciliophora	CONThreeP	CONThreeP_X	CONThreeP_XX	Askenasia	Askenasia_sp.	100	100	100	100	100	100	100	100	Eukaryota	SAR	Alveolata	Ciliophora	Intramacronucleata
shortV4.AW42.46229	CAATAGCGTATATTAAAGTTGTTGCAGTTAAAAAGCTCGTAGTTGAACTTCTGGCTGTTGCGTGCGCTGGCTTCGGTCGCGTTCGTAGCGGTCATCCGCTTGGGAACTCCGTTCGAACTTCACTGTTCGGCGGAAGGAACAGGCATTTTACTTTGAAAAAATTAGAGTGTTCAAGGCAGGCTATCGCCCTGAATACACAAGCATGGAATAATGAAATAGGACTTTTTCCATTTTATTGGTTATTGGAATTAGTAATGATTAATAGGGACAGTTGGGGGCATTAGTATTTAATAGTC	Illumina	D_0__Eukaryota	D_1__SAR	D_2__Alveolata	D_3__Ciliophora	D_4__Intramacronucleata	D_5__CONThreeP	D_6__CONThreeP	D_7__CONThreeP	D_8__CONThreeP	D_9__CONThreeP	D_10__CONThreeP	D_11__Askenasia	D_12__Askenasia	100	100	100	100	100	100	100	100	100	100	100	100	100	Eukaryota	Alveolata	Ciliophora	CONThreeP	CONThreeP_X	CONThreeP_XX	Askenasia	Askenasia_sp.	100	100	100	100	100	100	100	100	Eukaryota	SAR	Alveolata	Ciliophora	Intramacronucleata
shortV4.SU21.1530	CAATAGCGTATATTAAAGTTGTTGCAGTTAAAAAGCTCGTAGTTGAACTTCTGGCTGTTGCGTGCGCTGGCTTCGGTCGCGTTCGTAGCGGTCATCCGCTTGGGAACTCCGTTCGAGCTTCATTGTTCGGCGGAAGGAACAGGCATTTTACTTTGAAAAAATTAGAGTGTTCAAGGCAGGCTATCGCCCTGAATACACAAGCATGGAATAATGAAATAGGACTTTTTCCATTTTATTGGTTATTGGAATTAGTAATGATTAATAGGGACAGTTGGGGGCATTAGTATTTAATAGTC	Illumina	D_0__Eukaryota	D_1__SAR	D_2__Alveolata	D_3__Ciliophora	D_4__Intramacronucleata	D_5__CONThreeP	D_6__CONThreeP	D_7__CONThreeP	D_8__CONThreeP	D_9__CONThreeP	D_10__CONThreeP	D_11__Askenasia	D_12__Askenasia	100	100	100	100	100	100	100	100	100	100	100	100	100	Eukaryota	Alveolata	Ciliophora	CONThreeP	CONThreeP_X	CONThreeP_XX	Askenasia	Askenasia_sp.	100	100	100	100	100	100	100	100	Eukaryota	SAR	Alveolata	Ciliophora	Intramacronucleata
longV4.SU10.2536	ATAGCGTATACTAAAGTTGTTGCAGTTAAAAAGCTCGTAGTTGAACTTCTGTCAGGGCTTTTCGCAGGCTTCGGTCGCGTTAAGGTCTGACATCCGCTTGGGAACCTCGTTCGGTCTTCATTGGTCGGCGGGAGGATCAGGCATTTTACTTTGAAAAAATTAGAGTGTTCAAGGCAGGCAATCGCCATGAATACACAAGCATGGAATAATGGAATAGGACTTTCAGTCATTTTATTGGTTATTGACTGGTAGTAATGATTAATAGGGACAGTTGGGGGCATTAGTATTTAATTGTCAGAGGTGAAATTCTTGGATTTATTAAAGACTAACTTATGCGAAAGCATTTGCCAAGGATGTTTTCATTAATCAAGAACGAAAGTTAGGGGATCAAAGACGATC…	Illumina	D_0__Eukaryota	D_1__SAR	D_2__Alveolata	D_3__Ciliophora	D_4__Intramacronucleata	D_5__CONThreeP	D_6__CONThreeP	D_7__CONThreeP	D_8__CONThreeP	D_9__CONThreeP	D_10__CONThreeP	D_11__Askenasia	D_12__Askenasia	100	100	100	100	100	100	100	100	100	100	100	100	100	Eukaryota	Alveolata	Ciliophora	CONThreeP	CONThreeP_X	CONThreeP_XX	Askenasia	Askenasia_sp.	100	100	100	100	100	100	100	100	Eukaryota	SAR	Alveolata	Ciliophora	Intramacronucleata
longV4.SU11.1911	ATAGCGTATATTAAAGTTGTTGCAGTTAAAAAGCTCGTAGTTGAACTTCTGTCAGGGCTTTTCGCAGGCTTCGGTCGCGTTAAGGTCTGACATCCGCTTGGGAACCTCGTTCGGTCTTCATTGGTCGGCGGGAGGATCAGGCATTTTACTTTGAAAAAATTAGAGTGTTCAAGGCAGGCAATCGCCATGAATACACAAGCATGGAATAATGGAATAGGACTTTCAGTCATTTTATTGGTTATTGACTGGTAGTAATGATTAATAGGGACAGTTGGGGGCATTAGTATTTAATTGTCAGAGGTGAAATTCTTGGATTTATTAAAGACTAACTTATGCGAAAGCATTTGCCAAGGATGTTTTCATTAATCAAGAACGAAAGTTAGGGGATCAAAGACGATC…	Illumina	D_0__Eukaryota	D_1__SAR	D_2__Alveolata	D_3__Ciliophora	D_4__Intramacronucleata	D_5__CONThreeP	D_6__CONThreeP	D_7__CONThreeP	D_8__CONThreeP	D_9__CONThreeP	D_10__CONThreeP	D_11__Askenasia	D_12__Askenasia	100	100	100	100	100	100	100	100	100	100	100	100	100	Eukaryota	Alveolata	Ciliophora	CONThreeP	CONThreeP_X	CONThreeP_XX	Askenasia	Askenasia_sp.	100	100	100	100	100	100	100	100	Eukaryota	SAR	Alveolata	Ciliophora	Intramacronucleata
shortV4.SU11.3779	CAATAGCGTATATTAAAGTTGTTGCAGTTAAAAAGCTCGTAGTTGAACTTCTGTCAGGGCTTTTCGCAGGCTTCGGTCGCGTTAAGGTCTGACATCCGCTTGGGAACCTCGTTCGGTCTTCATTGGTCGGCGGGAGGATCAGGCATTTTACTTTGAAAAAATTAGAGTGTTCAAGGCAGGCAATCGCCATGAATACACAAGCATGGAATAATGGAATAGGACTTTCAGTCATTTTATTGGTTATTGACTGGTAGTAATGATTAATAGGGACAGTTGGGGGCATTAGTATTTAATTGTC	Illumina	D_0__Eukaryota	D_1__SAR	D_2__Alveolata	D_3__Ciliophora	D_4__Intramacronucleata	D_5__CONThreeP	D_6__CONThreeP	D_7__CONThreeP	D_8__CONThreeP	D_9__CONThreeP	D_10__CONThreeP	D_11__Askenasia	D_12__Askenasia	100	100	100	100	100	100	100	100	100	100	100	100	100	Eukaryota	Alveolata	Ciliophora	CONThreeP	CONThreeP_X	CONThreeP_XX	Askenasia	Askenasia_sp.	100	100	100	100	100	100	100	100	Eukaryota	SAR	Alveolata	Ciliophora	Intramacronucleata
855C_H4	AGCCATGCATGGTCTATGTATAAATAGTATACAGTGAAACTGCGCAATGGCTCATTAAAACAGTTATAGTTTATTTGATAATTGAATGCTACATGGATAACCGTGGTAATTCTAGAGCTAATACATGCTACAAAACCAAACTTTTTGAATGGTTGTATTTATTAGATACCAAACCAATATTCCGCAAGGTCTATTGTGATGATTCATAATAACTGATCGAAGCGAACGAAGTTCGCTAAATCATTCAAGTTTCTGCCCTATCAGCTTTCGATGGTAGTGTATTGGACTACCATGGCAGTCACGGGTAACGGGGAATTAGGGTTCGATTCTGGAGAGGGAGCCTGAGAAACGGCTACCACTTCTAAGGAAGGCAGCAGGCGCGTAAATTACCCAATCCTG…	Sanger	D_0__Eukaryota	D_1__SAR	D_2__Alveolata	D_3__Ciliophora	D_4__Intramacronucleata	D_5__CONThreeP	D_6__CONThreeP	D_7__CONThreeP	D_8__CONThreeP	D_9__CONThreeP	D_10__CONThreeP	D_11__Askenasia	D_12__Askenasia	100	100	100	100	100	100	100	100	100	100	100	100	100	Eukaryota	Alveolata	Ciliophora	CONThreeP	CONThreeP_X	CONThreeP_XX	Askenasia	Askenasia_sp.	100	100	100	100	100	100	100	100	Eukaryota	SAR	Alveolata	Ciliophora	Intramacronucleata
longV4.AW11.45541	ATAGCGTATATTAAAGTTGTTGCAGTTAAAAAGCTCGTAGTTGAACTTCTGGCGGTTGTATTCGCTGGCTTCGGTCGCGTCTATGGCAGTCATCCGCTTGGGAACCTCGTTCGGTCTTCATTGGTCGGCGGGAGGATCAGGCATTTTACTTTGAAAAAATTAGAGTGTTCAAGGCAGGCAATCGCCCTGAATACACAAGCATGGAATAATGGAATAGGTTTAAAAGTCATTTTATTGGTTATTGACTCTTAAAAATGATTAAAAGGATCAGCTGGGGACATTCATATTTAATTGTCAGAGGTGAAATTCTTGGATTTATTAAAGATGAACATATGCGAAAGCATTTGTCAAGGATGTTTTCATTAATCAAGAACGAAAGTTAGGGGATCAAAGACGATC…	Illumina	D_0__Eukaryota	D_1__SAR	D_2__Alveolata	D_3__Ciliophora	D_4__Intramacronucleata	D_5__CONThreeP	D_6__CONThreeP	D_7__CONThreeP	D_8__CONThreeP	D_9__CONThreeP	D_10__CONThreeP	D_11__Askenasia	D_12__Askenasia	100	100	100	100	100	100	100	100	100	100	100	100	100	Eukaryota	Alveolata	Ciliophora	CONThreeP	CONThreeP_X	CONThreeP_XX	Askenasia	Askenasia_sp.	100	100	100	100	100	100	100	100	Eukaryota	SAR	Alveolata	Ciliophora	Intramacronucleata
longV4.SU32.26994	ATAGCGTATATTAAAGTTGTTGCAGTTAAAAAGCTCGTAGTTGAACTTCTGGCGATTGTGTACGCTGGCTTCGGTCGTGTACATGGTAGTCATCCGCTTGGGAACCTCGTTCGGTCTTCATTGGTCGGCGGGAGGATCAGGCATTTTACTTTGAAAAAATTAGAGTGTTCAAGGCAGGCAATCGCCCTGAATACACAAGCATGGAATAATGGAATAGGTTTAAAAGTCATTTTATTGGTTATTGACTCTTAAAAATGATTAAAAGGATCAGCTGGGGACATTCATATTTAATTGTCAGAGGTGAAATTCTTGGATTTATTAAAGATGAACATATGCGAAAGCATTTGTCAAGGATGTTTTCATTAATCAAGAACGAAAGTTAGGGGATCAAAGACGATC…	Illumina	D_0__Eukaryota	D_1__SAR	D_2__Alveolata	D_3__Ciliophora	D_4__Intramacronucleata	D_5__CONThreeP	D_6__CONThreeP	D_7__CONThreeP	D_8__CONThreeP	D_9__CONThreeP	D_10__CONThreeP	D_11__Askenasia	D_12__Askenasia	100	100	100	100	100	100	100	100	100	100	100	100	100	Eukaryota	Alveolata	Ciliophora	CONThreeP	CONThreeP_X	CONThreeP_XX	Askenasia	Askenasia_sp.	100	100	100	100	100	100	100	100	Eukaryota	SAR	Alveolata	Ciliophora	Intramacronucleata
shortV4.SU17.594	CAATAGCGTATATTAAAGTTGTTGCAGTTAAAAAGCTCGTAGTTGAACTTCTGGCGGTTGTATTCGCTGGCTTCGGTCGCGTCTATGGCAGTCATCCGCTTGGGAACCTCGTTCGGTCTTCATTGGTCGGCGGGAGGATCAGGCATTTTACTTTGAAAAAATTAGAGTGTTCAAGGCAGGCAATCGCCCTGAATACACAAGCATGGAATAATGGAATAGGTTTAAAAGTCATTTTATTGGTTATTGACTCTTAAAAATGATTAAAAGGATCAGCTGGGGACATTCATATTTAATTGTC	Illumina	D_0__Eukaryota	D_1__SAR	D_2__Alveolata	D_3__Ciliophora	D_4__Intramacronucleata	D_5__CONThreeP	D_6__CONThreeP	D_7__CONThreeP	D_8__CONThreeP	D_9__CONThreeP	D_10__CONThreeP	D_11__Askenasia	D_12__Askenasia	100	100	100	100	100	100	100	100	100	100	100	100	100	Eukaryota	Alveolata	Ciliophora	CONThreeP	CONThreeP_X	CONThreeP_XX	Askenasia	Askenasia_sp.	100	99	99	99	99	99	99	99	Eukaryota	SAR	Alveolata	Ciliophora	Intramacronucleata
shortV4.SU32.20811	CAATAGCGTATATTAAAGTTGTTGCAGTTAAAAAGCTCGTAGTTGAACTTCTGGCGATTGTGTACGCTGGCTTCGGTCGTGTACATGGTAGTCATCCGCTTGGGAACCTCGTTCGGTCTTCATTGGTCGGCGGGAGGATCAGGCATTTTACTTTGAAAAAATTAGAGTGTTCAAGGCAGGCAATCGCCCTGAATACACAAGCATGGAATAATGGAATAGGTTTAAAAGTCATTTTATTGGTTATTGACTCTTAAAAATGATTAAAAGGATCAGCTGGGGACATTCATATTTAATTGTC	Illumina	D_0__Eukaryota	D_1__SAR	D_2__Alveolata	D_3__Ciliophora	D_4__Intramacronucleata	D_5__CONThreeP	D_6__CONThreeP	D_7__CONThreeP	D_8__CONThreeP	D_9__CONThreeP	D_10__CONThreeP	D_11__Askenasia	D_12__Askenasia	100	100	100	100	100	100	100	100	100	100	100	100	100	Eukaryota	Alveolata	Ciliophora	CONThreeP	CONThreeP_X	CONThreeP_XX	Askenasia	Askenasia_sp.	100	100	100	100	100	100	100	100	Eukaryota	SAR	Alveolata	Ciliophora	Intramacronucleata
longV4.SU50.736	ATAGCGTATATTAAAGTTGTTGCAGTTAAAAAGCTCGTAGTTGAACTTCTGGCGGTCGTTTTCGCTGGCTTCGGTCGCGTTGATGGCTGTCATCCGCTTGGGAACCTCGTTCGGTCTTCATTGGTCGGCGGGAGGATCAGGCATTTTACTTTGAAAAAATTAGAGTGTTCAAGGCAGGCAATCGCCATGAATACACAAGCATGGAATAATGGAATAGGACTCTCAGTCATTTTATTGGTTATTGACTGGTAGTAATGATTAATAGGGACAGTTGGGGGCATTCGTATTTAATTGTCAGAGGTGAAATTCTTGGATTTATTAAAGACGAACTTATGCGAAAGCATTTGCCAAGGATGTTTTCATTAATCAAGAACGAAAGTTAGGGGATCAAAGACGATC…	Illumina	D_0__Eukaryota	D_1__SAR	D_2__Alveolata	D_3__Ciliophora	D_4__Intramacronucleata	D_5__CONThreeP	D_6__CONThreeP	D_7__CONThreeP	D_8__CONThreeP	D_9__CONThreeP	D_10__CONThreeP	D_11__Askenasia	D_12__Askenasia	100	100	100	100	100	100	100	100	100	100	100	100	100	Eukaryota	Alveolata	Ciliophora	CONThreeP	CONThreeP_X	CONThreeP_XX	Askenasia	Askenasia_sp.	100	100	100	100	100	100	100	100	Eukaryota	SAR	Alveolata	Ciliophora	Intramacronucleata
shortV4.SU50.1404	CAATAGCGTATATTAAAGTTGTTGCAGTTAAAAAGCTCGTAGTTGAACTTCTGGCGGTCGTTTTCGCTGGCTTCGGTCGCGTTGATGGCTGTCATCCGCTTGGGAACCTCGTTCGGTCTTCATTGGTCGGCGGGAGGATCAGGCATTTTACTTTGAAAAAATTAGAGTGTTCAAGGCAGGCAATCGCCATGAATACACAAGCATGGAATAATGGAATAGGACTCTCAGTCATTTTATTGGTTATTGACTGGTAGTAATGATTAATAGGGACAGTTGGGGGCATTCGTATTTAATTGTC	Illumina	D_0__Eukaryota	D_1__SAR	D_2__Alveolata	D_3__Ciliophora	D_4__Intramacronucleata	D_5__CONThreeP	D_6__CONThreeP	D_7__CONThreeP	D_8__CONThreeP	D_9__CONThreeP	D_10__CONThreeP	D_11__Askenasia	D_12__Askenasia	100	100	100	100	100	100	100	100	100	100	100	100	100	Eukaryota	Alveolata	Ciliophora	CONThreeP	CONThreeP_X	CONThreeP_XX	Askenasia	Askenasia_sp.	100	100	100	100	100	100	100	100	Eukaryota	SAR	Alveolata	Ciliophora	Intramacronucleata
longV4.SU44.7092	ATAGCGTATATTAAAGTTGTTGCAGTTAAAAAGCTCGTAGTTGAACTTCTGACAGTTGATTTAGCTGGCTTCGGTCGCTTTATTGGCTGTCATCCGCTTGGGAACCTCGTTCGGTCTTCATTGGTCGGCGGGAGGATCAAGCATTTTACTTTGAAAAAATTAGAGTGTTCAAGGCAGGCAATCGCCATGAATACACAAGCATGGAATAATGGAATAGGACTTTCAGTCATTTTATTGGTTATTGACTGATAGTAATGATTAATAGGGACAGTTGGGGGCATTCGTATTTAATTGTCAGAGGTGAAATTCTTGGATTTATTAAAGACGAACTTATGCGAAAGCATTTGCCAAGGATGTTTTCATTAATCAAGAACGAAAGTTAGGGGATCAAAGACGATC…	Illumina	D_0__Eukaryota	D_1__SAR	D_2__Alveolata	D_3__Ciliophora	D_4__Intramacronucleata	D_5__CONThreeP	D_6__CONThreeP	D_7__CONThreeP	D_8__CONThreeP	D_9__CONThreeP	D_10__CONThreeP	D_11__Askenasia	D_12__Askenasia	100	100	100	100	100	100	100	100	100	100	100	100	100	Eukaryota	Alveolata	Ciliophora	CONThreeP	CONThreeP_X	CONThreeP_XX	Askenasia	Askenasia_sp.	100	100	100	99	99	99	99	99	Eukaryota	SAR	Alveolata	Ciliophora	Intramacronucleata
shortV4.SU36.281	CAATAGCGTATATTAAAGTTGTTGCAGTTAAAAAGCTCGTAGTTGAACTTCTGACAGTTGATTTAGCTGGCTTCGGTCGCTTTATTGGCTGTCATCCGCTTGGGAACCTCGTTCGGTCTTCATTGGTCGGCGGGAGGATCAAGCATTTTACTTTGAAAAAATTAGAGTGTTCAAGGCAGGCAATCGCCATGAATACACAAGCATGGAATAATGGAATAGGACTTTCAGTCATTTTATTGGTTATTGACTGATAGTAATGATTAATAGGGACAGTTGGGGGCATTCGTATTTAATTGTC	Illumina	D_0__Eukaryota	D_1__SAR	D_2__Alveolata	D_3__Ciliophora	D_4__Intramacronucleata	D_5__CONThreeP	D_6__CONThreeP	D_7__CONThreeP	D_8__CONThreeP	D_9__CONThreeP	D_10__CONThreeP	D_11__Askenasia	D_12__Askenasia	100	100	100	100	100	100	100	100	100	100	100	100	100	Eukaryota	Alveolata	Ciliophora	CONThreeP	CONThreeP_X	CONThreeP_XX	Askenasia	Askenasia_sp.	100	99	99	97	97	97	97	97	Eukaryota	SAR	Alveolata	Ciliophora	Intramacronucleata
longV4.SU34.9102	ATAGCGTATATTAAAGTTGTTGCAGTTAAAAAGCTCGTAGTTGAACTTCTGGCGCTTGGTTTTGCTGGCTTCGGTCGCTTAATCGGGCGTCATCCGCTAGGGAACCTCGTTCGGTCTTCATTGGTCGGCGGGAGGATCTGGCATTTTACTTTGAAAAAATTAGAGTGTTCAAGGCAGGCAATCGCCATGAATACACAAGCATGGAATAATGGAATAGGACTGATAGTCATTTTATTGGTTATTGACTGTTAGTAATGATAAATAGGGACAGTTGGGGGCATTCGTATTAAATTGTCAGAGGTGAAATTCTTGGATTTATTTAAGACGAACTTATGCGAAAGCATTTGCCAAGGATGTTTTCATTAATCAAGAACGAAAGTTAGGGGATCAAAGACGATC…	Illumina	D_0__Eukaryota	D_1__SAR	D_2__Alveolata	D_3__Ciliophora	D_4__Intramacronucleata	D_5__CONThreeP	D_6__CONThreeP	D_7__CONThreeP	D_8__CONThreeP	D_9__CONThreeP	D_10__CONThreeP	D_11__Askenasia	D_12__Askenasia	100	100	100	100	100	100	100	100	100	100	100	100	100	Eukaryota	Alveolata	Ciliophora	CONThreeP	CONThreeP_X	CONThreeP_XX	Askenasia	Askenasia_sp.	100	100	100	94	94	94	94	94	Eukaryota	SAR	Alveolata	Ciliophora	Intramacronucleata
shortV4.SU17.11490	CAATAGCGTATATTAAAGTTGTTGCAGTTAAAAAGCTCGTAGTTGAACTTCTGGCGCTTGGTTTTGCTGGCTTCGGTCGCTTAATCGGGCGTCATCCGCTAGGGAACCTCGTTCGGTCTTCATTGGTCGGCGGGAGGATCTGGCATTTTACTTTGAAAAAATTAGAGTGTTCAAGGCAGGCAATCGCCATGAATACACAAGCATGGAATAATGGAATAGGACTGATAGTCATTTTATTGGTTATTGACTGTTAGTAATGATAAATAGGGACAGTTGGGGGCATTCGTATTAAATTGTC	Illumina	D_0__Eukaryota	D_1__SAR	D_2__Alveolata	D_3__Ciliophora	D_4__Intramacronucleata	D_5__CONThreeP	D_6__CONThreeP	D_7__CONThreeP	D_8__CONThreeP	D_9__CONThreeP	D_10__CONThreeP	D_11__Askenasia	D_12__Askenasia	100	100	100	100	100	100	99	99	99	99	99	99	99	Eukaryota	Alveolata	Ciliophora	CONThreeP	CONThreeP_X	CONThreeP_XX	Askenasia	Askenasia_sp.	100	96	96	90	90	90	90	90	Eukaryota	SAR	Alveolata	Ciliophora	Intramacronucleata
longV4.moCk4_CONTROL4.21	ATAGCGTATATTAAAGTTGTTGCAGTTAAAAAGCTCGTAGTTGAACTTCTGGCGGCGATGTGAGCTGGCTACTAGTCGCGCACAGCGTCGTCATCCGCCCGAGAACCATTTTCGTCTTTTATTAGTCGGTTTGGGGATCTGGCATTTTACTTTGAAAAAATTAGAGTGTTCAAGGCAGGCAATCGCCCTGAATGCACAAGCATGGAATAATGGAATAGGACTAAAGGCCATTTTATTGGTTATTGGACTTTAGTAATGATTAATAGGGACAGTTGGGGGCATTAGTATTTAATTGTCAGAGGTGAAATTCTTGGATTTATTAAAGACTAACTTATGCGAAAGCATTTGCCAAGGATGTTTTCATTAATCAAGAACGAAAGTTAGGGGATCAAAGACGAT…	Illumina	D_0__Eukaryota	D_1__SAR	D_2__Alveolata	D_3__Ciliophora	D_4__Intramacronucleata	D_5__CONThreeP	NA	NA	NA	NA	NA	NA	NA	100	100	100	100	100	90	70	70	70	70	39	39	39	Eukaryota	Alveolata	Ciliophora	NA	NA	NA	NA	NA	100	100	100	54	54	36	36	36	Eukaryota	SAR	Alveolata	Ciliophora	Intramacronucleata
longV4.SU25.5491	ATAGCGTATATTAAAGTTGTTGCAGTTAAAAAGCTCGTAGTTTAACTTCTGGCGGCGATGTGAGCTGGCTTCTAGTCGCGCACAGCGTCGTCATCATCCCGAGAACCATTTTCGTCTTTTATTAGTCGGTTTGGGGATCTGGCATTTTACTTTGAAAAAATTAGAGTGTTCAAGGCAGGCAATCGCCCTGAATGCACAAGCATGGAATAATGGAATAGGACTAAAGGCCATTTTATTGGTTATTGGACTTTAGTAATGATTAATAGGGACAGTTGGGGGCATTAGTATTTAATTGTCAGAGGTGAAATTCTTGGATTTATTAAAGACTAACTTATGCGAAAGCATTTGCCAAGGATGTTTTCATTAATCAAGAACGAAAGTTAGGGGATCAAAGACGAT…	Illumina	D_0__Eukaryota	D_1__SAR	D_2__Alveolata	D_3__Ciliophora	D_4__Intramacronucleata	D_5__CONThreeP	NA	NA	NA	NA	NA	NA	NA	100	100	100	100	100	85	71	71	71	71	35	35	35	Eukaryota	Alveolata	Ciliophora	NA	NA	NA	NA	NA	100	100	100	60	60	36	36	36	Eukaryota	SAR	Alveolata	Ciliophora	Intramacronucleata
longV4.SU35.14003	ATAGCGTATATTAAAGTTGTTGCAGTTAAAAAGCTCGTAGTTGAACTTCTGGCGGCGATGTGAGCTGGCTACTAGTCGCGCACAGCGTCGTCATCCGCCCGAGAACCATTTTCGTCTTTTATTAGTCGGTTTGGGGATCTGGCATTTTACTTTGAAAAAATTAGAGTGTTCAAGGCAGGCAATCGCCCTGAATGCACAAGCATGGAATAATGGAAGAGGACTAAAGGCCATTTTATTGGTTATTGGACTTTAGTAATGATTAATAGGGACAGTTGGGGGCATTAGTATTTAATTGTCAGAGGTGAAATTCTTGGATTATTAAAGACTAACTTATGCGAAAACATTTGCCAAGGATGTTTTCATTAATCAAGAACGAAAGTTAGGGGATCAAAGACGATC…	Illumina	D_0__Eukaryota	D_1__SAR	D_2__Alveolata	D_3__Ciliophora	D_4__Intramacronucleata	D_5__CONThreeP	NA	NA	NA	NA	NA	NA	NA	100	100	100	100	100	88	55	55	55	55	32	32	32	Eukaryota	Alveolata	Ciliophora	NA	NA	NA	NA	NA	100	100	100	53	53	34	34	34	Eukaryota	SAR	Alveolata	Ciliophora	Intramacronucleata
longV4.SU35.14760	ATAGCGTATATTAAAGTTGTTGCAGTTAAAAAGCTCGTAGTTGAACTTCTGGCGGCGATGTGAGCTGGCTACTAGTCGCGCACAGCGTCGTCATCCGCCCGAGAACCATTTTGTCTTTTATTAGTCGGTTTGGGGATCTGGCATTTTACTTTGAAAAAATTAGAGTGTTCAAGGCAGGTAATCGCCCTGAATGCACAAGCATGGAATAATGGAATAGGACTAAAGGCCATTTTATTGGTTATTGGACTTTAGTAATGATTAATAGGGACAGTTGGGGGCATTAGTATTTAATTGTCAGAGGTGAAATTCTTAGATTTATTAAAGACTAACTTATGCGAAAGCATTTGCCAAGGATGTTTTCATTTATCAAGAACGAAAGTTAGGGGATCAAAGACGATC…	Illumina	D_0__Eukaryota	D_1__SAR	D_2__Alveolata	D_3__Ciliophora	D_4__Intramacronucleata	D_5__CONThreeP	NA	NA	NA	NA	NA	NA	NA	100	100	100	100	100	89	67	67	67	67	41	41	41	Eukaryota	Alveolata	Ciliophora	NA	NA	NA	NA	NA	100	100	100	60	60	39	39	39	Eukaryota	SAR	Alveolata	Ciliophora	Intramacronucleata
shortV4.AW22.324	CAATAGCGTATATTAAAGTTGTTGCAGTTAAAAAGCTCGTAGTTGAACTTCTGGTCAAGTCTGACTTTGGCTTCGGTCGAAGCAGACATGGCCATCCGTCAGAAAACCAGGGTGGACCTTAACTGGTTACTCTGGGGATCTGACAATTTACTTTGAAAAAATTAGAGTGTTCAAGGCAGGCTATCGCCCTGAATATTACAGCATGGAATAATGGAATAGGACTGGGTCCATTTTGTTGGTTTATGGACGCAGTAATGATTAATAGGGACAGTTGGGGGCATTAGTATTTAATTGTC	Illumina	D_0__Eukaryota	D_1__SAR	D_2__Alveolata	D_3__Ciliophora	D_4__Intramacronucleata	D_5__CONThreeP	NA	NA	NA	NA	NA	NA	NA	100	100	100	100	100	100	54	54	54	54	54	54	54	Eukaryota	Alveolata	Ciliophora	NA	NA	NA	NA	NA	100	100	100	71	71	71	71	54	Eukaryota	SAR	Alveolata	Ciliophora	Intramacronucleata
longV4.SU15.26371	ATAGCGTATATTAAAGTTGTTGCAGTTAAAAAGCTCGTAGTTGAACTTCTGATCATCTCTCGTCTTGGCTCAGGTCGGGACAGATATGGTCATCCGTCAGAAAACCAGGGAGGACATTCATTTATCGCCCTGAGGATCTGACATTTTACTTTGAAAAAACTAGAGTGTTCATGGCAGGCTATCGCCCTGAATACATAAGCATGGAATAATAGAATAGGACTGAGTCCATTTTGTTGGTTATTGGACACAGTAATGATTAATAGGGACAGTTGGGGGCATTAGTATTTAATTGTCAGAGGTGAAATTCTTGGATTTATTAAAGACTGACTTATGCGAAAGCATTTGCCAAGGATGTTTTCATTAATCAAGAACGAAAGTAAGGAATTCAAAGACGATCAG…	Illumina	D_0__Eukaryota	D_1__SAR	D_2__Alveolata	D_3__Ciliophora	D_4__Intramacronucleata	D_5__CONThreeP	NA	NA	NA	NA	NA	NA	NA	100	100	100	100	100	100	55	55	55	55	55	55	55	Eukaryota	Alveolata	Ciliophora	NA	NA	NA	NA	NA	100	100	100	77	77	77	77	77	Eukaryota	SAR	Alveolata	Ciliophora	Intramacronucleata
longV4.SU15.2696	ATAGCGTATATTAAAGTTGTTGCAGTTAAAAAGCTCGTAGTTGAACTTCTGATCATCTCTCGTCTTGGCTCAGGTCGGGACAGATATGGTCATCCGTCAGAAAACCAGGGAGGACATTCATTTATCGCCCTGAGGATCTGACATTTTACTTTGAAAAAACTAGAGTGTTCATGGCAGGCTATCGCCCTGAATACACAAGCATGGAATAATAGAATAGGACTGAGTCCATTTTGTTGGTTATTGGACACAGTAATGATTAATAGGGACAGTTGGGGGCATTAGTATTTAATTGTCAGAGGTGAAATTCTTGGATTTATTAAAGACTGACTTATGCGAAAGCATTTGCCAAGGATGTTTTCATTAATCAAGAACGAAAGTTAGGGGATCAAAGACGATCAG…	Illumina	D_0__Eukaryota	D_1__SAR	D_2__Alveolata	D_3__Ciliophora	D_4__Intramacronucleata	D_5__CONThreeP	NA	NA	NA	NA	NA	NA	NA	100	100	100	100	100	100	69	69	69	69	69	69	69	Eukaryota	Alveolata	Ciliophora	NA	NA	NA	NA	NA	100	100	100	61	61	61	61	61	Eukaryota	SAR	Alveolata	Ciliophora	Intramacronucleata
longV4.SU34.2587	ATAGCGTATATTAAAGTTGTTGCAGTTAAAAAGCTCGTAGTTGAACTTCTGATCATCTCTCGTCTTGGCTCAGGTCAGGACAGATATGGTCATCCGTCAGAAAACCAGGGAGGACATTCATTTATCGCCCTGAGGATCTGACATTTTACTTTGAAAAAACTAGAGTGTTCATGGCAGGCTATCGCCCTGAATACACAAGCATGGAATAATAGAATAGGACTGAGTCCATTTTGTTGGTTATTGGACACAGTAATAATTAATAGGGACAGTTGGGGGCATTAGTATTTAATTGTCAGAGGTGAAATTCTTGGATTTATTAAAGACTGACTTATGCGAAAGCATTTGCCAAGGATGTTTTCATTAATCAAGAACGAAAGTTAGGGGATCAAAGACGATCAG…	Illumina	D_0__Eukaryota	D_1__SAR	D_2__Alveolata	D_3__Ciliophora	D_4__Intramacronucleata	D_5__CONThreeP	NA	NA	NA	NA	NA	NA	NA	100	100	100	100	100	100	74	74	74	74	74	74	74	Eukaryota	Alveolata	Ciliophora	NA	NA	NA	NA	NA	100	100	100	47	47	47	47	47	Eukaryota	SAR	Alveolata	Ciliophora	Intramacronucleata
shortV4.AW22.4298	CAATAGCGTATATTAAAGTTGTTGCAGTTAAAAAGCTCGTAGTTGAACTTCTGATCATCTCTCGTCTTGGCTCAGGTCGGGACAGATATGGTCATCCGTCAGAAAACCAGGGAGGACATTCATTTATCGCCCTGAGGATCTGACATTTTACTTTGAAAAAACTAGAGTGTTCATGGCAGGCTATCGCCCTGAATACACAAGCATGGAATAATAGAATAGGACTGAGTCCATTTTGTTGGTTATTGGACACAGTAATGATTAATAGGGACAGTTGGGGGCATTAGTATTTAATTGTC	Illumina	D_0__Eukaryota	D_1__SAR	D_2__Alveolata	D_3__Ciliophora	D_4__Intramacronucleata	D_5__CONThreeP	NA	NA	NA	NA	NA	NA	NA	100	100	100	100	100	100	44	44	44	44	44	44	44	Eukaryota	Alveolata	Ciliophora	NA	NA	NA	NA	NA	100	99	98	71	71	71	71	70	Eukaryota	SAR	Alveolata	Ciliophora	Intramacronucleata
shortV4.AW5.7919	CAATAGCGTATATTAAAGTTGTTGCAGTTAAAAAGCTCGTAGTTGAACTTCTGATCATCTCTCGTCTTGGCTCAGGTCAGGACAGATATGGTCATCCGTCAGAAAACCAGGGAGGACATTCATTTATCGCCCTGAGGATCTGACATTTTACTTTGAAAAAACTAGAGTGTTCATGGCAGGCTATCGCCCTGAATACACAAGCATGGAATAATAGAATAGGACTGAGTCCATTTTGTTGGTTATTGGACACAGTAATAATTAATAGGGACAGTTGGGGGCATTAGTATTTAATTGTC	Illumina	D_0__Eukaryota	D_1__SAR	D_2__Alveolata	D_3__Ciliophora	D_4__Intramacronucleata	D_5__CONThreeP	NA	NA	NA	NA	NA	NA	NA	100	100	100	100	100	99	52	52	52	52	52	52	52	Eukaryota	Alveolata	Ciliophora	NA	NA	NA	NA	NA	100	100	100	76	76	76	76	74	Eukaryota	SAR	Alveolata	Ciliophora	Intramacronucleata
838_G7	GCCATGCATGTCTAAGTATAAATAGTATACAGTGAAACTGCGAATGGCTCATTAAAACAGTTATAGTTTATTTGATAATTGAATTATACATGGATAACCGTGGTAATTCTAGAGCTAATACATGCAGTAAAACCTGATATTAGGGTTGTATTTATTAGATATCAAACCAATATTCCTTCTGGTCTATTGTGATGATTCATAATAACTGATCGAAGCTTAGCTAGTCTAAGCTAAATCATTCAAGTTTCTGCCCTATCAGCTTTCGATGGGAGTGTATTGGACTCCCATGGCAGTCACGGGTAACGGGGAATTAGGGTTCGATTCCGGAGAGGGAGCCTGAGAAACGGCTACCACATCTAAGGAAGGCAGCAGGCGCGTAAATTACCCAATCCTGACTCA…	Sanger	D_0__Eukaryota	D_1__SAR	D_2__Alveolata	D_3__Ciliophora	D_4__Intramacronucleata	D_5__CONThreeP	D_6__CONThreeP	D_7__CONThreeP	D_8__CONThreeP	D_9__CONThreeP	D_10__CONThreeP	D_11__CONThreeP	D_12__CONThreeP	100	100	100	100	100	100	100	100	100	100	97	97	97	Eukaryota	Alveolata	Ciliophora	CONThreeP	CONThreeP_X	CONThreeP_XX	CONThreeP_XXX	CONThreeP_XXX_sp.	100	100	100	99	99	93	93	93	Eukaryota	SAR	Alveolata	Ciliophora	Intramacronucleata
838B_D5	AGCCATGCATGTCTAAGTATAAATAGTATACAGTGAAACTGCGAATGGCTCATTAAAACAGTTATAGTTTATTTGATAATTGAATTATACATGGATAACCGTGGTAATTCTAGAGCTAATACATGCAGTAAAACCTGATATTAGGGTTGTATTTATTAGATATCAAACCAATATTCCTTCTGGTCTATTGTGATGATTCATAATAACTGATCGAAGCTTAGCTAGTCTAAGCTAAATCATTCAAGTTTCTGCCCTATCAGCTTTCGATGGGAGTGTATTGGACTCCCATGGCAGTCACGGGTAACGGGGAATTAGGGTTCGATTCCGGGGAGGGAGCCTGAGAAACGGCTACCACATCTAAGGAAGGCAGCAGGCGCGTAAATTACCCAATCCTGACTC…	Sanger	D_0__Eukaryota	D_1__SAR	D_2__Alveolata	D_3__Ciliophora	D_4__Intramacronucleata	D_5__CONThreeP	D_6__CONThreeP	D_7__CONThreeP	D_8__CONThreeP	D_9__CONThreeP	D_10__CONThreeP	D_11__CONThreeP	D_12__CONThreeP	100	100	100	100	100	100	100	100	100	100	100	100	100	Eukaryota	Alveolata	Ciliophora	CONThreeP	CONThreeP_X	CONThreeP_XX	CONThreeP_XXX	CONThreeP_XXX_sp.	100	100	100	100	100	90	90	90	Eukaryota	SAR	Alveolata	Ciliophora	Intramacronucleata
longV4.SU19.6531	GTAGCGTATATTAATGTTGTTGCAGTTAAAAAGCTCGTAGTTGAATTTCTGGTTTCGATATTAGCTGGCTTCGGTCGTTAATCTCGATATCATCCGTTAGAGAACTATAGCCGTCCTTAACTGGTCACTGTAGAGATCTAACATTTTACTTTGAAAAAATTAGAGTGTTCAAGGCAGGCAATCGTCATGAATACTATAGCATGGAATAATGGAATAGGACTTTAGTTCATTTTATTGGTTATTGAACTTTAGTAATGATTAAAAGGGACAGTTGGGGGCATTTGTATTTAATTGTCAGAGGTGAAATTCTTGGATTTATTAAAGACAAACTTATGCGAAAGCATCTGCCAAAGATGTTTTCATTAATCAAGAACGAAAGTTAGGGGATCAAAGACGATC…	Illumina	D_0__Eukaryota	D_1__SAR	D_2__Alveolata	D_3__Ciliophora	D_4__Intramacronucleata	D_5__CONThreeP	D_6__CONThreeP	D_7__CONThreeP	D_8__CONThreeP	D_9__CONThreeP	D_10__CONThreeP	D_11__CONThreeP	D_12__CONThreeP	100	100	100	100	100	100	97	97	97	97	94	94	94	Eukaryota	Alveolata	Ciliophora	CONThreeP	CONThreeP_X	NA	NA	NA	100	100	100	99	99	46	46	46	Eukaryota	SAR	Alveolata	Ciliophora	Intramacronucleata
longV4.SU29.16489	ATAGCGTATATTAATGTTGTTGCAGTTAAAAAGCTCGTAGTTGAATTTCTGGTTTCGATAGTAGCTGGCTTCGGTCGTTATTCTCGATATCATCCGTTAGAGAACTATAGCCGTCCTTAACTGGTCACTGTAGAGATCTAACATTTTACTTTGAAAAAATTAGAGTGTTCAAGGCAGGCAATCGTCATGAATACTATAGCATGGAATAATGGAATAGGACTTTGGTTCATTTTATTGGTTATTGAACCTTAGTAATGATTAACAGGGACAGTTGGGGGCATTTGTATTTAATTGTCAGAGGTGAAATTCTTGGATTTATTAAAGACAAACTTATGCGAAAGCATCTGCCAAAGATGTTTTCATTAATCAAGAACGAAAGTTAGGGGATCAAAGACGATC…	Illumina	D_0__Eukaryota	D_1__SAR	D_2__Alveolata	D_3__Ciliophora	D_4__Intramacronucleata	D_5__CONThreeP	D_6__CONThreeP	D_7__CONThreeP	D_8__CONThreeP	D_9__CONThreeP	NA	NA	NA	100	100	100	100	100	100	96	96	96	96	71	71	71	Eukaryota	Alveolata	Ciliophora	CONThreeP	CONThreeP_X	NA	NA	NA	100	100	100	99	99	58	58	58	Eukaryota	SAR	Alveolata	Ciliophora	Intramacronucleata
shortV4.SU21.3438	CAATAGCGTATATTAAAGTTGTTGCAGTTAAAAAGCTCGTAGTTGAATTTCTGGTTTCGATATTAGCTGGCTTCGGTCGTTAATCTCGATATCATCCGTTAGAGAACTATAGCCGTCCTTAACTGGTCACTGTAGAGATCTAACATTTTACTTTGAAAAAATTAGAGTGTTCAAGGCAGGCAATCGTCATGAATACTATAGCATGGAATAATGGAATAGGACTTTAGTTCATTTTATTGGTTATTGAACTTTAGTAATGATTAAAAGGGACAGTTGGGGGCATTTGTATTTAATTGTC	Illumina	D_0__Eukaryota	D_1__SAR	D_2__Alveolata	D_3__Ciliophora	D_4__Intramacronucleata	D_5__CONThreeP	NA	NA	NA	NA	NA	NA	NA	100	100	100	100	100	100	79	79	79	79	77	77	77	Eukaryota	Alveolata	Ciliophora	NA	NA	NA	NA	NA	100	100	100	79	79	76	76	76	Eukaryota	SAR	Alveolata	Ciliophora	Intramacronucleata
shortV4.SU39.23608	CAATAGCGTATATTAATGTTGTTGCAGTTAAAAAGCTCGTAGTTGAATTTCTGGTTTCGATAGTAGCTGGCTTCGGTCGTTATTCTCGATATCATCCGTTAGAGAACTATAGCCGTCCTTAACTGGTCACTGTAGAGATCTAACATTTTACTTTGAAAAAATTAGAGTGTTCAAGGCAGGCAATCGTCATGAATACTATAGCATGGAATAATGGAATAGGACTTTGGTTCATTTTATTGGTTATTGAACCTTAGTAATGATTAACAGGGACAGTTGGGGGCATTTGTATTTAATTGTC	Illumina	D_0__Eukaryota	D_1__SAR	D_2__Alveolata	D_3__Ciliophora	D_4__Intramacronucleata	D_5__CONThreeP	D_6__CONThreeP	D_7__CONThreeP	D_8__CONThreeP	D_9__CONThreeP	NA	NA	NA	100	100	100	100	100	100	85	85	85	85	52	52	52	Eukaryota	Alveolata	Ciliophora	CONThreeP	CONThreeP_X	Urotrichidae	Urotricha	Urotricha_sp.	100	100	100	86	86	83	83	83	Eukaryota	SAR	Alveolata	Ciliophora	Intramacronucleata
915_A6	TGCATGTCTAAGTATAAATAGTATACAGTGAAACTGCGAATGGCTCATTAAAACAGTTATAGTTTATTTGATAATTGAATTATACATGGATAACCGTGGTAATTCTAGAGCTAATACATGCAGTAAAACCTGATATTAGGGTTGTATTTATTAGATATCAAACCAATATTCCTTCTGGTCTATTGTGATGATTCATAATAACTGATCGAAGCTTAGCTAGGCTAAGCTAAATCATTCAAGTTTCTGCCCTATCAGCTTTCGATGGTAGTGTATTGGACTACCATGGCAGTCACGGGTAACGGGGAATTAGGGTTCGATTCCGGAGAGGGAGCCTGAGAAACGGCTACCACATCTAAGGAAGGCAGCAGGCGCGTAAATTACCCAATCCTGACTCAGGGA…	Sanger	D_0__Eukaryota	D_1__SAR	D_2__Alveolata	D_3__Ciliophora	D_4__Intramacronucleata	D_5__CONThreeP	NA	NA	NA	NA	NA	NA	NA	100	100	100	100	100	100	65	65	65	65	42	42	42	Eukaryota	Alveolata	Ciliophora	NA	NA	NA	NA	NA	100	100	100	47	47	47	47	47	Eukaryota	SAR	Alveolata	Ciliophora	Intramacronucleata
915_G9	TGCATGTCTAAGTATAAATAGTATACAGTGAAACTGCGAATGGCTCATTAAAACAGTTATAGTTTATTTGATAATTGAATTATACATGGATAACCGTGGTAATTCTAGAGCTAATACATGCAGTAAAACCTGATATTAGGGTTGTATTTATTAGATATCAAACCAATATTCCTTCTGGTCTATTGTGATGATTCATAATAACTGATCGAAGCTTAGCTAGGCTAAGCTAAATCATTCAAGTTTCTGCCCTATCAGCTTTCGATGGTAGTGTATTGGACTACCATGGCAGTCGCGGGTAACGGGGAATTAGGGTTCGATTCCGGAGAGGGAGCCTGAGAAACGGCTACCACATCTAAGGAAGGCAGCAGGCGCGTAAATTACCCAATCCTGACTCAGGGA…	Sanger	D_0__Eukaryota	D_1__SAR	D_2__Alveolata	D_3__Ciliophora	D_4__Intramacronucleata	D_5__CONThreeP	D_6__CONThreeP	D_7__CONThreeP	D_8__CONThreeP	D_9__CONThreeP	D_10__CONThreeP	D_11__CONThreeP	D_12__CONThreeP	100	100	100	100	100	100	89	89	89	89	81	81	81	Eukaryota	Alveolata	Ciliophora	NA	NA	NA	NA	NA	100	100	100	75	75	59	59	59	Eukaryota	SAR	Alveolata	Ciliophora	Intramacronucleata
915CDNA_34	AGCCATGCATGTCTAAGTATAAATAGTATACAGTGAAACTGCGAATGGCTCATTAAAACAGTTATAGTTTATTTGATAATTGAATTATACATGGATAACCGTGGTAATTCTAGAGCTAATACATGCAGTAAAACCTGATATTAGGGTTGTATTTATTAGATATCAAACCAATATTCCTTCTGGTCTATTGTGATGATTCATAATAACTGATCGAAGCTTAGCTAGGCTAAGCTAAATCATTCAAGTTTCTGCCCTATCAGCTTTCGATGGTAGTGTATTGGACTACCATGGCAGTCACGGGTAACGGGGAATTAGGGTTCGATTCCGGAGAGGGAGCCTGAGAAACGGCTACCACATCTAAGGAAGGCAGCAGGCGCGTAAATTACCCAATCCTGACTC…	Sanger	D_0__Eukaryota	D_1__SAR	D_2__Alveolata	D_3__Ciliophora	D_4__Intramacronucleata	D_5__CONThreeP	D_6__CONThreeP	D_7__CONThreeP	D_8__CONThreeP	D_9__CONThreeP	NA	NA	NA	100	100	100	100	100	100	92	92	92	92	71	71	71	Eukaryota	Alveolata	Ciliophora	CONThreeP	CONThreeP_X	Urotrichidae	Urotricha	Urotricha_sp.	100	100	100	95	95	95	95	95	Eukaryota	SAR	Alveolata	Ciliophora	Intramacronucleata
915CDNA_95	AGCCATGCATGTCTAAGTATAAATAGTATACAGTGAAACTGCGAATGGCTCATTAAAACAGTTATAGTTTATTTGATAATTGAATTATACATGGATAACCGTGGTAATTCTAGAGCTAATACATGCAGTAAAACCTGATATTAGGGTTGTATTTATTAGATATCAAACCAATATTCCTTCTGGTCTATTGTGATGATTCATAATAACTGATCGAAGCTTAGCTAGGCTAAGCTAAATCATTCAAGTTTCTGCCCTATCAGCTTTCGATGGTAGTGTATTGGACTACCATGGCAGTCACGGGTAACGGGGAATTAGGGTTCGATTCCGGAGAGGGAGCCTGAGAAACGGCTACCACATCTAAGGAAGGCAGCAGGCGCGTAAATTACCCAATCCTGACTC…	Sanger	D_0__Eukaryota	D_1__SAR	D_2__Alveolata	D_3__Ciliophora	D_4__Intramacronucleata	D_5__CONThreeP	D_6__CONThreeP	D_7__CONThreeP	D_8__CONThreeP	D_9__CONThreeP	NA	NA	NA	100	100	100	100	100	100	81	81	81	81	71	71	71	Eukaryota	Alveolata	Ciliophora	NA	NA	NA	NA	NA	100	100	100	70	70	50	50	50	Eukaryota	SAR	Alveolata	Ciliophora	Intramacronucleata
longV4.AW52.50652	ATAGCGTATATTAATGTTGTTGCAGTTAAAAAGCTCGTAGTTGAATTTCTGGTTAAAATGATAGCTGGCTTTTGTCGTTATCATTTTAATCATCCGTTAGAGAACTGTAGCCGTCCTTAACTGGTCACTGCAGAGATCTAACATTTTACTTTGAAAAAATTAGAGTGTTCAAGGCAGGCAATCGTCATGAATACTATAGCATGGAATAATGGAATAGGACTTAGATTCATTTTATTGGTTATTGAATCTTAGTAATGATTAACAGGGACAGTTGGGGGCATTAGTATTTAATTGTCAGAGGTGAAATTCTTGGATTTATTAAAGACTAACTTATGCGAAAGCATCTGCCAAGGATGTTTTCATTAATCAAGAACGAAAGTTAGGGGATCAAAGACGATC…	Illumina	D_0__Eukaryota	D_1__SAR	D_2__Alveolata	D_3__Ciliophora	D_4__Intramacronucleata	D_5__CONThreeP	D_6__CONThreeP	D_7__CONThreeP	D_8__CONThreeP	D_9__CONThreeP	D_10__CONThreeP	D_11__CONThreeP	D_12__CONThreeP	100	100	100	100	100	100	96	96	96	96	96	96	96	Eukaryota	Alveolata	Ciliophora	CONThreeP	CONThreeP_X	CONThreeP_XX	CONThreeP_XXX	CONThreeP_XXX_sp.	100	100	100	86	86	86	86	86	Eukaryota	SAR	Alveolata	Ciliophora	Intramacronucleata
shortV4.AW21.54534	CAATAGCGTATATTAATGTTGTTGCAGTTAAAAAGCTCGTAGTTGAATTTCTGGTTAAAATGATAGCTGGCTTTTGTCGTTATCATTTTAATCATCCGTTAGAGAACTGTAGCCGTCCTTAACTGGTCACTGCAGAGATCTAACATTTTACTTTGAAAAAATTAGAGTGTTCAAGGCAGGCAATCGTCATGAATACTATAGCATGGAATAATGGAATAGGACTTAGATTCATTTTATTGGTTATTGAATCTTAGTAATGATTAACAGGGACAGTTGGGGGCATTAGTATTTAATTGTC	Illumina	D_0__Eukaryota	D_1__SAR	D_2__Alveolata	D_3__Ciliophora	D_4__Intramacronucleata	D_5__CONThreeP	D_6__CONThreeP	D_7__CONThreeP	D_8__CONThreeP	D_9__CONThreeP	D_10__CONThreeP	D_11__CONThreeP	D_12__CONThreeP	100	100	100	100	100	100	100	100	100	100	97	97	97	Eukaryota	Alveolata	Ciliophora	CONThreeP	CONThreeP_X	NA	NA	NA	100	100	100	85	85	71	71	71	Eukaryota	SAR	Alveolata	Ciliophora	Intramacronucleata
shortV4.moCk1_CONTROL1.145	ATCTAACGAATATTAATGTTGTTGCAGTTAAAAAGCTCGTAGTTGAATTTCTGGTTTCGAAAGTAGCTGGCTTCTGTCGTTATTTTCGATATCATCCGTTAGAGAACTATAGCCGTCCTTAACTGGTCACTGTAGAGATCTAACATTTTACTTTGAAAAAATTAGAGTGTTCAAGGCAGACAATCGTCATGAATACTATAGCATGGAATAATGGAATAGGACTTTGGTTCATTTTATTGGTTATTGAACCTTAGTAATGATTAACAGGGACAGTTGGGGGCACTTGTATTTAATTGTC	Illumina	D_0__Eukaryota	D_1__SAR	D_2__Alveolata	D_3__Ciliophora	D_4__Intramacronucleata	D_5__CONThreeP	NA	NA	NA	NA	NA	NA	NA	100	100	100	100	100	100	72	72	72	72	60	60	60	Eukaryota	Alveolata	Ciliophora	CONThreeP	CONThreeP_X	Urotrichidae	Urotricha	Urotricha_sp.	100	100	100	88	88	87	87	87	Eukaryota	SAR	Alveolata	Ciliophora	Intramacronucleata
shortV4.SU41.4673	CAATAGCGTATATTAATGTTGTTGCAGTTAAAAAGCTCGTAGTTGAATTTCTGGTTTCGAAAGTAGCTGGCTTCTGTCGTTATTTTCGATATCATCCGTTAGAGAACTATAGCCGTCCTTAACTGGTCACTGTAGAGATCTAACATTTTACTTTGAAAAAATTAGAGTGTTCAAGGCAGACAATCGTCATGAATACTATAGCATGGAATAATGGAATAGGACTTTGGTTCATTTTATTGGTTATTGAACCTTAGTAATGATTAACAGGGACAGTTGGGGGCACTTGTATTTAATTGTC	Illumina	D_0__Eukaryota	D_1__SAR	D_2__Alveolata	D_3__Ciliophora	D_4__Intramacronucleata	D_5__CONThreeP	D_6__CONThreeP	D_7__CONThreeP	D_8__CONThreeP	D_9__CONThreeP	NA	NA	NA	100	100	100	100	100	100	85	85	85	85	63	63	63	Eukaryota	Alveolata	Ciliophora	CONThreeP	CONThreeP_X	Urotrichidae	Urotricha	Urotricha_sp.	100	100	100	84	84	83	83	83	Eukaryota	SAR	Alveolata	Ciliophora	Intramacronucleata
longV4.SU13.13260	ATAGCGTATATTAATGTTGTTGCAGTTAAAAAGCTCGTAGTTGAATTTCTGGTATCGATATTAGCTGGCTTCGGTCGTTAATCTCGATATCATCCGTTAGAGAACTGCAGCCGTCCTTAACTGGTCACTGTAGAGATCTAACATTTTACTTTGAAAAAATTAGAGTGTTCAAGGCAGGCAATCGTCATGAATACTATAGCATGGAATAATGGAATAGGACTTTGGTTCATTTTATTGGTTATTGAACCTTAGTAATGATTAACAGGGACAGTTGGGGGCATTAGTATTTAATTGTCAGAGGTGAAATTCTTGGATTTATTAAAGACTAACTTATGCGAAAGCATCTGCCAAGGATGTTTTCATTAATCAAGAACGAAAGTTAGGGGATCAAAGACGATC…	Illumina	D_0__Eukaryota	D_1__SAR	D_2__Alveolata	D_3__Ciliophora	D_4__Intramacronucleata	D_5__CONThreeP	D_6__CONThreeP	D_7__CONThreeP	D_8__CONThreeP	D_9__CONThreeP	D_10__CONThreeP	D_11__CONThreeP	D_12__CONThreeP	100	100	100	100	100	100	100	100	100	100	85	85	85	Eukaryota	Alveolata	Ciliophora	CONThreeP	CONThreeP_X	NA	NA	NA	100	100	100	100	100	61	61	61	Eukaryota	SAR	Alveolata	Ciliophora	Intramacronucleata
longV4.SU24.1780	ATAATATGTATTAATGTTGTTGCAGTTAAAAAGCTCGTAGTTGAATTTCTGGTATCGATATTAGCTGGCTTTACGTCGTTAATATCGATATCATCCGTTAGAGAACTGCAGCCGTCCTTAACTGGTCACTGTAGAGATCTAACATTTTACTTTGAAAAAATTAGAGTGTTCAAGGCAGACAATCGTCATGAATACTATAGCATGGAATAATGGAATAGGACTTTGGTTCATTTTATTGGTTATTGAACCTTAGTAATGATTAACAGGGACAGTTGGGGGCATTAGTATTTAATTGTCAGAGGTGAAATTCTTGGATTTATTAAAGACTAACTTCTGCGAAAGCATCTGCCAAGGATGTTTTCATTAATCAAGAACGAAAGTTAGGGGATCAAAGACGAT…	Illumina	D_0__Eukaryota	D_1__SAR	D_2__Alveolata	D_3__Ciliophora	D_4__Intramacronucleata	D_5__CONThreeP	D_6__CONThreeP	D_7__CONThreeP	D_8__CONThreeP	D_9__CONThreeP	D_10__CONThreeP	D_11__CONThreeP	D_12__CONThreeP	100	100	100	100	100	100	100	100	100	100	92	92	92	Eukaryota	Alveolata	Ciliophora	CONThreeP	CONThreeP_X	NA	NA	NA	100	100	100	99	99	65	65	65	Eukaryota	SAR	Alveolata	Ciliophora	Intramacronucleata
shortV4.SU13.8259	CAATAGCGTATATTAATGTTGTTGCAGTTAAAAAGCTCGTAGTTGAATTTCTGGTATCGATATTAGCTGGCTTCGGTCGTTAATCTCGATATCATCCGTTAGAGAACTGCAGCCGTCCTTAACTGGTCACTGTAGAGATCTAACATTTTACTTTGAAAAAATTAGAGTGTTCAAGGCAGGCAATCGTCATGAATACTATAGCATGGAATAATGGAATAGGACTTTGGTTCATTTTATTGGTTATTGAACCTTAGTAATGATTAACAGGGACAGTTGGGGGCATTAGTATTTAATTGTC	Illumina	D_0__Eukaryota	D_1__SAR	D_2__Alveolata	D_3__Ciliophora	D_4__Intramacronucleata	D_5__CONThreeP	D_6__CONThreeP	D_7__CONThreeP	D_8__CONThreeP	D_9__CONThreeP	D_10__CONThreeP	D_11__CONThreeP	D_12__CONThreeP	100	100	100	100	100	100	92	92	92	92	85	85	85	Eukaryota	Alveolata	Ciliophora	CONThreeP	CONThreeP_X	NA	NA	NA	100	100	100	88	88	75	75	75	Eukaryota	SAR	Alveolata	Ciliophora	Intramacronucleata
shortV4.SU24.573	TAATAATATGTATTAATGTTGTTGCAGTTAAAAAGCTCGTAGTTGAATTTCTGGTATCGATATTAGCTGGCTTTACGTCGTTAATATCGATATCATCCGTTAGAGAACTGCAGCCGTCCTTAACTGGTCACTGTAGAGATCTAACATTTTACTTTGAAAAAATTAGAGTGTTCAAGGCAGACAATCGTCATGAATACTATAGCATGGAATAATGGAATAGGACTTTGGTTCATTTTATTGGTTATTGAACCTTAGTAATGATTAACAGGGACAGTTGGGGGCATTAGTATTTAATTGTC	Illumina	D_0__Eukaryota	D_1__SAR	D_2__Alveolata	D_3__Ciliophora	D_4__Intramacronucleata	D_5__CONThreeP	D_6__CONThreeP	D_7__CONThreeP	D_8__CONThreeP	D_9__CONThreeP	D_10__CONThreeP	D_11__CONThreeP	D_12__CONThreeP	100	100	100	100	100	100	93	93	93	93	90	90	90	Eukaryota	Alveolata	Ciliophora	CONThreeP	CONThreeP_X	NA	NA	NA	100	100	100	81	81	38	38	38	Eukaryota	SAR	Alveolata	Ciliophora	Intramacronucleata
denovo17 S9_4009280	TTAACGAACGAGACCTTAACCTGATAACTAGGCGCGTAATGTATAATTACGTTGCCTTCTTATAGGGACTATGCTTTCAAGAGCATGGAAGTTTGAGGCAATAACAGGTCAGTGATGCCCTTAGATGTCCTGGGCCGCACGCGGGCTACACTGATACACTCAGCAAGTTTCACCCTGGCCCGGAAGGGTTTCGGGTAATCTTTATAGTGTGTATCGTAGTTGGGATTGATCTTTGGAATTATAGATCTTGAACAAGGAATAGCTAGTAAGCACAAGTCATCAGCTTGTGCTGATTACGTCCCTGCCCTTTGTACACACCGCCCGTCGCTCCTACCGATTTCGAGTGATTCGGTGAACCTTCTGGACTATCATTATCCTTGAGATAGTGATGGGAAGTTA…	Roche	D_0__Eukaryota	D_1__SAR	D_2__Alveolata	D_3__Ciliophora	D_4__Intramacronucleata	D_5__CONThreeP	D_6__CONThreeP	D_7__CONThreeP	D_8__CONThreeP	D_9__CONThreeP	NA	NA	NA	100	100	100	100	100	88	88	88	88	88	71	71	71	Eukaryota	Alveolata	Ciliophora	NA	NA	NA	NA	NA	100	100	99	29	29	29	18	18	Eukaryota	SAR	Alveolata	Ciliophora	Intramacronucleata
denovo195 S12_4003502	TTAACGAACGAGACCTTAACCTGATAACTAGGCGCGAAATGTATAATTTCGTTGCCTTCTTATAGGGACTATGAGTTCAAGCTCATGGAAGTTTGAGGCAATAACAGGTCAGTGATGCCCTTAGATGTCCTGGGCCGCACGCGGGCTACACTGATTGACTCAGCGAGTTTCACCCTGGCCCGGAAGGGTTTCGGGTAATCTTTATAGTGTTAATCGTATGTAGGGATAGATCTTTGGAATTATAGATCTTGAACGAGGAATAGCTAGTAAGCACAAGTCATCAGCTTGTGCTGATTACGTCCCTGCCCTTTGTACACACCGCCCGTCGCTCCTACCGATTTCGAGTGATTCGGTGAACCTTCTGGACTATCGTTGTCCTCGAGATAACGATGGGAAGTT…	Roche	D_0__Eukaryota	D_1__SAR	D_2__Alveolata	D_3__Ciliophora	D_4__Intramacronucleata	D_5__CONThreeP	D_6__CONThreeP	D_7__CONThreeP	D_8__CONThreeP	D_9__CONThreeP	NA	NA	NA	100	100	100	100	100	92	92	92	92	92	69	69	69	Eukaryota	Alveolata	Ciliophora	NA	NA	NA	NA	NA	100	100	100	28	28	14	14	14	Eukaryota	SAR	Alveolata	Ciliophora	Intramacronucleata
denovo270 S5_4001627	TTAACGAACGAGACCTTAACCTGCTAACTAGTCGTCTTGTGAACAACGGGATGGACTTCTTAGAGGGACTATGCGTTCAAGCGCATGGAAGTTTGAGGCAATAACAGGTCAGTGATGCCCTTAGATGTCCTGGGCCGCACGCGCGCTACATTGATACGTGCAACAAGTACATCCTGGTCCGAAAGGACTTCGGGTAATCTTCATAGTACGTATCGTGCTGGGGATAGATCTTTGCAATTGTGGATCTTGAACGAGGAATTCCTAGTAAGCATATGTCATCAGCGTGTGCTGATTACGTCCCTGCCCTTTGTACACACCGCCCGTCGCTCCTACCGATTGAGTGGTTCGGTGAACTTTTCAGACTGCGGAAACACTAGTCTCTGCGGAAAGTTAATTAAA…	Roche	D_0__Eukaryota	D_1__SAR	D_2__Alveolata	D_3__Ciliophora	D_4__Intramacronucleata	D_5__CONThreeP	D_6__CONThreeP	D_7__CONThreeP	D_8__CONThreeP	D_9__CONThreeP	NA	NA	NA	100	100	100	100	100	92	87	87	87	87	64	62	62	Eukaryota	Alveolata	Ciliophora	NA	NA	NA	NA	NA	100	97	97	45	45	17	17	17	Eukaryota	SAR	Alveolata	Ciliophora	Intramacronucleata
longV4.AW20.4521	ATAGCGTATATTAATGTTGTTGCAGTTAAAAAGCTCGTAGTTGAATTTCTGGTTAATATATTAGCTGGCTTTGGTCGTTAATATCTTAATCATCCGTTAGAGAACTATAACCGTCCTTAATTGGTCATTATAGAGATCTAACATTTTACTTTGAAAAAATTAGAGTGTTCAAGGCAGGCAATCGTCATGAATACTATAGCATGGAATAATGGAATAGGACTTTGGTTCATTTTATTGGTTATTGAACCTTAGTAATGATTAACAGGGACAGTTGGGGACATTAGTATTTAATTGTCAGAGGTGAAATTCTTGGATTTATTAAAGACTAACTTATGCGAAAGCATTTGTCAAGGATGTTTTCATTAATCAAGAACGAAAGTTAGGGGATCAAAGACGATC…	Illumina	D_0__Eukaryota	D_1__SAR	D_2__Alveolata	D_3__Ciliophora	D_4__Intramacronucleata	D_5__CONThreeP	D_6__CONThreeP	D_7__CONThreeP	D_8__CONThreeP	D_9__CONThreeP	D_10__Urotrichidae	D_11__Urotricha	D_12__Urotricha	100	100	100	100	100	100	100	100	100	100	99	99	99	Eukaryota	Alveolata	Ciliophora	CONThreeP	CONThreeP_X	Urotrichidae	Urotricha	Urotricha_sp.	100	100	100	100	100	100	100	100	Eukaryota	SAR	Alveolata	Ciliophora	Intramacronucleata
longV4.AW36.39881	ATAGCGTATATTAATGTTGTTGCAGTTAAAAAGCTCGTAGTTGAATTTCTGGTTAAAATAATAGCTGGCTTTGGTCGTTATTATTTTAATCATCCGTTAGAGAACTATATCCGTCCTTAACTGGTCACTATAGAGATCTAACATTTTACTTTGAAAAAATTAGAGTGTTCAAGGCAGGCAATCGTCATGAATACTATAGCATGGAATAATGGAATAGGACTTTGGTTCATTTTATTGGTTATTGAACCTTAGTAATGATTAACAGGGACAGTTGGGGGCATTAGTATTTAATTGTCAGAGGTGAAATTCTTGGATTTATTAAAGACTAACTTATGCGAAAGCATTTGCCAAGGATGTTTTCATTAATCAAGAACGAAAGTTAGGGGATCAAAGACGATC…	Illumina	D_0__Eukaryota	D_1__SAR	D_2__Alveolata	D_3__Ciliophora	D_4__Intramacronucleata	D_5__CONThreeP	D_6__CONThreeP	D_7__CONThreeP	D_8__CONThreeP	D_9__CONThreeP	D_10__Urotrichidae	D_11__Urotricha	D_12__Urotricha	100	100	100	100	100	100	100	100	100	100	100	100	100	Eukaryota	Alveolata	Ciliophora	CONThreeP	CONThreeP_X	Urotrichidae	Urotricha	Urotricha_sp.	100	100	100	100	100	100	100	100	Eukaryota	SAR	Alveolata	Ciliophora	Intramacronucleata
longV4.AW43.45243	ATAGCGTATATTAATGTTGTTGCAGTTAAAAAGCTCGTAGTTGAATTTCTGGTTAATATATTAGCTGGCTTTGGTCGTTAATGTCTTAATCATCCGTTAGAGAACTATAACCGTCCTTAACTGGTCATTATAGAGATCTAACATTTTACTTTGAAAAAATTAGAGTGTTCAAGGCAGGCAATCGTCATGAATACTATAGCATGGAATAATGGAATAGGACTTTGGTTCATTTTATTGGTTATTGAACCTTAGTAATGATTAACAGGGACAGTTGGGGGCATTAGTATTTAATTGTCAGAGGTGAAATTCTTGGATTTATTAAAGACTAACTTATGCGAAAGCATTTGCCAAGGATGTTTTCATTAATCAAGAACGAAAGTTAGGGGATCAAAGACGATC…	Illumina	D_0__Eukaryota	D_1__SAR	D_2__Alveolata	D_3__Ciliophora	D_4__Intramacronucleata	D_5__CONThreeP	D_6__CONThreeP	D_7__CONThreeP	D_8__CONThreeP	D_9__CONThreeP	D_10__Urotrichidae	D_11__Urotricha	D_12__Urotricha	100	100	100	100	100	100	100	100	100	100	100	100	100	Eukaryota	Alveolata	Ciliophora	CONThreeP	CONThreeP_X	Urotrichidae	Urotricha	Urotricha_sp.	100	100	100	100	100	100	100	100	Eukaryota	SAR	Alveolata	Ciliophora	Intramacronucleata
longV4.AW47.22427	ATAGCGTATATTAATGTTGTTGCAGTTAAAAAGCTCGTAGTTGAATTTCTGGTTAAAATATTAGCTGGCTTTGGTCGTTAATATTTTAATCATCCGTTAGAGAACTATAGCCGTCCTTAATTGGTCACTATAGAGATCTAACATTTTACTTTGAAAAAATTAGAGTGTTCAAGGCAGGCAATCGTCATGAATACTATAGCATGGAATAATGGAATAGGACTTTGGTTCATTTTATTGGTTATTGAACCTTAGTAATGATTAACAGGGACAGTTGGGGGCATTAGTATTTAATTGTCAGAGGTGAAATTCTTGGATTTATTAAAGACTAACTTATGCGAAAGCATTTGCCAAGGATGTTTTCATTAATCAAGAACGAAAGTTAGGGGATCAAAGACGATC…	Illumina	D_0__Eukaryota	D_1__SAR	D_2__Alveolata	D_3__Ciliophora	D_4__Intramacronucleata	D_5__CONThreeP	D_6__CONThreeP	D_7__CONThreeP	D_8__CONThreeP	D_9__CONThreeP	D_10__Urotrichidae	D_11__Urotricha	D_12__Urotricha	100	100	100	100	100	100	100	100	100	100	95	95	95	Eukaryota	Alveolata	Ciliophora	CONThreeP	CONThreeP_X	Urotrichidae	Urotricha	Urotricha_sp.	100	100	100	100	100	100	100	100	Eukaryota	SAR	Alveolata	Ciliophora	Intramacronucleata
longV4.AW5.13760	ATAGCGTATATTAATGTTGTTGCAGTTAAAAAGCTCGTAGTTGAATTTCTGGTTAAAATCTTAGCTGGCTTTGGTCGTTAATGTTTTAATCATCCGTTAGAGAACTATAACCGTCCTTAACTGGTCATTATAGAGATCTAACATTTTACTTTGAAAAAATTAGAGTGTTCAAGGCAGGCAATCGTCATGAATACTATAGCATGGAATAATGGAATAGGACTTTGGTTCATTTTATTGGTTATTGAACCTTAGTAATGATTAACAGGGACAGTTGGGGGCATTAGTATTTAATTGTCAGAGGTGAAATTCTTGGATTTATTAAAGACTAACTTATGCGAAAGCATTTGCCAAGGATGTTTTCATTAATCAAGAACGAAAGTTAGGGGATCAAAGACGATC…	Illumina	D_0__Eukaryota	D_1__SAR	D_2__Alveolata	D_3__Ciliophora	D_4__Intramacronucleata	D_5__CONThreeP	D_6__CONThreeP	D_7__CONThreeP	D_8__CONThreeP	D_9__CONThreeP	D_10__Urotrichidae	D_11__Urotricha	D_12__Urotricha	100	100	100	100	100	100	100	100	100	100	100	100	100	Eukaryota	Alveolata	Ciliophora	CONThreeP	CONThreeP_X	Urotrichidae	Urotricha	Urotricha_sp.	100	100	100	100	100	100	100	100	Eukaryota	SAR	Alveolata	Ciliophora	Intramacronucleata
longV4.SU10.2731	ATAGCGTATATTAATGTTGTTGCAGTTAAAAAGCTCGTAGTTGAATTTCTGGTTAAAATATTAGCTGGCCTTGGTCGTTAATGTTTTAATCATCCGTTAGAGAACTATAACCGTCCTTAATTGGTCATTATAGAGATCTAACATTTTACTTTGAAAAAATTAGAGTGTTCAAGGCAGGCAATCGTCATGAATACTATAGCATGGAATAATGGAATAGGACTTTGGTTCATTTTATTGGTTATTGAACCTTAGTAATGATTAACAGGGACAGTTGGGGGCATTAGTATTTAATTGTCAGAGGTGAAATTCTTGGATTTATTAAAGACTAACTTATGCGAAAGCATCTGCCAAGGATGTTTTCATTAATCAAGAACGAAAGTTAGGGGATCAAAGACGATC…	Illumina	D_0__Eukaryota	D_1__SAR	D_2__Alveolata	D_3__Ciliophora	D_4__Intramacronucleata	D_5__CONThreeP	D_6__CONThreeP	D_7__CONThreeP	D_8__CONThreeP	D_9__CONThreeP	D_10__Urotrichidae	D_11__Urotricha	D_12__Urotricha	100	100	100	100	100	100	100	100	100	100	99	99	99	Eukaryota	Alveolata	Ciliophora	CONThreeP	CONThreeP_X	Urotrichidae	Urotricha	Urotricha_sp.	100	100	100	100	100	100	100	100	Eukaryota	SAR	Alveolata	Ciliophora	Intramacronucleata
longV4.SU17.10067	ATAGCGTATATTAATGTTGTTGCAGTTAAAAAGCTCGTAGTTGAATTTCTGATTAAAATATTAGCTGGCTTCGGTCGTTAATATTTTAATCATCCGTTAGAGAACTATAGCCGTCCTTAATTGGTCACTATAGAGATCTAACATTTTACTTTGAAAAAATTAGAGTGTTCAAGGCAGGCAATCGTCATGAATACTATAGCATGGAATAATGGAATAGGACTTTAGTTCATTTTATTGGTTATTGAACTTTAGTAATGATTAACAGGGACAGTTGGGGGCATTAGTATTTAATTGTCAGAGGTGAAATTCTTGGATTTATTAAAGACTAACTTATGCGAAAGCATTTGCCAAGGATGTTTTCATTAATCAAGAACGAAAGTTAGGGGATCAAAGACGATC…	Illumina	D_0__Eukaryota	D_1__SAR	D_2__Alveolata	D_3__Ciliophora	D_4__Intramacronucleata	D_5__CONThreeP	D_6__CONThreeP	D_7__CONThreeP	D_8__CONThreeP	D_9__CONThreeP	D_10__Urotrichidae	D_11__Urotricha	D_12__Urotricha	100	100	100	100	100	100	91	91	91	91	82	82	82	Eukaryota	Alveolata	Ciliophora	CONThreeP	CONThreeP_X	Urotrichidae	Urotricha	Urotricha_sp.	100	100	100	100	100	100	100	100	Eukaryota	SAR	Alveolata	Ciliophora	Intramacronucleata
longV4.SU42.2622	ATAGCGTATATTAATGTTGTTGCAGTTAAAAAGCTCGTAGTTGAATTTCTGATTAAAATATTAGCTGGCTTCGGTCGTTAATATTTTAATCATCCGTTAGAGAACTATAGCCGTCCTTAACTGGTCACTATAGAGATCTAACATTTTACTTTGAAAAAATTAGAGTGTTCAAGGCAGGCAATCGTCATGAATACTATAGCATGGAATAATGGAATAGGACTTTGGTTCATTTTATTGGTTATTGAACCTTAGTAATGATTAACAGGGACAGTTGGGGGCATTAGTATTTAATTGTCAGAGGTGAAATTCTTGGATTTATTAAAGACTAACTTATGCGAAAGCATTTGCCAAGGATGTTTTCATTAATCAAGAACGAAAGTTAGGGGATCAAAGACGATC…	Illumina	D_0__Eukaryota	D_1__SAR	D_2__Alveolata	D_3__Ciliophora	D_4__Intramacronucleata	D_5__CONThreeP	D_6__CONThreeP	D_7__CONThreeP	D_8__CONThreeP	D_9__CONThreeP	D_10__Urotrichidae	D_11__Urotricha	D_12__Urotricha	100	100	100	100	100	100	100	100	100	100	87	87	87	Eukaryota	Alveolata	Ciliophora	CONThreeP	CONThreeP_X	Urotrichidae	Urotricha	Urotricha_sp.	100	100	100	100	100	100	100	100	Eukaryota	SAR	Alveolata	Ciliophora	Intramacronucleata
shortV4.AW16.11297	CAATAGCGTATATTAATGTTGTTGCAGTTAAAAAGCTCGTAGTTGAATTTCTGGTTAAAATCTTAGCTGGCTTTGGTCGTTAATGTTTTAATCATCCGTTAGAGAACTATAACCGTCCTTAACTGGTCATTATAGAGATCTAACATTTTACTTTGAAAAAATTAGAGTGTTCAAGGCAGGCAATCGTCATGAATACTATAGCATGGAATAATGGAATAGGACTTTGGTTCATTTTATTGGTTATTGAACCTTAGTAATGATTAACAGGGACAGTTGGGGGCATTAGTATTTAATTGTC	Illumina	D_0__Eukaryota	D_1__SAR	D_2__Alveolata	D_3__Ciliophora	D_4__Intramacronucleata	D_5__CONThreeP	D_6__CONThreeP	D_7__CONThreeP	D_8__CONThreeP	D_9__CONThreeP	D_10__Urotrichidae	D_11__Urotricha	D_12__Urotricha	100	100	100	100	100	100	100	100	100	100	100	100	100	Eukaryota	Alveolata	Ciliophora	CONThreeP	CONThreeP_X	Urotrichidae	Urotricha	Urotricha_sp.	100	100	100	100	100	100	100	100	Eukaryota	SAR	Alveolata	Ciliophora	Intramacronucleata
shortV4.AW18.18404	CAATAGCGTATATTAATGTTGTTGCAGTTAAAAAGCTCGTAGTTGAATTTCTGGTTAATATATTAGCTGGCTTTGGTCGTTAATATCTTAATCATCCGTTAGAGAACTATAACCGTCCTTAATTGGTCATTATAGAGATCTAACATTTTACTTTGAAAAAATTAGAGTGTTCAAGGCAGGCAATCGTCATGAATACTATAGCATGGAATAATGGAATAGGACTTTGGTTCATTTTATTGGTTATTGAACCTTAGTAATGATTAACAGGGACAGTTGGGGACATTAGTATTTAATTGTC	Illumina	D_0__Eukaryota	D_1__SAR	D_2__Alveolata	D_3__Ciliophora	D_4__Intramacronucleata	D_5__CONThreeP	D_6__CONThreeP	D_7__CONThreeP	D_8__CONThreeP	D_9__CONThreeP	D_10__Urotrichidae	D_11__Urotricha	D_12__Urotricha	100	100	100	100	100	100	99	99	99	99	97	97	97	Eukaryota	Alveolata	Ciliophora	CONThreeP	CONThreeP_X	Urotrichidae	Urotricha	Urotricha_sp.	100	100	100	100	100	100	100	100	Eukaryota	SAR	Alveolata	Ciliophora	Intramacronucleata
shortV4.AW22.9653	CAATAGCGTATATTAATGTTGTTGCAGTTAAAAAGCTCGTAGTTGAATTTCTGGTTAATATATTAGCTGGCTTTGGTCGTTAATGTCTTAATCATCCGTTAGAGAACTATAACCGTCCTTAACTGGTCATTATAGAGATCTAACATTTTACTTTGAAAAAATTAGAGTGTTCAAGGCAGGCAATCGTCATGAATACTATAGCATGGAATAATGGAATAGGACTTTGGTTCATTTTATTGGTTATTGAACCTTAGTAATGATTAACAGGGACAGTTGGGGGCATTAGTATTTAATTGTC	Illumina	D_0__Eukaryota	D_1__SAR	D_2__Alveolata	D_3__Ciliophora	D_4__Intramacronucleata	D_5__CONThreeP	D_6__CONThreeP	D_7__CONThreeP	D_8__CONThreeP	D_9__CONThreeP	D_10__Urotrichidae	D_11__Urotricha	D_12__Urotricha	100	100	100	100	100	100	100	100	100	100	100	100	100	Eukaryota	Alveolata	Ciliophora	CONThreeP	CONThreeP_X	Urotrichidae	Urotricha	Urotricha_sp.	100	100	100	100	100	100	100	100	Eukaryota	SAR	Alveolata	Ciliophora	Intramacronucleata
shortV4.AW31.51	CAATAGCGTATATTAATGTTGTTGCAGTTAAAAAGCTCGTAGTTGAATTTCTGGTTAAAATATTAGCTGGCTTTGGTCGTTAATATTTTAATCATCCGTTAGAGAACTATAGCCGTCCTTAATTGGTCACTATAGAGATCTAACATTTTACTTTGAAAAAATTAGAGTGTTCAAGGCAGGCAATCGTCATGAATACTATAGCATGGAATAATGGAATAGGACTTTGGTTCATTTTATTGGTTATTGAACCTTAGTAATGATTAACAGGGACAGTTGGGGGCATTAGTATTTAATTGTC	Illumina	D_0__Eukaryota	D_1__SAR	D_2__Alveolata	D_3__Ciliophora	D_4__Intramacronucleata	D_5__CONThreeP	D_6__CONThreeP	D_7__CONThreeP	D_8__CONThreeP	D_9__CONThreeP	D_10__Urotrichidae	D_11__Urotricha	D_12__Urotricha	100	100	100	100	100	100	97	97	97	97	89	89	89	Eukaryota	Alveolata	Ciliophora	CONThreeP	CONThreeP_X	Urotrichidae	Urotricha	Urotricha_sp.	100	100	100	100	100	100	100	100	Eukaryota	SAR	Alveolata	Ciliophora	Intramacronucleata
shortV4.SU11.1376	CAATAGCGTATATTAATGTTGTTGCAGTTAAAAAGCTCGTAGTTGAATTTCTGGTTAAAATAATAGCTGGCTTTGGTCGTTATTATTTTAATCATCCGTTAGAGAACTATATCCGTCCTTAACTGGTCACTATAGAGATCTAACATTTTACTTTGAAAAAATTAGAGTGTTCAAGGCAGGCAATCGTCATGAATACTATAGCATGGAATAATGGAATAGGACTTTGGTTCATTTTATTGGTTATTGAACCTTAGTAATGATTAACAGGGACAGTTGGGGGCATTAGTATTTAATTGTC	Illumina	D_0__Eukaryota	D_1__SAR	D_2__Alveolata	D_3__Ciliophora	D_4__Intramacronucleata	D_5__CONThreeP	D_6__CONThreeP	D_7__CONThreeP	D_8__CONThreeP	D_9__CONThreeP	D_10__Urotrichidae	D_11__Urotricha	D_12__Urotricha	100	100	100	100	100	100	100	100	100	100	100	100	100	Eukaryota	Alveolata	Ciliophora	CONThreeP	CONThreeP_X	Urotrichidae	Urotricha	Urotricha_sp.	100	100	100	100	100	100	100	100	Eukaryota	SAR	Alveolata	Ciliophora	Intramacronucleata
shortV4.SU17.1723	CAATAGCGTATATTAATGTTGTTGCAGTTAAAAAGCTCGTAGTTGAATTTCTGATTAAAATATTAGCTGGCTTCGGTCGTTAATATTTTAATCATCCGTTAGAGAACTATAGCCGTCCTTAATTGGTCACTATAGAGATCTAACATTTTACTTTGAAAAAATTAGAGTGTTCAAGGCAGGCAATCGTCATGAATACTATAGCATGGAATAATGGAATAGGACTTTAGTTCATTTTATTGGTTATTGAACTTTAGTAATGATTAACAGGGACAGTTGGGGGCATTAGTATTTAATTGTC	Illumina	D_0__Eukaryota	D_1__SAR	D_2__Alveolata	D_3__Ciliophora	D_4__Intramacronucleata	D_5__CONThreeP	NA	NA	NA	NA	NA	NA	NA	100	100	100	100	100	100	46	46	46	46	33	33	33	Eukaryota	Alveolata	Ciliophora	CONThreeP	CONThreeP_X	Urotrichidae	Urotricha	Urotricha_sp.	100	100	100	100	100	100	100	100	Eukaryota	SAR	Alveolata	Ciliophora	Intramacronucleata
shortV4.SU48.4956	CAATAGCGTATATTAATGTTGTTGCAGTTAAAAAGCTCGTAGTTGAATTTCTGATTAAAATATTAGCTGGCTTCGGTCGTTAATATTTTAATCATCCGTTAGAGAACTATAGCCGTCCTTAACTGGTCACTATAGAGATCTAACATTTTACTTTGAAAAAATTAGAGTGTTCAAGGCAGGCAATCGTCATGAATACTATAGCATGGAATAATGGAATAGGACTTTGGTTCATTTTATTGGTTATTGAACCTTAGTAATGATTAACAGGGACAGTTGGGGGCATTAGTATTTAATTGTC	Illumina	D_0__Eukaryota	D_1__SAR	D_2__Alveolata	D_3__Ciliophora	D_4__Intramacronucleata	D_5__CONThreeP	D_6__CONThreeP	D_7__CONThreeP	D_8__CONThreeP	D_9__CONThreeP	NA	NA	NA	100	100	100	100	100	100	96	96	96	96	79	79	79	Eukaryota	Alveolata	Ciliophora	CONThreeP	CONThreeP_X	Urotrichidae	Urotricha	Urotricha_sp.	100	100	100	100	100	100	100	100	Eukaryota	SAR	Alveolata	Ciliophora	Intramacronucleata
840_E4	TGCATGTCTAAGTATAAATAGTATACAGTGAAACTGCGAATGGCTCATTAAAACAGTTATAGTTTATTTGATAATTGAATTATACATGGATAACCGTGGTAATTCTAGAGCTAATACATGCAGTAAAACCTGACTTTTTGGAAAGGTTGTATTTATTAGATATCAAGCCAATATTCCTTCGGGTCTATTGTGATGATTCATAATAACTGATCGAAGCTTAGCTTGGCTAAGCTAAATCATTCAAGTTTCTGCCCTATCAGCTTTCGATGGTAGTGTATTGGACTACCATGGCAGTCACGGGTAACGGGGAATTAGGGTTCGATTCCGGAGAGGGAGCCTGAGAAACGGCTACCACATCTAAGGAAGGCAGCAGGCGCGTAAATTACCCAATCCTGACTC…	Sanger	D_0__Eukaryota	D_1__SAR	D_2__Alveolata	D_3__Ciliophora	D_4__Intramacronucleata	D_5__CONThreeP	D_6__CONThreeP	D_7__CONThreeP	D_8__CONThreeP	D_9__CONThreeP	D_10__Urotrichidae	D_11__Urotricha	D_12__Urotricha	100	100	100	100	100	100	99	99	99	99	99	99	99	Eukaryota	Alveolata	Ciliophora	CONThreeP	CONThreeP_X	Urotrichidae	Urotricha	Urotricha_sp.	100	100	100	100	100	100	100	100	Eukaryota	SAR	Alveolata	Ciliophora	Intramacronucleata
855_D11	CATGCATGTCTAAGTATAAATAGTATACAGTGAAACTGCGAATGGCTCATTAAAACAGTTATAGTTTATTTGATAATTGAATTATACATGGATAACCGTGGTAATTCTAGAGCTAATACATGCAGTAAAGCCTGACTCTTTGGAAGGGCTGTATTTATTAGATATCAAACCAATATTCCTTCGGGTCTATTGTGATGATTCATAATAACTGATCGAAGCTTAGCTAGGCTAAGCTAAATCATTCAAGTTTCTGCCCTATCAGCTTTCGATGGAAGTGTATTGGACTTCCATGGCAGTCACGGGTAACGGGGAATTAGGGTTCGATTCCGGAGAGGGAGCCTGAGAAACGGCTACCACATCTAAGGAAGGCAGCAGGCGCGTAAATTACCCAATCCTGAC…	Sanger	D_0__Eukaryota	D_1__SAR	D_2__Alveolata	D_3__Ciliophora	D_4__Intramacronucleata	D_5__CONThreeP	D_6__CONThreeP	D_7__CONThreeP	D_8__CONThreeP	D_9__CONThreeP	D_10__Urotrichidae	D_11__Urotricha	D_12__Urotricha	100	100	100	100	100	100	100	100	100	100	100	100	100	Eukaryota	Alveolata	Ciliophora	CONThreeP	CONThreeP_X	Urotrichidae	Urotricha	Urotricha_sp.	100	100	100	100	100	100	100	100	Eukaryota	SAR	Alveolata	Ciliophora	Intramacronucleata
855C_E12	CCGCATGTCTAAGTATAAATAGTATACAGTGAAACTGCGAATGGCTCATTAAAACAGTTATAGTTTATTTGATAATTGAATTATACATGGATAACCGTGGTAATTCTAGAGCTAATACATGCAGTAAAACCTGATATTAGGGTTGTATTTATTAGATTTCAAACCAATATTCCTTCTGGTCTATTGTGGTGATTCATAATAACTGATCGAAGCTTAGCTAGTCTAAGCTAAATCATTCAAGTTTCTGCCCTATCAGCTTTCGATGGGAGTGTATTGGACTCCCATGGCAGTCACGGGTAACGGGGAATTAGGGTTCGATTCCGGAGAGGGAGCCTGAGAAACGGCTACCACATCTAAGGAAGGCAGCAGGCGCGTAAATTACCCAATCCTGACTCAGGG…	Sanger	D_0__Eukaryota	D_1__SAR	D_2__Alveolata	D_3__Ciliophora	D_4__Intramacronucleata	D_5__CONThreeP	D_6__CONThreeP	D_7__CONThreeP	D_8__CONThreeP	D_9__CONThreeP	D_10__Urotrichidae	D_11__Urotricha	D_12__Urotricha	100	100	100	100	100	100	100	100	100	100	85	85	85	Eukaryota	Alveolata	Ciliophora	CONThreeP	CONThreeP_X	NA	NA	NA	100	100	100	100	100	64	64	64	Eukaryota	SAR	Alveolata	Ciliophora	Intramacronucleata
denovo258 S13_4000097	TTAACGAACGAGACCTTAACCTGATAACTAGGCGCGAAATGTATAATTTCGTTGCCTTCTTATAGGGACTATGCGTTTAAGCGCATGGAAGTTTGAGGCAATAACAGGTCAGTGATGCCCTTAGATGTCCTGGGCCGCACGCGGGCTACACTGATACTCTCAACGAGTTTCACCCTGGCCCGGAAGGGTTTCGGGTAATCTTTATAGTGAGTATCGTGCTAGGGATAGATCTTTGGAATTATAGATCTTGAACGAGGAATAGCTAGTAAGCACAAGTCATCAGCTTGTGCTGATTACGTCCCTGCGCTTTGTACACACCGCCCGTCGCTCCTACCGATTTCGAGTGATTCGGTGAACCTTCTGGACTATCATTTTCCTCGAGATTATGATGGGAAGTTA…	Roche	D_0__Eukaryota	D_1__SAR	D_2__Alveolata	D_3__Ciliophora	D_4__Intramacronucleata	D_5__CONThreeP	D_6__CONThreeP	D_7__CONThreeP	D_8__CONThreeP	D_9__CONThreeP	NA	NA	NA	100	100	100	100	100	92	92	92	92	92	59	59	59	Eukaryota	Alveolata	Ciliophora	NA	NA	NA	NA	NA	100	100	100	75	75	58	58	58	Eukaryota	SAR	Alveolata	Ciliophora	Intramacronucleata
longV4.SU17.11210	ATAGCGTATATTAATGTTGTTGCAGTTAAAAAGCTCGTAGTTAAATTTCTGGTCTCGAAAATAGCTGGCTTCGGTCGTTATTTTCGATATCATCCGTTAGAGAACTATAGCCGTCCTTAACTGGTCACTATAGAGATCTAACATTTTACTTTGAAAAAATTAGAGTGTTCAAGGCAGGCAATCGTCATGAATACTATAGCATGGAATAATGGAATAGGACTTTGGTTCATTTTATTGGTTATTGAACCTTAGTAATGATTAAAAGGGACAGTTGGGGGCATTTGTATTTAATTGTCAGAGGTGAAATTCTTGGATTTATTAAAGACAAACTTATGCGAAAGCATCTGCCAAAGATGTTTTCATTAATCAAGAACGAAAGTTAGGGGATCAAAGACGATC…	Illumina	D_0__Eukaryota	D_1__SAR	D_2__Alveolata	D_3__Ciliophora	D_4__Intramacronucleata	D_5__CONThreeP	D_6__CONThreeP	D_7__CONThreeP	D_8__CONThreeP	D_9__CONThreeP	NA	NA	NA	100	100	100	100	100	100	95	95	95	95	52	52	52	Eukaryota	Alveolata	Ciliophora	CONThreeP	CONThreeP_X	NA	NA	NA	100	100	100	100	100	61	61	61	Eukaryota	SAR	Alveolata	Ciliophora	Intramacronucleata
shortV4.SU16.37204	CAATAGCGTATATTAATGTTGTTGCAGTTAAAAAGCTCGTAGTTAAATTTCTGGTCTCGAAAATAGCTGGCTTCGGTCGTTATTTTCGATATCATCCGTTAGAGAACTATAGCCGTCCTTAACTGGTCACTATAGAGATCTAACATTTTACTTTGAAAAAATTAGAGTGTTCAAGGCAGGCAATCGTCATGAATACTATAGCATGGAATAATGGAATAGGACTTTGGTTCATTTTATTGGTTATTGAACCTTAGTAATGATTAAAAGGGACAGTTGGGGGCATTTGTATTTAATTGTC	Illumina	D_0__Eukaryota	D_1__SAR	D_2__Alveolata	D_3__Ciliophora	D_4__Intramacronucleata	D_5__CONThreeP	D_6__CONThreeP	D_7__CONThreeP	D_8__CONThreeP	D_9__CONThreeP	NA	NA	NA	100	100	100	100	100	100	85	85	85	85	68	68	68	Eukaryota	Alveolata	Ciliophora	CONThreeP	CONThreeP_X	Urotrichidae	Urotricha	Urotricha_sp.	100	100	100	99	99	85	85	85	Eukaryota	SAR	Alveolata	Ciliophora	Intramacronucleata
longV4.SU33.7571	ATAGCGTATATTAATGTTGTTGCAGTTAAAAAGCTCGTAGTTGAATTTCTGGTTAGTATATTAGCTGGCTTCGGTCGTTAATATCCTAATCATCCGTTAGAGAACCACGACCGTCCTTAACTGGTCATCGTGGAGATCTAACATTTTACTTTGAAAAAATTAGAGTGTTCAAGGCAGGCAATCGTCATGAATACTATAGCATGGAATAATGGAATAGGACTTTGGTTCATTTTATTGGTTATTGAACCTTAGTAATGATTAACAGGGACAGTTGGGGGCATTAGTATTTAATTGTCAGAGGTGAAATTCTTGGATTTATTAAAGACTAACTTATGCGAAAGCATTTGCCAAGGATGTTTTCATTAATCAAGAACGAAAGTTAGGGGATCAAAGACGATC…	Illumina	D_0__Eukaryota	D_1__SAR	D_2__Alveolata	D_3__Ciliophora	D_4__Intramacronucleata	D_5__CONThreeP	D_6__CONThreeP	D_7__CONThreeP	D_8__CONThreeP	D_9__CONThreeP	D_10__Urotrichidae	D_11__Urotricha	D_12__Urotricha	100	100	100	100	100	100	100	100	100	100	100	100	100	Eukaryota	Alveolata	Ciliophora	CONThreeP	CONThreeP_X	Urotrichidae	Urotricha	Urotricha_sp.	100	100	100	100	100	100	100	100	Eukaryota	SAR	Alveolata	Ciliophora	Intramacronucleata
shortV4.SU28.23000	CAATAGCGTATATTAATGTTGTTGCAGTTAAAAAGCTCGTAGTTGAATTTCTGGTTAGTATATTAGCTGGCTTCGGTCGTTAATATCCTAATCATCCGTTAGAGAACCACGACCGTCCTTAACTGGTCATCGTGGAGATCTAACATTTTACTTTGAAAAAATTAGAGTGTTCAAGGCAGGCAATCGTCATGAATACTATAGCATGGAATAATGGAATAGGACTTTGGTTCATTTTATTGGTTATTGAACCTTAGTAATGATTAACAGGGACAGTTGGGGGCATTAGTATTTAATTGTC	Illumina	D_0__Eukaryota	D_1__SAR	D_2__Alveolata	D_3__Ciliophora	D_4__Intramacronucleata	D_5__CONThreeP	D_6__CONThreeP	D_7__CONThreeP	D_8__CONThreeP	D_9__CONThreeP	D_10__Urotrichidae	D_11__Urotricha	D_12__Urotricha	100	100	100	100	100	100	92	92	92	92	89	89	89	Eukaryota	Alveolata	Ciliophora	CONThreeP	CONThreeP_X	Urotrichidae	Urotricha	Urotricha_sp.	100	100	100	100	100	100	100	100	Eukaryota	SAR	Alveolata	Ciliophora	Intramacronucleata
longV4.SU14.38437	ATAGCGTATATTAATGTTGTTGCAGTTAAAAAGCTCGTAGTTGAATTTCTGATTAAAATATTAGCTGGCTTCTGTCGTTAATATTTTAATCATCCGTTTGAGAACTATAGAGGTCCTTAATCGGTCACTATAGAGATCAAACATTTTACTTTGAAAAAATTAGAGTGTTCAAGGCAGATAATCGTCATGAATACTATAGCATGGAATAATGGAATAGGACTTTGGTTCATTTTATTGGTTATTGAACCTTAGTAATGATTAAAAGGGACAGTTGGGGGCATTAGTATTTAATTGTCAGAGGTGAAATTCTTGGATTTATTAAAGACTAACTTATGCGAAAGCATTTGCCAAGGATGTTTTCATTAATCAAGAACGAAAGTTAGGGGATCAAAGACGATC…	Illumina	D_0__Eukaryota	D_1__SAR	D_2__Alveolata	D_3__Ciliophora	D_4__Intramacronucleata	D_5__CONThreeP	D_6__CONThreeP	D_7__CONThreeP	D_8__CONThreeP	D_9__CONThreeP	D_10__Urotrichidae	D_11__Urotricha	D_12__Urotricha	100	100	100	100	100	100	100	100	100	100	100	100	100	Eukaryota	Alveolata	Ciliophora	CONThreeP	CONThreeP_X	Urotrichidae	Urotricha	Urotricha_sp.	100	100	100	100	100	100	100	100	Eukaryota	SAR	Alveolata	Ciliophora	Intramacronucleata
shortV4.SU15.1210	CAATAGCGTATATTAATGTTGTTGCAGTTAAAAAGCTCGTAGTTGAATTTCTGATTAAAATATTAGCTGGCTTCTGTCGTTAATATTTTAATCATCCGTTTGAGAACTATAGAGGTCCTTAATCGGTCACTATAGAGATCAAACATTTTACTTTGAAAAAATTAGAGTGTTCAAGGCAGATAATCGTCATGAATACTATAGCATGGAATAATGGAATAGGACTTTGGTTCATTTTATTGGTTATTGAACCTTAGTAATGATTAAAAGGGACAGTTGGGGGCATTAGTATTTAATTGTC	Illumina	D_0__Eukaryota	D_1__SAR	D_2__Alveolata	D_3__Ciliophora	D_4__Intramacronucleata	D_5__CONThreeP	D_6__CONThreeP	D_7__CONThreeP	D_8__CONThreeP	D_9__CONThreeP	D_10__Urotrichidae	D_11__Urotricha	D_12__Urotricha	100	100	100	100	100	100	98	98	98	98	98	98	98	Eukaryota	Alveolata	Ciliophora	CONThreeP	CONThreeP_X	Urotrichidae	Urotricha	Urotricha_sp.	100	100	100	100	100	100	100	100	Eukaryota	SAR	Alveolata	Ciliophora	Intramacronucleata
denovo186 S15_4002976	TTAACGAACGAGACCTTAACCTGCTAACTAGGCGCTAAATGGATAATTTAGTTGCCTTCTTAGAGGGACTATGCGTTCAAGCGCATGGAAGTTTGAGGCAATAACAGGTCAGTGATGCCCTTAGATGTCCTGGGCCGCACGCGCGCTACACTGATACGTTCAGCGAGTTTCACCCTGGCCTGGAAAGGTTTCGGGTAATCTTTATAGTACGTATCGTGCTAGGGATCGATCTTTGGAATTATAGATCTTGAACGAGGAATTCCTAGTAAGCGCAAGTCATCAGCTTGTGCTGATTACGTCCCTGCCCTTTGTACACACCGCCCGTCGCTCCTACCGATTTCGAGTGATTCGGTGAACCTTCTGGACCGTACAGATCCTTGAGATTTGTGTGGGAAGTTA…	Roche	D_0__Eukaryota	D_1__SAR	D_2__Alveolata	D_3__Ciliophora	D_4__Intramacronucleata	D_5__CONThreeP	D_6__CONThreeP	D_7__CONThreeP	D_8__CONThreeP	D_9__CONThreeP	D_10__Urotrichidae	D_11__Urotricha	D_12__Urotricha	100	100	100	100	100	100	100	100	100	100	100	100	100	Eukaryota	Alveolata	Ciliophora	CONThreeP	CONThreeP_X	Urotrichidae	Urotricha	Urotricha_sp.	100	100	100	100	100	100	100	100	Eukaryota	SAR	Alveolata	Ciliophora	Intramacronucleata
shortV4.SU38.11462	CAATAGCGTATATTAATGTTGTTGCAGTTAAAAAGCTCGTAGTTGAATTTCTGGTTAACCTAATAGCTGGCTTCGGTCGTTATTATGTTAATCATCCGTTAGAGAACTATAGCCGTCCTTAACTGGTCACTATAGCAATCTAACATTTTACTTTGAAAAAATTAGAGTGTTCAAGGCAGGCAATCGTCATGAATACTATAGCATGGAATAATGGAATAGGACTTTGGTTCATTTTATTGGTTATTGAACCTTAGTAATGATTAACAGGGACAGTTGGGGGCATTAGTATTTAATTGTC	Illumina	D_0__Eukaryota	D_1__SAR	D_2__Alveolata	D_3__Ciliophora	D_4__Intramacronucleata	D_5__CONThreeP	D_6__CONThreeP	D_7__CONThreeP	D_8__CONThreeP	D_9__CONThreeP	D_10__Urotrichidae	D_11__Urotricha	D_12__Urotricha	100	100	100	100	100	100	92	92	92	92	89	89	89	Eukaryota	Alveolata	Ciliophora	CONThreeP	CONThreeP_X	Urotrichidae	Urotricha	Urotricha_sp.	100	100	100	100	100	100	100	100	Eukaryota	SAR	Alveolata	Ciliophora	Intramacronucleata
denovo91 S10_4019812	TTAACGAACGAGACCTTAACCTGCTAATTAGATGTTCTTACTCTTAAGTGACTATCTTCTTAGAGGGACTATGTGTCCAAGCACATGGAAGTTTGAGGCAATAACAGGTCTGTGATGCCCTTAGATGTCCTGGGCCGCACGCGTGTTACAATGATGCTTTCAGCAAGTACTTCCTGATCCGAAAGGATTTGGGTAATCTGTGCAGTCTGCATCGTGCTTGGGATAGATCTTTGCAATTATAGATCTTGAACGAGGAATTCCTAGTAAGCGCAAGTCATCAACTTGCGCTGATTACGTCCCTGCCCTTTGTACACACCGCCCGTCGCTCCTACCGATTTTGAGTGATCCGGTGAACCTTCTGGACTGTGTCTCTCCTTGAGGGAGATGTGGGAAGTTAAG…	Roche	D_0__Eukaryota	D_1__SAR	D_2__Alveolata	D_3__Ciliophora	D_4__Intramacronucleata	D_5__CONThreeP	D_6__Cyclotrichium_like_organism	D_7__Cyclotrichium_like_organism	D_8__Cyclotrichium_like_organism	D_9__Cyclotrichium_like_organism	D_10__Cyclotrichium_like_organism	D_11__Cyclotrichium	D_12__Cyclotrichium	100	100	100	100	100	100	89	89	89	89	89	89	89	Eukaryota	Alveolata	Ciliophora	Cyclotrichium_like_organism	Cyclotrichium_like_organism_X	Cyclotrichium_like_organism_XX	Cyclotrichium	Cyclotrichium_cyclokaryon	100	100	100	100	100	100	100	89	Eukaryota	SAR	Alveolata	Ciliophora	Intramacronucleata
longV4.AW15.18799	ATAGCGTATATTAAAGTTGTTGCAGTTAAAAAGCTCGTAGTTGAACTTCTGACAGGATAGCCGGCCCTACAAAAGCCTGGCGGTCATGTCATCCCCTTTGTATTACTAAACATGCACTTTGTTGTGCAGTTTTGTGATCAAGGAATTTACTTTGAAAAAATTAGAGTGTTTCAAGCAAGCGCTTCGCTGGAATACATTAGCATGGAATAATAGAATATGACCTTTGTTCATTTATTGGTCCAATGAGTGGAGGTAATGATTAACAGGGACAGTTGGGGGCATTAGTATTGCTTTGTCAGAGGTGAAATTCATTGATTATCGCAAGACTAACTTATGCGAAAGCATTTGCCAAGGATGTTTTCATTAATCAAGAACGAAAGTTAGGGGATCAAAGACGAT…	Illumina	D_0__Eukaryota	D_1__SAR	D_2__Alveolata	D_3__Ciliophora	D_4__Intramacronucleata	D_5__CONthreeP	D_6__Nassophorea	D_7__Nassophorea	D_8__Discotrichida	D_9__Discotrichida	D_10__Discotrichidae	D_11__NASSO1	D_12__NASSO1	100	100	100	100	100	100	100	100	100	100	100	100	100	Eukaryota	Alveolata	Ciliophora	Nassophorea	Nassophorea_X	Discotrichidae	NASSO_1	NASSO_1_sp.	100	100	100	100	100	100	100	100	Eukaryota	SAR	Alveolata	Ciliophora	Intramacronucleata
longV4.AW25.2143	ATAGCGTATATTAAAGTTGTTGCAGTTAAAAAGCTCGTAGTTGAACTTCTGTCTGTATGTCAACCCTACAAGGATCTGATAAGACGGGCATCCCCGATCGACGGTTTACTGTACTTAAGTGTTCATATAACCTGAACCGGATTTTACTTTGAAAAAATTAGAGTGTTTCAAGCAGGCGATTTGCTGGAATACATTAGCATGGAATAATAGAAGATGACCACCATACATTTTATTGGTATATTGTTGGAGGTAATGATTAACAGGGACAGTTGGGGGCATTAGTATTTAATTGTCAGAGGTGAAATTCATTGATTAATTAAAGACTAACTTATGCGAAAGCATTTGCCAAGGATGTTTTCATTAATCAAGAACGAAAGTTAGGGGATCAAAGACGATCAG…	Illumina	D_0__Eukaryota	D_1__SAR	D_2__Alveolata	D_3__Ciliophora	D_4__Intramacronucleata	D_5__CONthreeP	D_6__Nassophorea	D_7__Nassophorea	D_8__Discotrichida	D_9__Discotrichida	D_10__Discotrichidae	D_11__NASSO1	D_12__NASSO1	100	100	100	100	100	100	100	100	100	100	100	100	100	Eukaryota	Alveolata	Ciliophora	Nassophorea	Nassophorea_X	Discotrichidae	NASSO_1	NASSO_1_sp.	100	100	100	100	100	100	97	97	Eukaryota	SAR	Alveolata	Ciliophora	Intramacronucleata
longV4.SU21.9111	ATAGCGTATATTAAAGTTGTTGCAGTTAAAAAGCTCGTAGTTGAACTTCTGTTCAGGGCTATCTGATTCTTTAGGTAGTTCTGGACATACGTCTGCAAGCTAAAATCGCCCTTAACTGGTGCGACTTAGTAAGTAGACATTTTACTGTGAAAAAATTAGAGTGTTTCAGGCAGGTTTTAGCCCGTATACATTAGCATGGAATAATGGAAAAGGACTGAGTCCATTTTATTGGTTATTGGATTTAGTAATGATTAATAGGGACAGTTGGGGGCATTAGTATTTAATAGTCAGAGGTGAAATTCTTGGATTTATTAAGGACTAACTAATGCGAAAGCATTTGCCAAAGATGTTTTCATTAATCAAGAACGAAAGTTAGGGGATCAAAGACGATCAGATACC…	Illumina	D_0__Eukaryota	D_1__SAR	D_2__Alveolata	D_3__Ciliophora	D_4__Intramacronucleata	D_5__CONthreeP	D_6__Oligohymenophorea	D_7__Hymenostomatia	D_8__Tetrahymenida	D_9__Tetrahymenida	D_10__Tetrahymenida	D_11__Tetrahymenida	D_12__Tetrahymenida	100	100	100	100	100	100	100	100	100	100	100	100	100	Eukaryota	Alveolata	Ciliophora	Oligohymenophorea	Hymenostomatia	Tetrahymenida	NA	NA	100	100	100	100	100	100	45	20	Eukaryota	SAR	Alveolata	Ciliophora	Intramacronucleata
shortV4.SU24.6454	CAATAGCGTATATTAAAGTTGTTGCAGTTAAAAAGCTCGTAGTTGAACTTCTGTTCAGGGCTATCTGATTCTTTAGGTAGTTCTGGACATACGTCTGCAAGCTAAAATCGCCCTTAACTGGTGCGACTTAGTAAGTAGACATTTTACTGTGAAAAAATTAGAGTGTTTCAGGCAGGTTTTAGCCCGTATACATTAGCATGGAATAATGGAAAAGGACTGAGTCCATTTTATTGGTTATTGGATTTAGTAATGATTAATAGGGACAGTTGGGGGCATTAGTATTTAATAGTC	Illumina	D_0__Eukaryota	D_1__SAR	D_2__Alveolata	D_3__Ciliophora	D_4__Intramacronucleata	D_5__CONthreeP	D_6__Oligohymenophorea	D_7__Hymenostomatia	D_8__Tetrahymenida	D_9__Tetrahymenida	D_10__Tetrahymenida	D_11__Tetrahymenida	D_12__Tetrahymenida	100	100	100	100	100	100	100	100	100	100	100	100	100	Eukaryota	Alveolata	Ciliophora	Oligohymenophorea	Hymenostomatia	Tetrahymenida	NA	NA	100	100	100	100	100	98	78	38	Eukaryota	SAR	Alveolata	Ciliophora	Intramacronucleata
longV4.SU18.1815	ATAGCGTATATTAAAGTTGTTGCAGTTAAAAAGCTCGTAGTTGAACTTCTGTCCAGGTTCGTTCCGGCTCGCCGGGACAATTCTGGACATACGTCTGCAAGCTAAAATCGGCCTTTACTGGTGCGACTTAGTAAGTAGACATTTTACTGTGAAAAAATTAGAGTGTTTCAGGCAGGTTTTAGCCCGTATACATTAGCATGGAATAATGGAATAGGACTAAGTCCATTTTATTGGTTCTTGGATTTGGTAATGATTAATAGGGACAGTTGGGGGCATTAGTATTTAATAGTCAGAGGTGAAATTCTTGGATTTATTAAGGACTAACTAATGCGAAAGCATTTGCCAAAGATGTTTTCATTAATCAAGAACGAAAGTTAGGGGATCAAAGACGATCAGATA…	Illumina	D_0__Eukaryota	D_1__SAR	D_2__Alveolata	D_3__Ciliophora	D_4__Intramacronucleata	D_5__CONthreeP	D_6__Oligohymenophorea	D_7__Hymenostomatia	D_8__Tetrahymenida	D_9__Tetrahymenida	D_10__Tetrahymenida	D_11__Tetrahymenida	D_12__Tetrahymenida	100	100	100	100	100	100	100	100	100	100	82	82	82	Eukaryota	Alveolata	Ciliophora	Oligohymenophorea	Hymenostomatia	Glaucomidae	Glaucomidae_X	Glaucomidae_X_sp.	100	100	100	100	100	84	84	84	Eukaryota	SAR	Alveolata	Ciliophora	Intramacronucleata
longV4.SU19.13827	ATAGCGTATATTAAAGTTGTTGCAGTTAAAAAGCTCGTAGTTGAACTTCTGTCCAGGTTCGTTTCGGCTCGCCGAGGCAACTCTGGACATACGTCTGCAAGCTAAAATCGGCCTTCACTGGTGCGACTTAGTAAGTAGACATTTTACTGTGAAAAAATTAGAGTGTTTCAGGCAGGTTTTAGCCCGTATACATTAGCATGGAATAATGGAATAGGACTAAGTCCATTTTATTGGTTCTTGGATTTGGTAATGATTAATAGGGACAGTTGGGGGCATTAGTATTTAATAGTCAGAGGTGAAATTCTTGGATTTATTAAGGACTAACTAATGCGAAAGCATTTGCCAAAGATGTTTTCATTAATCAAGAACGAAAGTTAGGGGATCAAAGACGATCAGATA…	Illumina	D_0__Eukaryota	D_1__SAR	D_2__Alveolata	D_3__Ciliophora	D_4__Intramacronucleata	D_5__CONthreeP	D_6__Oligohymenophorea	D_7__Hymenostomatia	D_8__Tetrahymenida	D_9__Tetrahymenida	NA	NA	NA	100	100	100	100	100	100	100	100	100	100	53	53	53	Eukaryota	Alveolata	Ciliophora	Oligohymenophorea	Hymenostomatia	NA	NA	NA	100	100	100	100	100	67	50	50	Eukaryota	SAR	Alveolata	Ciliophora	Intramacronucleata
longV4.SU19.18296	ATAGCGTATATTAAAGTTGTTGCAGTTAAAAAGCTCGTAGTTGAACTTCTGTCCAGGTTCGTCTTGGCTCGCCAGGACAATTCTGGACATACGTCTGCAAGCTAAAATCGGCCTTCACTGGTACGACTTAGTAAGTAGACATTTTACTGTGAAAAAATTAGAGTGTTTCAGGCAGGTTTTAGCCCGTATACATTAGCATGGAATAATGGAATAGGACTAAGTCCATTTTATTGGTTCTTGGATTTGGTAATGATTAATAGGGACAGTTGGGGGCATTAGTATTTAATAGTCAGAGGTGAAATTCTTGGATTTATTAAGGACTAACTAATGCGAAAGCATTTGCCAAAGATGTTTTCATTAATCAAGAACGAAAGTTAGGGGATCAAAGACGATTAGATA…	Illumina	D_0__Eukaryota	D_1__SAR	D_2__Alveolata	D_3__Ciliophora	D_4__Intramacronucleata	D_5__CONthreeP	D_6__Oligohymenophorea	D_7__Hymenostomatia	D_8__Tetrahymenida	D_9__Tetrahymenida	NA	NA	NA	100	100	100	100	100	100	100	100	100	100	63	63	63	Eukaryota	Alveolata	Ciliophora	Oligohymenophorea	Hymenostomatia	Glaucomidae	Glaucomidae_X	Glaucomidae_X_sp.	100	100	100	100	100	100	100	100	Eukaryota	SAR	Alveolata	Ciliophora	Intramacronucleata
shortV4.SU16.17183	CAATAGCGTATATTAAAGTTGTTGCAGTTAAAAAGCTCGTAGTTGAACTTCTGTCCAGGTTCGTTCCGGCTCGCCGGGACAATTCTGGACATACGTCTGCAAGCTAAAATCGGCCTTTACTGGTGCGACTTAGTAAGTAGACATTTTACTGTGAAAAAATTAGAGTGTTTCAGGCAGGTTTTAGCCCGTATACATTAGCATGGAATAATGGAATAGGACTAAGTCCATTTTATTGGTTCTTGGATTTGGTAATGATTAATAGGGACAGTTGGGGGCATTAGTATTTAATAGTC	Illumina	D_0__Eukaryota	D_1__SAR	D_2__Alveolata	D_3__Ciliophora	D_4__Intramacronucleata	D_5__CONthreeP	D_6__Oligohymenophorea	D_7__Hymenostomatia	D_8__Tetrahymenida	D_9__Tetrahymenida	NA	NA	NA	100	100	100	100	100	100	100	100	100	100	64	64	64	Eukaryota	Alveolata	Ciliophora	Oligohymenophorea	Hymenostomatia	Glaucomidae	Glaucomidae_X	Glaucomidae_X_sp.	100	100	100	100	100	100	100	100	Eukaryota	SAR	Alveolata	Ciliophora	Intramacronucleata
shortV4.SU17.17279	CAATAGCGTATATTAAAGTTGTTGCAGTTAAAAAGCTCGTAGTTGAACTTCTGTCCAGGTTCGTCTTGGCTCGCCAGGACAATTCTGGACATACGTCTGCAAGCTAAAATCGGCCTTCACTGGTACGACTTAGTAAGTAGACATTTTACTGTGAAAAAATTAGAGTGTTTCAGGCAGGTTTTAGCCCGTATACATTAGCATGGAATAATGGAATAGGACTAAGTCCATTTTATTGGTTCTTGGATTTGGTAATGATTAATAGGGACAGTTGGGGGCATTAGTATTTAATAGTC	Illumina	D_0__Eukaryota	D_1__SAR	D_2__Alveolata	D_3__Ciliophora	D_4__Intramacronucleata	D_5__CONthreeP	D_6__Oligohymenophorea	D_7__Hymenostomatia	D_8__Tetrahymenida	D_9__Tetrahymenida	NA	NA	NA	100	100	100	100	100	100	100	100	100	100	63	63	63	Eukaryota	Alveolata	Ciliophora	Oligohymenophorea	Hymenostomatia	Glaucomidae	Glaucomidae_X	Glaucomidae_X_sp.	100	100	100	100	100	100	100	100	Eukaryota	SAR	Alveolata	Ciliophora	Intramacronucleata
shortV4.SU21.5162	CAATAGCGTATATTAAAGTTGTTGCAGTTAAAAAGCTCGTAGTTGAACTTCTGTCCAGGTTCGTTTCGGCTCGCCGAGGCAACTCTGGACATACGTCTGCAAGCTAAAATCGGCCTTCACTGGTGCGACTTAGTAAGTAGACATTTTACTGTGAAAAAATTAGAGTGTTTCAGGCAGGTTTTAGCCCGTATACATTAGCATGGAATAATGGAATAGGACTAAGTCCATTTTATTGGTTCTTGGATTTGGTAATGATTAATAGGGACAGTTGGGGGCATTAGTATTTAATAGTC	Illumina	D_0__Eukaryota	D_1__SAR	D_2__Alveolata	D_3__Ciliophora	D_4__Intramacronucleata	D_5__CONthreeP	D_6__Oligohymenophorea	D_7__Hymenostomatia	D_8__Tetrahymenida	D_9__Tetrahymenida	NA	NA	NA	100	100	100	100	100	100	100	100	100	100	51	51	51	Eukaryota	Alveolata	Ciliophora	Oligohymenophorea	Hymenostomatia	Glaucomidae	NA	NA	100	100	100	100	100	87	62	62	Eukaryota	SAR	Alveolata	Ciliophora	Intramacronucleata
longV4.SU19.13880	ATAGCGTATATTAAAGTTGTTGCAGTTAAAAAGCTCGTAGTTGAACTTCTGTCCAGGATTGCATCGGCTCGCCGGTTAATTCTGGACATACGTCTGCAAGCTAAAATCGGCCTTTACTGGTGCGACTTAGTAAGTAGGCATTTTACTGTGAAAAAATTAGAGTGTTTCAGGCAGGTTTTAGCCCGTATACATTAGCATGGAATAATGGAATAGGACTAAGTCCATTTTATTGGTTCTTGGATTTGGTAATGATTAATAGGGACAGTTGGGGGCATTAGTATTTAATAGTCAGAGGTGAAATTCTTGGATTTATTAAGGACTAACTAATGCGAAAGCATTTGCCAAAGATGTTTTCATTAATCAAGAACGAAAGTTAGGGGATCAAAGACGATCAGATAC…	Illumina	D_0__Eukaryota	D_1__SAR	D_2__Alveolata	D_3__Ciliophora	D_4__Intramacronucleata	D_5__CONthreeP	D_6__Oligohymenophorea	D_7__Hymenostomatia	D_8__Tetrahymenida	D_9__Tetrahymenida	NA	NA	NA	100	100	100	100	100	100	100	100	100	100	63	63	63	Eukaryota	Alveolata	Ciliophora	Oligohymenophorea	Hymenostomatia	NA	NA	NA	100	100	100	100	100	62	57	57	Eukaryota	SAR	Alveolata	Ciliophora	Intramacronucleata
shortV4.SU16.785	CAATAGCGTATATTAAAGTTGTTGCAGTTAAAAAGCTCGTAGTTGAACTTCTGTCCAGGATTGCATCGGCTCGCCGGTTAATTCTGGACATACGTCTGCAAGCTAAAATCGGCCTTTACTGGTGCGACTTAGTAAGTAGGCATTTTACTGTGAAAAAATTAGAGTGTTTCAGGCAGGTTTTAGCCCGTATACATTAGCATGGAATAATGGAATAGGACTAAGTCCATTTTATTGGTTCTTGGATTTGGTAATGATTAATAGGGACAGTTGGGGGCATTAGTATTTAATAGTC	Illumina	D_0__Eukaryota	D_1__SAR	D_2__Alveolata	D_3__Ciliophora	D_4__Intramacronucleata	D_5__CONthreeP	D_6__Oligohymenophorea	D_7__Hymenostomatia	D_8__Tetrahymenida	D_9__Tetrahymenida	NA	NA	NA	100	100	100	100	100	100	100	100	100	100	59	59	59	Eukaryota	Alveolata	Ciliophora	Oligohymenophorea	Hymenostomatia	Glaucomidae	Glaucomidae_X	Glaucomidae_X_sp.	100	100	100	100	100	91	84	84	Eukaryota	SAR	Alveolata	Ciliophora	Intramacronucleata
longV4.AW10.1235	ATAGCGTATACATAAGTTGTTGCAGTTAAAAAGCTCGTAGTTGAACTTCTGGTTGGGCACAGGCTCGGCATTCGCCAGTCTGTTGTCTAATCATCCGTCTGCAACCCTACATCTGCCTTCACTGGTAAGAGTAGGTGAGCAGACAATTTACCTTGAAAAAATTAGAGTGTTTCAGGCAGGTACTCGCCGGAATACATTAGCATGGAATAATGGAATAGGACTCCGATCCTTTGTTGGTTTCGGGATCAGAGTAATGATTAATAGGAACAGATGGGGGCATTAGTATTTAATTGTCAGAGGTGAAATTCTTGGATTTATTAAAGACTAACTAATGCGAAAGCATTTGCCAAGGATGTTTTCATTAATCAAGAACGAAAGTTAGGGGATCAAAGACGATCA…	Illumina	D_0__Eukaryota	D_1__SAR	D_2__Alveolata	D_3__Ciliophora	D_4__Intramacronucleata	D_5__CONthreeP	D_6__Oligohymenophorea	D_7__Peniculia1	D_8__Peniculida	D_9__Peniculida	D_10__Frontoniidae1	D_11__Frontoniidae1	D_12__Frontoniidae1	100	100	100	100	100	100	100	100	100	100	100	100	100	Eukaryota	Alveolata	Ciliophora	Oligohymenophorea	Peniculia	Frontoniidae_1	Frontonia_1	Frontonia_tchibisovae	100	100	100	100	100	100	87	87	Eukaryota	SAR	Alveolata	Ciliophora	Intramacronucleata
shortV4.AW10.29006	CAATAGCGTATACATAAGTTGTTGCAGTTAAAAAGCTCGTAGTTGAACTTCTGGTTGGGCACAGGCTCGGCATTCGCCAGTCTGTTGTCTAATCATCCGTCTGCAACCCTACATCTGCCTTCACTGGTAAGAGTAGGTGAGCAGACAATTTACCTTGAAAAAATTAGAGTGTTTCAGGCAGGTACTCGCCGGAATACATTAGCATGGAATAATGGAATAGGACTCCGATCCTTTGTTGGTTTCGGGATCAGAGTAATGATTAATAGGAACAGATGGGGGCATTAGTATTTAATTGTC	Illumina	D_0__Eukaryota	D_1__SAR	D_2__Alveolata	D_3__Ciliophora	D_4__Intramacronucleata	D_5__CONthreeP	D_6__Oligohymenophorea	D_7__Peniculia1	D_8__Peniculida	D_9__Peniculida	D_10__Frontoniidae1	D_11__Frontoniidae1	D_12__Frontoniidae1	100	100	100	100	100	100	100	100	100	100	100	100	100	Eukaryota	Alveolata	Ciliophora	Oligohymenophorea	Peniculia	Frontoniidae_1	Frontonia_1	NA	100	100	100	100	100	100	81	75	Eukaryota	SAR	Alveolata	Ciliophora	Intramacronucleata
longV4.SU47.3843	ATAGCGTATACTTAAGTTGTTGCAGTTAAAAAGCTCGTAGTTGAAATTCGAATTCGTCACTGAGCGGCTTGCCGCGCTGTTGGCGGGTTCTCCGTCTATAATCTTTTTGCCTTCGCAAGTTGGTAAGATGCTGAGTAGACAATTTACCTTGAAAAAATTAGAGTGTTTCAGGCAGGTTTTCGCCGGAATACATTAGCATGGAATAATGGAATAGGACTGTGGTCTGTTGTTGGTTTTTGGACCATTGTAATGATTAATAGGGACAGATGGGGGCATTAGTATTTAATTGTCAGAGGTGAAATTCTTGGATTTATTAAAGACTAACTTATGCGAAAGCATCTGCCAAGGATGTTTTCATTAATCAAGAACGAAAGTTAGGGGATCAAAGACGATCAGATA…	Illumina	D_0__Eukaryota	D_1__SAR	D_2__Alveolata	D_3__Ciliophora	D_4__Intramacronucleata	D_5__CONthreeP	D_6__Oligohymenophorea	D_7__Peniculia1	D_8__Peniculida	D_9__Peniculida	D_10__Parameciidae	D_11__Paramecium	D_12__Paramecium	100	100	100	100	100	100	100	100	100	100	100	100	100	Eukaryota	Alveolata	Ciliophora	Oligohymenophorea	Peniculia	Parameciidae	Paramecium	Paramecium_putrinum	100	100	100	100	100	100	100	100	Eukaryota	SAR	Alveolata	Ciliophora	Intramacronucleata
shortV4.SU47.1533	CAATAGCGTATACTTAAGTTGTTGCAGTTAAAAAGCTCGTAGTTGAAATTCGAATTCGTCACTGAGCGGCTTGCCGCGCTGTTGGCGGGTTCTCCGTCTATAATCTTTTTGCCTTCGCAAGTTGGTAAGATGCTGAGTAGACAATTTACCTTGAAAAAATTAGAGTGTTTCAGGCAGGTTTTCGCCGGAATACATTAGCATGGAATAATGGAATAGGACTGTGGTCTGTTGTTGGTTTTTGGACCATTGTAATGATTAATAGGGACAGATGGGGGCATTAGTATTTAATTGTC	Illumina	D_0__Eukaryota	D_1__SAR	D_2__Alveolata	D_3__Ciliophora	D_4__Intramacronucleata	D_5__CONthreeP	D_6__Oligohymenophorea	D_7__Peniculia1	D_8__Peniculida	D_9__Peniculida	D_10__Parameciidae	D_11__Paramecium	D_12__Paramecium	100	100	100	100	100	100	100	100	100	100	100	100	100	Eukaryota	Alveolata	Ciliophora	Oligohymenophorea	Peniculia	Parameciidae	Paramecium	Paramecium_putrinum	100	100	100	100	100	100	100	100	Eukaryota	SAR	Alveolata	Ciliophora	Intramacronucleata
denovo244 S16_4009673	ATAACGAACGAGACCTTAACCTGCTAACTAGTTCGTACCTGAACAAGGGCGTAACTTCTTAGAGGGACTATGCGGAGCAAACGCATGGAAGTTTGAGGCAATAACAGGTCTGTGATGCCCTTAGATGTCCTGGGCCGCACGCGCGCTACAATGGTACGTTCAACGAGTCTTCTGCCTGGCCCGGAAGGGTTCGGGAAATCTTGTTAGGACGTACCGTGCTTGGGATAGATCTTTGCAACTATAGATCTTGAACGAGGAATTCCTTGTAAGCACAAGTCATCAGCCTGTGCTGAATACGTCCCTGCCCTTTGTACACACCGCCCGTCGCTCCTACTGATTGAGTGATAAGGTGAACCTTCTGGACTGGGTCTAGGCTTGTACTAGAAACGGGAAGTTATG…	Roche	D_0__Eukaryota	D_1__SAR	D_2__Alveolata	D_3__Ciliophora	D_4__Intramacronucleata	D_5__CONthreeP	D_6__Oligohymenophorea	D_7__Peniculia1	D_8__Peniculida	D_9__Peniculida	D_10__Paranassulidae	D_11__Paranassula	D_12__Paranassula	100	100	100	100	100	100	100	100	100	100	91	91	91	Eukaryota	Alveolata	Ciliophora	Oligohymenophorea	Peniculia	Paranassulidae	Paranassula	Paranassula_sp.	100	100	100	100	100	100	100	100	Eukaryota	SAR	Alveolata	Ciliophora	Intramacronucleata
840_B10	TGCATGTCTNAGTATAAGTATTATACAGCGAAACTGCGAATGGCTCATTAAAACAGTTATAGTTTATTCGATAGTAAAATTACATGGATAACCGTGGTAAATCTAAGGCTAATACATGCGCAAAGGCCTGACACAGAAGGGCTGTATTTATTAGATCTAACCATCATTTGGTGAATCATAGTAACTGATCGGACCGTGCGTTAGCGCGGTAAATCGTTCAAGTTTCTGCCCTATCAGCTTTCGATGGTAGTGTATTGGACTACCATGGCAGTCACGGGTAACGGAGAATTAGGGTTCGGTTCCGGAGAGGGAGCCTGAGAAACGGCTACCACATCTAAGGAAGGCAGCAGGCGCGTAAATTACCCAATCCCGATTCGGGGAGGTAGTGACAAGAAATAA…	Sanger	D_0__Eukaryota	D_1__SAR	D_2__Alveolata	D_3__Ciliophora	D_4__Intramacronucleata	D_5__CONthreeP	D_6__Oligohymenophorea	D_7__Peniculia1	D_8__Peniculida	D_9__Peniculida	D_10__Peniculida	D_11__Peniculida	D_12__Peniculida	100	100	100	100	100	100	100	100	100	100	100	100	100	Eukaryota	Alveolata	Ciliophora	Oligohymenophorea	Peniculia	Peniculida	Peniculida_X	Peniculida_X_sp.	100	100	100	100	100	100	100	100	Eukaryota	SAR	Alveolata	Ciliophora	Intramacronucleata
840_D12	TGCATGTCTNAGTATAAGTATTATACAGCGAAACTGCGAATGGCTCATTAAAACAGTTATAGTTTATTCGATAGTAAAATTACATGGATAACCGTGGTAAATCTAAGGCTAATACATGCGCAAAGGCCTGACACAGAAGGGCTGTATTTATTAGATCTAACCATCATTTGGTGAATCATAGTAACTGATCGGACCGTGCGTTAGCGCGGTAAATCGTTCAAGTTTCTGCCCTATCAGCTTTCGATGGTAGTGTATTGGACTACCATGGCAGTCACGGGTAACGGAGAATTAGGGTTCGGTTCCGGAGAGGGAGCCTGAGAAACGGCTACCACATCTAAGGAAGGCAGCAGGCGCGTAAATTACCCAATCCCGATTCGGGGAGGTAGTGACAAGAAATAA…	Sanger	D_0__Eukaryota	D_1__SAR	D_2__Alveolata	D_3__Ciliophora	D_4__Intramacronucleata	D_5__CONthreeP	D_6__Oligohymenophorea	D_7__Peniculia1	D_8__Peniculida	D_9__Peniculida	D_10__Peniculida	D_11__Peniculida	D_12__Peniculida	100	100	100	100	100	100	100	100	100	100	100	100	100	Eukaryota	Alveolata	Ciliophora	Oligohymenophorea	Peniculia	Peniculida	Peniculida_X	Peniculida_X_sp.	100	100	100	100	100	100	100	100	Eukaryota	SAR	Alveolata	Ciliophora	Intramacronucleata
840_H11	TGCATGTCTNAGTATAAGTATTATACAGCGAAACTGCGAATGGCTCATTAAAACAGTTATAGTTTATTCGATAGTAAAATTACATGGATAACCGTGGTAAATCTAAGGCTAATACATGCGCAAAGGCCTGACACAGAAGGGCTGTATTTATTAGATCTAACCATCATTTGGTGAATCATAGTAACTGATCGGACCGTGCGTTAGCGCGGTAAATCGTTCAAGTTTCTGCCCTATCAGCTTTCGATGGTAGTGTATTGGACTACCATGGCAGTCACGGGTAACGGAGAATTAGGGTTCGGTTCCGGAGAGGGAGCCTGAGAAACGGCTACCACATCTAAGGAAGGCAGCAGGCGCGTAAATTACCCAATCCCGATTCGGGGAGGTAGTGACAAGAAATAA…	Sanger	D_0__Eukaryota	D_1__SAR	D_2__Alveolata	D_3__Ciliophora	D_4__Intramacronucleata	D_5__CONthreeP	D_6__Oligohymenophorea	D_7__Peniculia1	D_8__Peniculida	D_9__Peniculida	D_10__Peniculida	D_11__Peniculida	D_12__Peniculida	100	100	100	100	100	100	100	100	100	100	100	100	100	Eukaryota	Alveolata	Ciliophora	Oligohymenophorea	Peniculia	Peniculida	Peniculida_X	Peniculida_X_sp.	100	100	100	100	100	100	100	100	Eukaryota	SAR	Alveolata	Ciliophora	Intramacronucleata
840B_53	TGTCTAAGTATAAGTATTATACAGCGAANCTGCGAATGGCTCATTAAAACAGTTATAGTTTATTCGATAGTAAAATTACATGGGATAACCGTGGTAAATCTAAGGCTAATACATGCGCAAAGGCCTGACACAGAAGGGCTGTATTTATTAGATCTAACCATCATTTGGTGAATCATAGTAACTGATCGGACCGTGCGTTAGCGCGGTAAATCGTTCAAGTTTCTGCCCTATCAGCTTTCGATGGTAGTGTATTGGACTACCATGGCAGTCACGGGTAACGGAGAATTAGGGTTCGGTTCCGGAGAGGGAGCCTGAGAAACGGCTACCACATCTAAGGAAGGCAGCAGGCGCGTAAATTACCCAATCCCGATTCGGGGAGGTAGTGACAAGAAATAACAA…	Sanger	D_0__Eukaryota	D_1__SAR	D_2__Alveolata	D_3__Ciliophora	D_4__Intramacronucleata	D_5__CONthreeP	D_6__Oligohymenophorea	D_7__Peniculia1	D_8__Peniculida	D_9__Peniculida	D_10__Peniculida	D_11__Peniculida	D_12__Peniculida	100	100	100	100	100	100	100	100	100	100	100	100	100	Eukaryota	Alveolata	Ciliophora	Oligohymenophorea	Peniculia	Peniculida	Peniculida_X	Peniculida_X_sp.	100	100	100	100	100	100	100	100	Eukaryota	SAR	Alveolata	Ciliophora	Intramacronucleata
denovo199 S6_4000950	ATAACGAACGAGACCTTAACCTGCTAACTAGGCTGGCTCTGAATAAGACCATGTCTTCTTAGAGGGACTATGTGTGTAAGCACATGGAAGTTTGAGGCAATAACAGGTCTGTGATGCCCCTAGACGTCCTGGGCCGCACGCGCGCTACACTGACACGTTCAGCGAGTTATTCACCTGACCCGACAGGGCTTGGGAAATCTTGTTAGGACGTGTCGTGCTGGGGATAGATCTTTGTAATTATGGATCTTGAACGAGGAATTCCTTGTAAGCACAAGTCATCAGCCTGTGCTGAATACGTCCCTGCCCTTTGTACACACCGCCCGTCGCTCCTACCGATTGAGTGATCCGGTGAACCTTCTGGACTGCGCGTTGGCTTGAACTTCGTGCGGGAAGTTATGT…	Roche	D_0__Eukaryota	D_1__SAR	D_2__Alveolata	D_3__Ciliophora	D_4__Intramacronucleata	D_5__CONthreeP	D_6__Oligohymenophorea	D_7__Peniculia1	D_8__Peniculida	D_9__Peniculida	D_10__Peniculida	D_11__Peniculida	D_12__Peniculida	100	100	100	100	100	100	100	100	100	100	100	100	100	Eukaryota	Alveolata	Ciliophora	Oligohymenophorea	Peniculia	Peniculida	Peniculida_X	Peniculida_X_sp.	100	100	100	100	100	100	100	100	Eukaryota	SAR	Alveolata	Ciliophora	Intramacronucleata
longV4.AW11.26989	ATAGCGTGCGCAAAAGTTGTTGCAGTTAAAAAGCTCGTAGTTGAACTTCTGGCTGTGTGCAGGCCCGGCTTTAGTCGGCTTGAGGCACAGTCATCCGTCTGCGAACCTAGCTCGGCCTTTACTGGTGCGACTAGGGAAGTAGACAATTTACCTTGAAAAAATTAGAGTGTTTCAGGCAGGTAACCGCCGGAATACATTAGCATGGAATAATGGAATAGGACTTAAATCCTTTGTTGGTTTCAGGAATTGAGTAATGATTAATAGGAACAGTTGGGGGCATTAGTATTTAATTGTCAGAGGTGAAATTCTTGGATTTATTAAAGACTAACTTATGCGAAAGCATCTGCCAAGGATGTTTTCATTAATCAAGAACGAAAGTTAGGGGATCAAAGACGATCA…	Illumina	D_0__Eukaryota	D_1__SAR	D_2__Alveolata	D_3__Ciliophora	D_4__Intramacronucleata	D_5__CONthreeP	D_6__Oligohymenophorea	D_7__Peniculia1	D_8__Peniculida	D_9__Peniculida	D_10__Peniculida	D_11__Peniculida	D_12__Peniculida	100	100	100	100	100	100	100	100	100	100	100	100	100	Eukaryota	Alveolata	Ciliophora	Oligohymenophorea	Peniculia	Peniculida	Peniculida_X	Peniculida_X_sp.	100	100	100	100	100	100	100	100	Eukaryota	SAR	Alveolata	Ciliophora	Intramacronucleata
shortV4.AW30.26271	CAATAGCGTGCGCAAAAGTTGTTGCAGTTAAAAAGCTCGTAGTTGAACTTCTGGCTGTGTGCAGGCCCGGCTTTAGTCGGCTTGAGGCACAGTCATCCGTCTGCGAACCTAGCTCGGCCTTTACTGGTGCGACTAGGGAAGTAGACAATTTACCTTGAAAAAATTAGAGTGTTTCAGGCAGGTAACCGCCGGAATACATTAGCATGGAATAATGGAATAGGACTTAAATCCTTTGTTGGTTTCAGGAATTGAGTAATGATTAATAGGAACAGTTGGGGGCATTAGTATTTAATTGTC	Illumina	D_0__Eukaryota	D_1__SAR	D_2__Alveolata	D_3__Ciliophora	D_4__Intramacronucleata	D_5__CONthreeP	D_6__Oligohymenophorea	D_7__Peniculia1	D_8__Peniculida	D_9__Peniculida	D_10__Peniculida	D_11__Peniculida	D_12__Peniculida	100	100	100	100	100	100	100	100	100	100	100	100	100	Eukaryota	Alveolata	Ciliophora	Oligohymenophorea	Peniculia	Peniculida	Peniculida_X	Peniculida_X_sp.	100	100	100	100	100	100	100	100	Eukaryota	SAR	Alveolata	Ciliophora	Intramacronucleata
longV4.SU31.17406	ATAGCGTGCGCAAAAGTTGTTGCAGTTAAAAAGCTCGTAGTTGAACTTCTGGCTGTGTGCAAGCTCGGCTTTTGTCAGCTTGTATTACAGTCATCCGTCTGCGAACCTAACTCGGCCTTTACTGGTACGAATAGGGAAGTAGACAATTTACCTTGAAAAAATTAGAGTGTTTCAGGCAGGTAACCGCCGGAATACATTAGCATGGAATAATGGAATAGGACTTAAGGCCTTTGTTGGTTTCAGGAATTGAGTAATGATTAATAGGAACAGTTGGGGGCATTAGTATTTAATTGTCAGAGGTGAAATTCTTGGATTTATTAAAGACTAACTTATGCGAAAGCATCTGCCAAGGATGTTTTCATTAATCAAGAACGAAAGTTAGGGGATCAAAGACGATCA…	Illumina	D_0__Eukaryota	D_1__SAR	D_2__Alveolata	D_3__Ciliophora	D_4__Intramacronucleata	D_5__CONthreeP	D_6__Oligohymenophorea	D_7__Peniculia1	D_8__Peniculida	D_9__Peniculida	D_10__Peniculida	D_11__Peniculida	D_12__Peniculida	100	100	100	100	100	100	100	100	100	100	98	98	98	Eukaryota	Alveolata	Ciliophora	Oligohymenophorea	Peniculia	Peniculida	Peniculida_X	Peniculida_X_sp.	100	100	100	100	100	100	100	100	Eukaryota	SAR	Alveolata	Ciliophora	Intramacronucleata
shortV4.SU31.957	CAATAGCGTGCGCAAAAGTTGTTGCAGTTAAAAAGCTCGTAGTTGAACTTCTGGCTGTGTGCAAGCTCGGCTTTTGTCAGCTTGTATTACAGTCATCCGTCTGCGAACCTAACTCGGCCTTTACTGGTACGAATAGGGAAGTAGACAATTTACCTTGAAAAAATTAGAGTGTTTCAGGCAGGTAACCGCCGGAATACATTAGCATGGAATAATGGAATAGGACTTAAGGCCTTTGTTGGTTTCAGGAATTGAGTAATGATTAATAGGAACAGTTGGGGGCATTAGTATTTAATTGTC	Illumina	D_0__Eukaryota	D_1__SAR	D_2__Alveolata	D_3__Ciliophora	D_4__Intramacronucleata	D_5__CONthreeP	D_6__Oligohymenophorea	D_7__Peniculia1	D_8__Peniculida	D_9__Peniculida	D_10__Peniculida	D_11__Peniculida	D_12__Peniculida	100	100	100	100	100	100	100	98	98	98	95	95	95	Eukaryota	Alveolata	Ciliophora	Oligohymenophorea	Peniculia	Peniculida	Peniculida_X	Peniculida_X_sp.	100	100	100	100	100	100	100	100	Eukaryota	SAR	Alveolata	Ciliophora	Intramacronucleata
851_A9	TAGCCATGCATGTCTAAGTATAAATAGTATACAGTGAAACTGCGAATGGCTCATTAAACCAGTTATAGTTTATTTGATAGTGTTTCTACATGGATAACCGTAGTAATTCTAGAGCTAATACATGCACAAAGGCCCAACTTCGGAAGGGTTGTATTTATTAGATACTAACCAACATTTGGTGAGTCATAGTAACTGATCGGATCGTGCGATTGCATGATAAATCATTCAAGTTTCTGCCCTATCAGCTTTCGATGGTAGTGTATTGGACTACCATGGCAGTCACGGGTAACGGAGAATTAGGGTTCGGTTCCGGAGAGGGAGCCTGAGAAACGGCTACCACATCTAAGGAAGGCAGCAGGCGCGTAAATTACCCAATCTCGATTCGAGGAGGTAGTGACA…	Sanger	D_0__Eukaryota	D_1__SAR	D_2__Alveolata	D_3__Ciliophora	D_4__Intramacronucleata	D_5__CONthreeP	D_6__Oligohymenophorea	D_7__Peniculia1	D_8__Peniculida	D_9__Peniculida	D_10__Peniculida	D_11__Peniculida	D_12__Peniculida	100	100	100	100	100	100	100	100	100	100	100	100	100	Eukaryota	Alveolata	Ciliophora	Oligohymenophorea	Peniculia	Peniculida	Peniculida_X	Peniculida_X_sp.	100	100	100	100	100	100	100	100	Eukaryota	SAR	Alveolata	Ciliophora	Intramacronucleata
shortV4.SU32.22751	TACTAGCGTATGCTTAAGTTGTTGCAGTTAAAAAGCTCGTAGTTGAATTTCTGGTTGGGCACTGGTTCGGCTTACGTCAGCCCGTGGTCAATCATCCGTCTGCAAAACTACCTCGAGCCTTAACTGGTTCGTGTAGTAGAGTAGACACTTTACCTTGAAAAAATTAGAGTGTTTCAGGCAGGTCTTCGCCGGAATACATTAGCATGGAATAATGGAATAGGACTTAGGTCCATTGTTGGTTTCTGGACCCGAGTAATGATTAATAGGGACAGTTGGGGGCATTAGTATTTAATTGTC	Illumina	D_0__Eukaryota	D_1__SAR	D_2__Alveolata	D_3__Ciliophora	D_4__Intramacronucleata	D_5__CONthreeP	D_6__Oligohymenophorea	D_7__Peniculia1	D_8__Peniculida	D_9__Peniculida	D_10__Peniculida	D_11__Peniculida	D_12__Peniculida	100	100	100	100	100	100	100	100	100	100	100	100	100	Eukaryota	Alveolata	Ciliophora	Oligohymenophorea	Peniculia	Peniculida	Peniculida_X	Peniculida_X_sp.	100	100	100	100	100	100	100	100	Eukaryota	SAR	Alveolata	Ciliophora	Intramacronucleata
longV4.SU16.15129	ATAGCGTATATTAAAGTTGTTGCAGTTAAAAAGCTCGTAGTTGAAACTCTGATTGTTCAGGTTCTCAGCCATTAGGCGAGGGCTCTGGCAGTCATCCGCTTGCAAACATATGTTCGACCTTAACCAGTTGGCTATGTGAGTAAGCATTTTACCTTGAGAAAAACAGAGTGTTCCAGGCAGGTTTGTCCGGAATGCATTAGCATGGAATAATAGAACATGACTGAAGTCTATTTATTGGTTAAAGGCTTTAGTAATGATTAATAGGAACAGTCGGGGGCATTCGTACTCAGCAGTCAGAGGTGAAATTCTAAGATTTGCTGAAGACGAACTAATGCGAAAGCATTTGCCAAGGATGTTTTCATTAATCAAGAACGAAAGTTAGGGGATCAAAGACGATCA…	Illumina	D_0__Eukaryota	D_1__SAR	D_2__Alveolata	D_3__Ciliophora	D_4__Intramacronucleata	D_5__CONthreeP	D_6__Oligohymenophorea	D_7__Peritrichia2	D_8__Sessilida	D_9__Sessilida	D_10__Sessilida	D_11__Sessilida	D_12__Sessilida	100	100	100	100	100	100	100	100	100	100	100	100	100	Eukaryota	Alveolata	Ciliophora	Oligohymenophorea	Peritrichia_2	Sessilida	Carchesium	Carchesium_polypinum	100	100	100	100	100	100	100	100	Eukaryota	SAR	Alveolata	Ciliophora	Intramacronucleata
shortV4.SU16.34897	CAATAGCGTATATTAAAGTTGTTGCAGTTAAAAAGCTCGTAGTTGAAACTCTGATTGTTCAGGTTCTCAGCCATTAGGCGAGGGCTCTGGCAGTCATCCGCTTGCAAACATATGTTCGACCTTAACCAGTTGGCTATGTGAGTAAGCATTTTACCTTGAGAAAAACAGAGTGTTCCAGGCAGGTTTGTCCGGAATGCATTAGCATGGAATAATAGAACATGACTGAAGTCTATTTATTGGTTAAAGGCTTTAGTAATGATTAATAGGAACAGTCGGGGGCATTCGTACTCAGCAGTC	Illumina	D_0__Eukaryota	D_1__SAR	D_2__Alveolata	D_3__Ciliophora	D_4__Intramacronucleata	D_5__CONthreeP	D_6__Oligohymenophorea	D_7__Peritrichia2	D_8__Sessilida	D_9__Sessilida	D_10__Sessilida	D_11__Sessilida	D_12__Sessilida	100	100	100	100	100	100	100	100	100	100	99	94	94	Eukaryota	Alveolata	Ciliophora	Oligohymenophorea	Peritrichia_2	Sessilida	Carchesium	Carchesium_polypinum	100	100	100	100	100	100	100	100	Eukaryota	SAR	Alveolata	Ciliophora	Intramacronucleata
shortV4.SU17.16535	CAATAGCGTATATTAAAGTTGTTGCAGTTAAAAAGCTCGTAGTTGAAACTCTGATTGTTCAGGTTCTCAGCCATTAGGCGAGGGCTCTGGCAGTCATCCGCTTGCAAACATATGTTCGATCTTTACCGGTTGGCTATGTGAGTAAGCATTTTACCTTGAGAAAAACAGAGTGTTCCAGGCAGGTTTGTCCGGAATGCATTAGCATGGAATAATAGAACATGACTGAAGTCTATTTATTGGTTAAAGGCTTTAGTAATGATTAATAGGAACAGTCGGGGGCATTCGTACTCAGCAGTC	Illumina	D_0__Eukaryota	D_1__SAR	D_2__Alveolata	D_3__Ciliophora	D_4__Intramacronucleata	D_5__CONthreeP	D_6__Oligohymenophorea	D_7__Peritrichia2	D_8__Sessilida	D_9__Sessilida	D_10__Sessilida	D_11__Sessilida	D_12__Sessilida	100	100	100	100	100	100	100	100	100	100	100	99	99	Eukaryota	Alveolata	Ciliophora	Oligohymenophorea	Peritrichia_2	Sessilida	Carchesium	Carchesium_polypinum	100	100	100	100	100	100	100	100	Eukaryota	SAR	Alveolata	Ciliophora	Intramacronucleata
longV4.SU10.5302	ATAGCGTATATTAAAGTTGTTGCAGTTAAAAAGCTCGTAGTTGAAGTTCTGATTGTTCAGGTCCTCAGCCTTTAGGCGGGGATACTGACAGTCATCCGCTTGCAAGTATATGTACGACCTTCAAAAGTCGGCTATATGAGTAAGCATTTTACCTTGAGAAAAACAGAGTGTTCCAGGCAGGTTTGTCCGGGATGCATTAGCATGGAATAATAGAACATGACTGGAGTCTATTTATTGGTTTAAGGCTTTAGTAATGATTAATAGGAACAGTCGGGGGCATTCGTACTCAGCAGTCAGAGGTGAAATTCTAAGATTTGCTGAAGACGAACTAATGCGAAAGCATTTGCCAAGGATGTTTTCATTAATCAAGAACGAAAGTTAGGGGATCAAAGACGATCA…	Illumina	D_0__Eukaryota	D_1__SAR	D_2__Alveolata	D_3__Ciliophora	D_4__Intramacronucleata	D_5__CONthreeP	D_6__Oligohymenophorea	D_7__Peritrichia2	D_8__Sessilida	D_9__Sessilida	D_10__Sessilida	D_11__Sessilida	D_12__Sessilida	100	100	100	100	100	100	100	100	100	100	100	100	100	Eukaryota	Alveolata	Ciliophora	Oligohymenophorea	Peritrichia_2	Sessilida	NA	NA	100	100	100	100	100	100	64	45	Eukaryota	SAR	Alveolata	Ciliophora	Intramacronucleata
longV4.SU12.13499	ATAGCGTATATTAAAGTTGTTGCAGTTAAAAAGCTCGTAGTTGAAGTTCTGATTGTTCAGGTCCTCAGCCTTTAGGCGGGGATACTGACAGTCATCCGCTTGCAAGTATATTTTCGACCTTCAAAAGTCGGCTATATGAGTAAGCATTTTACCTTGAGAAAAACAGAGTGTTCCAGGCAGGTTTGTCCGGGATGCATTAGCATGGAATAATAGAACATGACTGGAGTCTATTTATTGGTTTAAGGCTTTAGTAATGATTAATAGGAACAGTCGGGGGCATTCGTACTCAGCAGTCAGAGGTGAAATTCTAAGATTTGCTGAAGACGAACTAATGCGAAAGCATTTGCCAAGGATGTTTTCATTAATCAAGAACGAAAGTTAGGGGATCAAAGACGATCA…	Illumina	D_0__Eukaryota	D_1__SAR	D_2__Alveolata	D_3__Ciliophora	D_4__Intramacronucleata	D_5__CONthreeP	D_6__Oligohymenophorea	D_7__Peritrichia2	D_8__Sessilida	D_9__Sessilida	D_10__Sessilida	D_11__Sessilida	D_12__Sessilida	100	100	100	100	100	100	100	100	100	100	100	100	100	Eukaryota	Alveolata	Ciliophora	Oligohymenophorea	Peritrichia_2	Sessilida	NA	NA	100	100	100	100	100	100	54	43	Eukaryota	SAR	Alveolata	Ciliophora	Intramacronucleata
shortV4.AW2.11672	CAATAGCGTATATTAAAGTTGTTGCAGTTAAAAAGCTCGTAGTTGAAGTTCTGATTGTTCAGGTCCTCAGCCTTTAGGCGGGGATACTGACAGTCATCCGCTTGCAAGTATATTTTCGACCTTCAAAAGTCGGCTATATGAGTAAGCATTTTACCTTGAGAAAAACAGAGTGTTCCAGGCAGGTTTGTCCGGGATGCATTAGCATGGAATAATAGAACATGACTGGAGTCTATTTATTGGTTTAAGGCTTTAGTAATGATTAATAGGAACAGTCGGGGGCATTCGTACTCAGCAGTC	Illumina	D_0__Eukaryota	D_1__SAR	D_2__Alveolata	D_3__Ciliophora	D_4__Intramacronucleata	D_5__CONthreeP	D_6__Oligohymenophorea	D_7__Peritrichia2	D_8__Sessilida	D_9__Sessilida	D_10__Sessilida	D_11__Sessilida	D_12__Sessilida	100	100	100	100	100	100	100	100	100	100	99	98	98	Eukaryota	Alveolata	Ciliophora	Oligohymenophorea	Peritrichia_2	Sessilida	Pseudovorticella	NA	100	100	100	100	100	100	84	62	Eukaryota	SAR	Alveolata	Ciliophora	Intramacronucleata
shortV4.SU10.1470	CAATAGCGTATATTAAAGTTGTTGCAGTTAAAAAGCTCGTAGTTGAAGTTCTGATTGTTCAGGTCCTCAGCCTTTAGGCGGGGATACTGACAGTCATCCGCTTGCAAGTATATGTACGACCTTCAAAAGTCGGCTATATGAGTAAGCATTTTACCTTGAGAAAAACAGAGTGTTCCAGGCAGGTTTGTCCGGGATGCATTAGCATGGAATAATAGAACATGACTGGAGTCTATTTATTGGTTTAAGGCTTTAGTAATGATTAATAGGAACAGTCGGGGGCATTCGTACTCAGCAGTC	Illumina	D_0__Eukaryota	D_1__SAR	D_2__Alveolata	D_3__Ciliophora	D_4__Intramacronucleata	D_5__CONthreeP	D_6__Oligohymenophorea	D_7__Peritrichia2	D_8__Sessilida	D_9__Sessilida	D_10__Sessilida	D_11__Sessilida	D_12__Sessilida	100	100	100	100	100	100	100	100	100	100	99	99	99	Eukaryota	Alveolata	Ciliophora	Oligohymenophorea	Peritrichia_2	Sessilida	Pseudovorticella	NA	100	100	100	100	100	100	87	59	Eukaryota	SAR	Alveolata	Ciliophora	Intramacronucleata
denovo292 S5_5001613	TTAACGAACGAGACCTTAACCTGCTAACTAGTACTCTGATCCCTAATCGGAGGTACTTCTTAGAGGGACTATGTGTGGTAAGCACATGGAAGTTTGAGGCAATAACAGGTCTGTGATGCCCTTAGATGTCCTGAGCTGCACGCGTACTACAATGGCACTTTCAGCGAGTTTTTCCTGATCCGAAAGGATTTGGGTAATCTTTTTAGGGAGTGCCGTGCTTGGGATAGTTCTTTGTAATTGTGGAACTTGAACTAGGAATTCCTAGTAAGCGCTATTCACCATATAGTGCTGATTACGTCCCTGCAAAATGTACACACCGCCCGTCGCTTTTACCGATTGAGTGTTCAGGTGAGTCTTCTTGATAGTGTCAAAGCTAAAAATTAAACAAATCTTAGCACT…	Roche	D_0__Eukaryota	D_1__SAR	D_2__Alveolata	D_3__Ciliophora	D_4__Intramacronucleata	D_5__CONthreeP	D_6__Oligohymenophorea	D_7__Peritrichia2	D_8__Sessilida	D_9__Sessilida	D_10__Sessilida	D_11__Sessilida	D_12__Sessilida	100	100	100	100	100	100	100	100	100	100	100	100	100	Eukaryota	Alveolata	Ciliophora	Oligohymenophorea	Peritrichia_2	Sessilida	Pseudovorticella	NA	100	100	100	100	100	100	84	36	Eukaryota	SAR	Alveolata	Ciliophora	Intramacronucleata
longV4.SU19.3090	ATAGCGTATATTAAAGTTGTTGCAGTTAAAAAGCTCGTAGTTGAAATTCTGATTGTTCGGGTTTTTAGCCCTTAGGCGGAAATACCGACAGTCATCCGCTTGCAAACATTGCTTGGTTTTAACCGATCAACTATGTGAGTAAGCACTTTACCTTGAGAAAAACAGAGTGTTCCAGGCAGGTTTGTCCGGAATGCATTAGCATGGAATAATAGAACATGACTGAAGTCAATTTATTGGTTAAAGGCTTTAGTAATGATTAATAGGAACAGTCGGGGGCATTCGTACTCAGCAGTCAGAGGTGAAATTCTAAGATTTGCTGAAGACGAACTAATGCGAAAGCATTTGCCAAGGATGTTTTCATTAATCAAGAACGAAAGTTAGGGGATCAAAGACGATCAG…	Illumina	D_0__Eukaryota	D_1__SAR	D_2__Alveolata	D_3__Ciliophora	D_4__Intramacronucleata	D_5__CONthreeP	D_6__Oligohymenophorea	D_7__Peritrichia2	D_8__Sessilida	D_9__Sessilida	D_10__Sessilida	D_11__Sessilida	D_12__Sessilida	100	100	100	100	100	100	100	100	100	100	100	99	99	Eukaryota	Alveolata	Ciliophora	Oligohymenophorea	Peritrichia_2	Sessilida	Vorticella	NA	100	100	100	100	100	100	100	63	Eukaryota	SAR	Alveolata	Ciliophora	Intramacronucleata
shortV4.SU16.6485	CAATAGCGTATATTAAAGTTGTTGCAGTTAAAAAGCTCGTAGTTGAAATTCTGATTGTTCGGGTTTTTAGCCCTTAGGCGGAAATACCGACAGTCATCCGCTTGCAAACATTGCTTGGTTTTAACCGATCAACTATGTGAGTAAGCACTTTACCTTGAGAAAAACAGAGTGTTCCAGGCAGGTTTGTCCGGAATGCATTAGCATGGAATAATAGAACATGACTGAAGTCAATTTATTGGTTAAAGGCTTTAGTAATGATTAATAGGAACAGTCGGGGGCATTCGTACTCAGCAGTC	Illumina	D_0__Eukaryota	D_1__SAR	D_2__Alveolata	D_3__Ciliophora	D_4__Intramacronucleata	D_5__CONthreeP	D_6__Oligohymenophorea	D_7__Peritrichia2	D_8__Sessilida	D_9__Sessilida	D_10__Sessilida	D_11__Sessilida	D_12__Sessilida	100	100	100	100	100	100	100	100	100	100	89	86	86	Eukaryota	Alveolata	Ciliophora	Oligohymenophorea	Peritrichia_2	Sessilida	Vorticella	NA	100	100	100	100	100	100	100	60	Eukaryota	SAR	Alveolata	Ciliophora	Intramacronucleata
shortV4.SU18.8954	CAATAGCGTATATTAAAGTTGTTGCAGTTAAAAAGCTCGTAGTTGAAATTCTGATTGTTCGGGTTTTTAGCCTTTAGGCGGAAATACCGACAGTCATCCGCTTGCAAACATTGCTTGATTTTAACCGATTAACTATGTGAGTAAGCACTTTACCTTGAGAAAAACAGAGTGTTCCAGGCAGGTTTGTCCGGAATGCATTAGCATGGAATAATAGAACATGACTGAAGTCAATTTATTGGTTAAAGACTTTAGTAATGATTAATAGGAACAGTCGGGGGCATTCGTACTCAGCAGTC	Illumina	D_0__Eukaryota	D_1__SAR	D_2__Alveolata	D_3__Ciliophora	D_4__Intramacronucleata	D_5__CONthreeP	D_6__Oligohymenophorea	D_7__Peritrichia2	D_8__Sessilida	D_9__Sessilida	D_10__Sessilida	NA	NA	100	100	100	100	100	100	100	100	100	100	88	79	79	Eukaryota	Alveolata	Ciliophora	Oligohymenophorea	Peritrichia_2	Sessilida	Vorticella	Vorticella_campanula	100	100	100	100	100	100	100	91	Eukaryota	SAR	Alveolata	Ciliophora	Intramacronucleata
shortV4.SU3.2277	CAATAGCGTATATTAAAGTTGTTGCAGTTAAAAAGCTCGTAGTTGAAATTCTGATTGTTCGGGTCTTTAGCCTTTAGGCGGAGATACCGACAGTCATCCGCTTGCAAACATACGCTCGACCTTAACCAGTTGACTATGTGAGTAAGCATTTTACCTTGAGAAAAACAGAGTGTTCCAGGCAGGTTTGTCCGGAATGCATTAGCATGGAATAATAGAACATGACTGAAGTCTATTTATTGGTTAAAGGCTTTAGTAATGATTAATAGGAACAGTCGGGGGCATTCGTACTCAGCAGTC	Illumina	D_0__Eukaryota	D_1__SAR	D_2__Alveolata	D_3__Ciliophora	D_4__Intramacronucleata	D_5__CONthreeP	D_6__Oligohymenophorea	D_7__Peritrichia2	D_8__Sessilida	D_9__Sessilida	D_10__Sessilida	D_11__Sessilida	D_12__Sessilida	100	100	100	100	100	100	100	100	100	100	100	97	97	Eukaryota	Alveolata	Ciliophora	Oligohymenophorea	Peritrichia_2	Sessilida	Vorticella	NA	100	100	100	100	100	100	100	75	Eukaryota	SAR	Alveolata	Ciliophora	Intramacronucleata
shortV4.SU19.35157	CAATAGCGTATATTAAAGTTGTTGCAGTTAAAAAGCTCGTAGTTGAAATTCTGACTGTTCGGGTCTCCAGTCTTTAGACGGAGATACCGACAGTCATCCGCTTGCAAACATGAGTTCGATCTTCATCGGTTGGCCATGTGAGTAAGCAATTTACCTTGAGAAAAACAGAGTGTTCCAGGCAGGCTTGTCCGGGATGCATTAGCATGGAATGATAGAATATGACTGAAGTCTTTTTATTGGTTATAGGCTTTAGTAATGATTAATAGGAACAGTCGGGGGCATTCGTACTCAGCAGTC	Illumina	D_0__Eukaryota	D_1__SAR	D_2__Alveolata	D_3__Ciliophora	D_4__Intramacronucleata	D_5__CONthreeP	D_6__Oligohymenophorea	D_7__Peritrichia2	D_8__Sessilida	D_9__Sessilida	D_10__Sessilida	NA	NA	100	100	100	100	99	98	98	98	98	98	92	57	57	Eukaryota	Alveolata	Ciliophora	Oligohymenophorea	Peritrichia_2	Sessilida	NA	NA	100	100	100	100	100	99	79	29	Eukaryota	SAR	Alveolata	Ciliophora	Intramacronucleata
longV4.SU15.174	ATAGCGTATATTAAAGTTGTTGCAGTTAAAAAGCTCGTAGTTGAAGTTCTGATTGTTCGGGTTTCTAGACATTAGTCGGAGATACTGACAGTCATCCGCTTGCAAACATATGTTCGATCTTCACCGGTTGGCTATGTGAGTAAGCATTTTACCTTGAGAAAAACAGAGTGTTCCAGGCAGGTTTGTCCGGAATGCATTAGCATGGAATAATAGAATATGACTGAAGTCTATTTATTGGTTACAGGCTTTAGTAATGATTAATAGGAACAGTCGGGGGCATTCGTACTCAGCAGTCAGAGGTGAAATTCTAAGATTTGCTGAAGACGAACTAATGCGAAAGCATTTGCCAAGGATGTTTTCATTAATCAAGAACGAAAGTTAGGGGATCAAAGACGATCA…	Illumina	D_0__Eukaryota	D_1__SAR	D_2__Alveolata	D_3__Ciliophora	D_4__Intramacronucleata	D_5__CONthreeP	D_6__Oligohymenophorea	D_7__Peritrichia2	D_8__Sessilida	D_9__Sessilida	D_10__Sessilida	D_11__Sessilida	D_12__Sessilida	100	100	100	100	100	100	100	100	100	100	100	100	100	Eukaryota	Alveolata	Ciliophora	Oligohymenophorea	Peritrichia_2	Sessilida	Vorticella	Vorticella_aequilata	100	100	100	100	100	100	100	100	Eukaryota	SAR	Alveolata	Ciliophora	Intramacronucleata
shortV4.SU15.195	CAATAGCGTATATTAAAGTTGTTGCAGTTAAAAAGCTCGTAGTTGAAGTTCTGATTGTTCGGGTTTCTAGACATTAGTCGGAGATACTGACAGTCATCCGCTTGCAAACATATGTTCGATCTTCACCGGTTGGCTATGTGAGTAAGCATTTTACCTTGAGAAAAACAGAGTGTTCCAGGCAGGTTTGTCCGGAATGCATTAGCATGGAATAATAGAATATGACTGAAGTCTATTTATTGGTTACAGGCTTTAGTAATGATTAATAGGAACAGTCGGGGGCATTCGTACTCAGCAGTC	Illumina	D_0__Eukaryota	D_1__SAR	D_2__Alveolata	D_3__Ciliophora	D_4__Intramacronucleata	D_5__CONthreeP	D_6__Oligohymenophorea	D_7__Peritrichia2	D_8__Sessilida	D_9__Sessilida	D_10__Sessilida	D_11__Sessilida	D_12__Sessilida	100	100	100	100	100	100	100	100	100	100	100	100	100	Eukaryota	Alveolata	Ciliophora	Oligohymenophorea	Peritrichia_2	Sessilida	Vorticella	Vorticella_aequilata	100	100	100	100	100	100	100	100	Eukaryota	SAR	Alveolata	Ciliophora	Intramacronucleata
longV4.SU19.10337	ATAGCGTATATTAAAGTTGTTGCAGTTAAAAAGCTCGTAGTTGAAGTTCTGATCGTTCAGGTCCTCAGCCTTAGGCGGGGATTCTGACGGTCATCCGCTTGCAAACATATGTTCGATCTTCACCGGTTGGCTATGTGAGTAAGCAATTTACCTTGAGAAAAACAGAGTGTTCCAGGCAGGTTTGTCCGGAATGCATTAGCATGGAATAATAGAACATGACTGAAGTCTATTTATTGGTTTAAGGCTTTAGTAATGATTAATAGGAACAGTCGGGGGCATTCGTACTCAGCAGTCAGAGGTGAAATTCTAAGATTTGCTGAAGACGAACTAATGCGAAAGCATTTGCCAAGGATGTTTTCATTAATCAAGAACGAAAGTTAGGGGATCAAAGACGATCAG…	Illumina	D_0__Eukaryota	D_1__SAR	D_2__Alveolata	D_3__Ciliophora	D_4__Intramacronucleata	D_5__CONthreeP	D_6__Oligohymenophorea	D_7__Peritrichia2	D_8__Sessilida	D_9__Sessilida	D_10__Sessilida	D_11__Sessilida	D_12__Sessilida	100	100	100	100	100	100	100	100	100	100	100	100	100	Eukaryota	Alveolata	Ciliophora	Oligohymenophorea	Peritrichia_2	Sessilida	NA	NA	100	100	100	100	100	100	46	46	Eukaryota	SAR	Alveolata	Ciliophora	Intramacronucleata
shortV4.SU28.5188	CAATAGCGTATATTAAAGTTGTTGCAGTTAAAAAGCTCGTAGTTGAAGTTCTGATCGTTCAGGTCCTCAGCCTTAGGCGGGGATTCTGACGGTCATCCGCTTGCAAACATATGTTCGATCTTCACCGGTTGGCTATGTGAGTAAGCAATTTACCTTGAGAAAAACAGAGTGTTCCAGGCAGGTTTGTCCGGAATGCATTAGCATGGAATAATAGAACATGACTGAAGTCTATTTATTGGTTTAAGGCTTTAGTAATGATTAATAGGAACAGTCGGGGGCATTCGTACTCAGCAGTC	Illumina	D_0__Eukaryota	D_1__SAR	D_2__Alveolata	D_3__Ciliophora	D_4__Intramacronucleata	D_5__CONthreeP	D_6__Oligohymenophorea	D_7__Peritrichia2	D_8__Sessilida	D_9__Sessilida	D_10__Sessilida	D_11__Sessilida	D_12__Sessilida	100	100	100	100	100	100	100	100	100	100	100	99	99	Eukaryota	Alveolata	Ciliophora	Oligohymenophorea	Peritrichia_2	Sessilida	Sessilida_X	Sessilida_X_sp.	100	100	100	100	100	100	91	91	Eukaryota	SAR	Alveolata	Ciliophora	Intramacronucleata
longV4.SU23.5104	ATAGCGTATATTAAAGTTGTTGCAGTTAAAAAGCTCGTAGTTGAAATTCTGATTGATCGGGTTTTCAGCCTTTAGGCGAGAATACCGACAGTCATCCGCTTGCAAACATTGCTCGATTTTAACCGATTGACTATGTGAGTAAGCACTTTACCTTGAGAAAAACAGAGTGTTCCAGGCAGGTTTGTCCGGAATGCATTAGCATGGAATAATAGAACATGACTGAAGTCAATTTATTGGTTAGAGACTTTAGTAATGATTAATAGGAACAGTCGGGGGCATTCGTACTCAGCAGTCAGAGGTGAAATTCTAAGATTTGCTGAAGACGAACTAATGCGAAAGCATTTGCCAAGGATGTTTTCATTAATCAAGAACGAAAGTTAGGGGATCAAAGACGATCAG…	Illumina	D_0__Eukaryota	D_1__SAR	D_2__Alveolata	D_3__Ciliophora	D_4__Intramacronucleata	D_5__CONthreeP	D_6__Oligohymenophorea	D_7__Peritrichia2	D_8__Sessilida	D_9__Sessilida	D_10__Sessilida	D_11__Sessilida	D_12__Sessilida	100	100	100	100	100	100	100	100	100	100	100	100	100	Eukaryota	Alveolata	Ciliophora	Oligohymenophorea	Peritrichia_2	Sessilida	Vorticella	Vorticella_campanula	100	100	100	100	100	100	100	100	Eukaryota	SAR	Alveolata	Ciliophora	Intramacronucleata
shortV4.SU14.21964	CAATAGCGTATATTAAAGTTGTTGCAGTTAAAAAGCTCGTAGTTGAAATTCTGATTGATCGGGTTTTCAGCCTTTAGGCGAGAATACCGACAGTCATCCGCTTGCAAACATTGCTCGATTTTAACCGATTGACTATGTGAGTAAGCACTTTACCTTGAGAAAAACAGAGTGTTCCAGGCAGGTTTGTCCGGAATGCATTAGCATGGAATAATAGAACATGACTGAAGTCAATTTATTGGTTAGAGACTTTAGTAATGATTAATAGGAACAGTCGGGGGCATTCGTACTCAGCAGTC	Illumina	D_0__Eukaryota	D_1__SAR	D_2__Alveolata	D_3__Ciliophora	D_4__Intramacronucleata	D_5__CONthreeP	D_6__Oligohymenophorea	D_7__Peritrichia2	D_8__Sessilida	D_9__Sessilida	D_10__Sessilida	D_11__Sessilida	D_12__Sessilida	100	100	100	100	100	100	100	100	100	100	97	93	93	Eukaryota	Alveolata	Ciliophora	Oligohymenophorea	Peritrichia_2	Sessilida	Vorticella	Vorticella_campanula	100	100	100	100	100	100	100	100	Eukaryota	SAR	Alveolata	Ciliophora	Intramacronucleata
shortV4.SU16.3174	CAATAGCGTATATTAAAGTTGTTGCAGTTAAAAAGCTCGTAGTTGAAATTCTGATTGTTCGGGTCTCTTGTCTTTAGACAGAGATACCGACAGTCATCCGCTTGCAAACATATTTCGATCTTTACCGGTTGGCTATGTGAGTAAGCATTTTACCTTGAGAAAAACAGAGTGTTCCAGGCAGGTTTGTCCGGAATGCATTAGCATGGAATAATAGAACATGACTGAAGTCTCTTTATTGGTTACAGACTTTAGTAATGATTAATAGGAACAGTCGGGGGCATTCGTACTCAGCAGTC	Illumina	D_0__Eukaryota	D_1__SAR	D_2__Alveolata	D_3__Ciliophora	D_4__Intramacronucleata	D_5__CONthreeP	D_6__Oligohymenophorea	D_7__Peritrichia2	D_8__Sessilida	D_9__Sessilida	D_10__Sessilida	NA	NA	100	100	100	100	100	100	100	100	100	100	92	61	61	Eukaryota	Alveolata	Ciliophora	Oligohymenophorea	Peritrichia_2	Sessilida	Vorticella	NA	100	100	100	100	100	100	95	41	Eukaryota	SAR	Alveolata	Ciliophora	Intramacronucleata
longV4.SU12.23922	ATAGCGTATATTAAAGTTGTTGCAGTTAAAAAGCTCGTAGTTGAACTTCTGTGTATATCCAGTCGTGGCTTCGGTCAGTCTGTGGTGTGCACATCCGCTTGCAAACTAGGACCGGCCTTTACTGGTCGACCTAGGGAGTAGGCCTTTTACTTTGAAAAAATTAGAGTGTTTCAAGCAGGCAATGGCTCGAATACATTAGCATGGAATAATGGAATAGGACTTTTGTCCATTTGGTTGGTTATTGGACATGAGTAATGATTAACAGGGACAGTTGGGGGCATTAGTATTTAATTGTCAGAGGTGAAATTCTTGGATTTATTAAAGACTAACTTATGCGAAAGCATTTGCCAAGGATGTTTTCATTAATCAAGAACGAAAGTTAGGGGATCAAAGACGATT…	Illumina	D_0__Eukaryota	D_1__SAR	D_2__Alveolata	D_3__Ciliophora	D_4__Intramacronucleata	D_5__CONthreeP	D_6__Oligohymenophorea	D_7__Scuticociliatia1	D_8__Philasterida	D_9__Philasterida	D_10__Philasterida	D_11__Mesanophrys	D_12__Mesanophrys	100	100	100	100	100	100	100	100	100	100	100	100	100	Eukaryota	Alveolata	Ciliophora	Oligohymenophorea	Scuticociliatia_1	Philasterida	Mesanophrys	Mesanophrys_carcini	100	100	100	100	100	100	100	100	Eukaryota	SAR	Alveolata	Ciliophora	Intramacronucleata
longV4.SU17.2298	ATAGCGTATATTAAAGTTGTTGCAGTTAAAAAGCTCGTAGTTGAACTTCTGTGTATATCCAGACGTGGCTTCGGTCAGTTTGTGGTGTGCACATCCGCTTGCAAACCTGGACCGGCCTTTACTGGTCGACCAGGGGAGTAGGCCTTTTACTTTGAAAAAATTAGAGTGTTTCAAGCAGGCAATGGCTCGAATACATTAGCATGGAATAATGGAATAGGACTTTTGTCCATTTGGTTGGTTATTGGACATGAGTAATGATTAACAGGGACAGTTGGGGGCATTAGTATTTAATTGTCAGAGGTGAAATTCTTGGATTTATTAAAGACTAACTTATGCGAAAGCATTTGCCAAGGATGTTTTCATTAATCAAGAACGAAAGTTAGGGGATCAAAGACGATT…	Illumina	D_0__Eukaryota	D_1__SAR	D_2__Alveolata	D_3__Ciliophora	D_4__Intramacronucleata	D_5__CONthreeP	D_6__Oligohymenophorea	D_7__Scuticociliatia1	D_8__Philasterida	D_9__Philasterida	D_10__Philasterida	D_11__Mesanophrys	D_12__Mesanophrys	100	100	100	100	100	100	100	100	100	100	98	98	98	Eukaryota	Alveolata	Ciliophora	Oligohymenophorea	Scuticociliatia_1	Philasterida	Mesanophrys	NA	100	100	100	100	100	100	100	65	Eukaryota	SAR	Alveolata	Ciliophora	Intramacronucleata
longV4.SU38.7862	ATAGCGTATATTAAAGTTGTTGCAGTTAAAAAGCTCGTAGTTGAACTTCTGTGTATATCCAGTCGTGGCTTCGGTCAGTCTGTGGTGTACACATCCGCTTGCAAACTTGGAACGGCCTTTACTGGTCGACCAAGGGAGTAGGCCTTTTACTTTGAAAAAATTAGAGTGTTTCAAGCAGGCAATGGCTCGAATACATTAGCATGGAATAATGGAATAGGACTTTTGTCCATTTGGTTGGTTATTGGACATGAGTAATGATTAACAGGGACAGTTGGGGGCATTAGTATTTAATTGTCAGAGGTGAAATTCTTGGATTTATTAAAGACTAACTTATGCGAAAGCATTTGCCAAGGATGTTTTCATTAATCAAGAACGAAAGTTAGGGGATCAAAGACGATT…	Illumina	D_0__Eukaryota	D_1__SAR	D_2__Alveolata	D_3__Ciliophora	D_4__Intramacronucleata	D_5__CONthreeP	D_6__Oligohymenophorea	D_7__Scuticociliatia1	D_8__Philasterida	D_9__Philasterida	D_10__Philasterida	D_11__Mesanophrys	D_12__Mesanophrys	100	100	100	100	100	100	100	100	100	100	100	100	100	Eukaryota	Alveolata	Ciliophora	Oligohymenophorea	Scuticociliatia_1	Philasterida	Mesanophrys	Mesanophrys_carcini	100	100	100	100	100	100	100	100	Eukaryota	SAR	Alveolata	Ciliophora	Intramacronucleata
shortV4.SU12.13455	CAATAGCGTATATTAAAGTTGTTGCAGTTAAAAAGCTCGTAGTTGAACTTCTGTGTATATCCAGTCGTGGCTTCGGTCAGTCTGTGGTGTGCACATCCGCTTGCAAACTAGGACCGGCCTTTACTGGTCGACCTAGGGAGTAGGCCTTTTACTTTGAAAAAATTAGAGTGTTTCAAGCAGGCAATGGCTCGAATACATTAGCATGGAATAATGGAATAGGACTTTTGTCCATTTGGTTGGTTATTGGACATGAGTAATGATTAACAGGGACAGTTGGGGGCATTAGTATTTAATTGTC	Illumina	D_0__Eukaryota	D_1__SAR	D_2__Alveolata	D_3__Ciliophora	D_4__Intramacronucleata	D_5__CONthreeP	D_6__Oligohymenophorea	D_7__Scuticociliatia1	D_8__Philasterida	D_9__Philasterida	D_10__Philasterida	D_11__Mesanophrys	D_12__Mesanophrys	100	100	100	100	100	100	100	100	100	100	100	100	100	Eukaryota	Alveolata	Ciliophora	Oligohymenophorea	Scuticociliatia_1	Philasterida	Mesanophrys	Mesanophrys_carcini	100	100	100	100	100	100	100	92	Eukaryota	SAR	Alveolata	Ciliophora	Intramacronucleata
shortV4.SU17.3064	CAATAGCGTATATTAAAGTTGTTGCAGTTAAAAAGCTCGTAGTTGAACTTCTGTGTATATCCAGTCGTGGCTTCGGTCAGTCTGTGGTGTACACATCCGCTTGCAAACTTGGAACGGCCTTTACTGGTCGACCAAGGGAGTAGGCCTTTTACTTTGAAAAAATTAGAGTGTTTCAAGCAGGCAATGGCTCGAATACATTAGCATGGAATAATGGAATAGGACTTTTGTCCATTTGGTTGGTTATTGGACATGAGTAATGATTAACAGGGACAGTTGGGGGCATTAGTATTTAATTGTC	Illumina	D_0__Eukaryota	D_1__SAR	D_2__Alveolata	D_3__Ciliophora	D_4__Intramacronucleata	D_5__CONthreeP	D_6__Oligohymenophorea	D_7__Scuticociliatia1	D_8__Philasterida	D_9__Philasterida	D_10__Philasterida	D_11__Mesanophrys	D_12__Mesanophrys	100	100	100	100	100	100	100	100	100	100	100	100	100	Eukaryota	Alveolata	Ciliophora	Oligohymenophorea	Scuticociliatia_1	Philasterida	Mesanophrys	Mesanophrys_carcini	100	100	100	100	100	99	99	85	Eukaryota	SAR	Alveolata	Ciliophora	Intramacronucleata
shortV4.SU17.3555	CAATAGCGTATATTAAAGTTGTTGCAGTTAAAAAGCTCGTAGTTGAACTTCTGTGTATATCCAGACGTGGCTTCGGTCAGTTTGTGGTGTGCACATCCGCTTGCAAACCTGGACCGGCCTTTACTGGTCGACCAGGGGAGTAGGCCTTTTACTTTGAAAAAATTAGAGTGTTTCAAGCAGGCAATGGCTCGAATACATTAGCATGGAATAATGGAATAGGACTTTTGTCCATTTGGTTGGTTATTGGACATGAGTAATGATTAACAGGGACAGTTGGGGGCATTAGTATTTAATTGTC	Illumina	D_0__Eukaryota	D_1__SAR	D_2__Alveolata	D_3__Ciliophora	D_4__Intramacronucleata	D_5__CONthreeP	D_6__Oligohymenophorea	D_7__Scuticociliatia1	D_8__Philasterida	D_9__Philasterida	D_10__Philasterida	D_11__Mesanophrys	D_12__Mesanophrys	100	100	100	100	100	100	100	100	100	100	90	86	86	Eukaryota	Alveolata	Ciliophora	Oligohymenophorea	Scuticociliatia_1	Philasterida	Mesanophrys	Mesanophrys_sp.	100	100	100	100	100	100	100	97	Eukaryota	SAR	Alveolata	Ciliophora	Intramacronucleata
851B_F2	TGCATGTCTAAGTATAAATAGTATACAGTGAAACTGCGAATGGCTCATTAAAACAGTTATAGTTTATTTGATAATGGAAAGCTACATGGATAACCGTGGTAATTCTAGAGCTAATACATGCTGTTAAACCCGACTTTTTGAAGGGTTGTATTTATTAGATATTAAAGCCAATATTCCTCCGGGTCTATTGTGGTGAATCATAGTAACTGATCGAATCCCTTTACGGGATAAATCATTCAAGTTTCTGCCCTATCAGCTTTCGATGGTAGTGTATTGGACTACCATGGCAGTTACGGGTAACGGAGAATTAGGGTTCGGTTCCGGAGAGGGAGCCTGAGAAACGGCTACCACATCTAAGGAAGGCAGCAGGCGCGTAAATTACCCAATCCCGATTCGGGG…	Sanger	D_0__Eukaryota	D_1__SAR	D_2__Alveolata	D_3__Ciliophora	D_4__Intramacronucleata	D_5__CONthreeP	D_6__Oligohymenophorea	D_7__Scuticociliatia1	D_8__Philasterida	D_9__Philasterida	D_10__Philasterida	D_11__Philasterida	D_12__Philasterida	100	100	100	100	100	100	100	100	100	100	100	98	98	Eukaryota	Alveolata	Ciliophora	Oligohymenophorea	Scuticociliatia_1	Philasterida	Philasterida_X	Philasterida_X_sp.	100	100	100	100	100	100	99	99	Eukaryota	SAR	Alveolata	Ciliophora	Intramacronucleata
851C_D6	GTATAATAGTATACAGTGAAACTGCGAATGGCTCATTAAAACAGTTATAGTTTATTTGATAATGGAAAGCTACATGGATAACCGTGGTAATTCTAGAGCTAATACATGCTGTTAAACCCGACTTTTTGAAGGGTTGTATTTATTAGATATTAAAGCCAATATTCCTCCGGGTCTATTGTGGTGAATCATAGTAACTGATCGAATCCCTTTACGGGATAAATCATTCAAGTTTCTGCCCTATCAGCTTTCGATGGTAGTGTATTGGACTACCATGGCAGTTACGGGTAACGGAGAATTAGGGTTCGGTTCCGGAGAGGGAGCCTGAGAAACGGCTACCACATCTAAGGAAGGCAGCAGGCGCGTAAATTACCCAATCCCGATTCGGGGAGGTAGTGACAA…	Sanger	D_0__Eukaryota	D_1__SAR	D_2__Alveolata	D_3__Ciliophora	D_4__Intramacronucleata	D_5__CONthreeP	D_6__Oligohymenophorea	D_7__Scuticociliatia1	D_8__Philasterida	D_9__Philasterida	D_10__Philasterida	D_11__Philasterida	D_12__Philasterida	100	100	100	100	100	100	100	100	100	100	94	86	86	Eukaryota	Alveolata	Ciliophora	Oligohymenophorea	Scuticociliatia_1	Philasterida	NA	NA	100	100	100	100	100	98	71	71	Eukaryota	SAR	Alveolata	Ciliophora	Intramacronucleata
851C_D8	TATAATAGTATACAGTGAAACTGCGAATGGCTCATTAAAACAGTTATAGTTTATTTGATAATGGAAAGCTACATGGATAACCGTGGTAATTCCAGAGCTAATACATGCTGTTAAACCCGACTTTTTGGAAGGGTTGTATTTATTAGATATTAAAGCCAATATTCCTTCGGGTCTATTGTGGTGAATCATAGTAACTGATCGAATCCCTTTACGGGATAAATCATTCAAGTTTCTGCCCTATCAGCTTTCGATGGTAGTGTATTGGACTACCATGGCAGTTACGGGTAACGGAGAATTAGGGTTCGGTTCCGGAGAGGGAGCCTGAGAAACGGCTACCACATCTAAGGAAGGCAGCAGGCGCGTAAATTACCCAATCCCGATTCGGGGAGGTAGTGACAA…	Sanger	D_0__Eukaryota	D_1__SAR	D_2__Alveolata	D_3__Ciliophora	D_4__Intramacronucleata	D_5__CONthreeP	D_6__Oligohymenophorea	D_7__Scuticociliatia1	D_8__Philasterida	D_9__Philasterida	D_10__Philasterida	D_11__Philasterida	D_12__Philasterida	100	100	100	100	100	100	100	100	100	100	100	97	97	Eukaryota	Alveolata	Ciliophora	Oligohymenophorea	Scuticociliatia_1	Philasterida	NA	NA	100	100	100	100	100	100	58	58	Eukaryota	SAR	Alveolata	Ciliophora	Intramacronucleata
855_A9	AGCCATGCATGTCTAAGTATAAATAGTATACAGTGAAACTGCGAATGGCTCATTAAAACAGTTATAGTTTATTTGATAATGGAAAGCTACATGGATAACCGTGGTAATTCTAGAGCTAATACATGCTGTTAAACCCGACTTTTTGGAAGGGTTGTATTTATTAGATATTAAAGCCAATATTCCTTCGGGTCTATTGTGGTGAATCATAGTAACTGATCGAATCCCTTTACGGGATAAATCATTCAAGTTTCTGCCCTATCAGCTTTCGATGGTAGTGTATTGGACTACCATGGCAGTTACGGGTAACGGAGAATTAGGGTTCGGTTCCGGAGAGGGAGCCTGAGAAACGGCTACCACATCTAAGGAAGGCAGCAGGCGCGTAAATTACCCAATCCCGAT…	Sanger	D_0__Eukaryota	D_1__SAR	D_2__Alveolata	D_3__Ciliophora	D_4__Intramacronucleata	D_5__CONthreeP	D_6__Oligohymenophorea	D_7__Scuticociliatia1	D_8__Philasterida	D_9__Philasterida	D_10__Philasterida	D_11__Philasterida	D_12__Philasterida	100	100	100	100	100	100	100	100	100	100	100	98	98	Eukaryota	Alveolata	Ciliophora	Oligohymenophorea	Scuticociliatia_1	Philasterida	NA	NA	100	100	100	100	100	97	51	51	Eukaryota	SAR	Alveolata	Ciliophora	Intramacronucleata
855_E12	TCTAAGTATAAATAGCTATACAGTGAAACTGCGAATGGCTCATTAAAACAGTTATAGTTTATTTGATAATGGAAAGCTACATGGATAACCGTGGTAATTCTAGAGCTAATACATGCTGTTAAACCCGACTTTTTGAAGGGTTGTATTTATTAGATATTAAAGCCAATATTCCTCCGGGTCTATTGTGGTGAATCATAGTAACTGATCGAATCCCTTTACGGGATAAATCATTCAAGTTTCTGCCCTATCAGCTTTCGATGGTAGTGTATTGGACTACCATGGCAGTTACGGGTAACGGAGAATTAGGGTTCGGTTCCGGAGAGGGAGCCTGAGAAACGGCTACCACATCTAAGGAAGGCAGCAGGCGCGTAAATTACCCAATCCCGATTCGGGGAGGTA…	Sanger	D_0__Eukaryota	D_1__SAR	D_2__Alveolata	D_3__Ciliophora	D_4__Intramacronucleata	D_5__CONthreeP	D_6__Oligohymenophorea	D_7__Scuticociliatia1	D_8__Philasterida	D_9__Philasterida	D_10__Philasterida	D_11__Philasterida	D_12__Philasterida	100	100	100	100	100	100	100	100	100	100	94	92	92	Eukaryota	Alveolata	Ciliophora	Oligohymenophorea	Scuticociliatia_1	Philasterida	NA	NA	100	100	100	100	100	98	40	40	Eukaryota	SAR	Alveolata	Ciliophora	Intramacronucleata
855_F9	GCCATGCATGTCTAGTATAAATAGTATACAGTGAAACTGCGAATGGCTCATTAAAACAGTTATAGTTTATTTGATAATGGAAAGCTACATGGATAACCGTGGTAATTCTAGAGCTAATACATGCTGTTAAACCCGACTTTTTGAAGGGTTGTATTTATTAGATATTAAAGCCAATATTCCTCCGGGTCTATTGTGGTGAATCATAGTAACTGATCGAATCCCTTTACGGGATAAATCATTCAAGTTTCTGCCCTATCAGCTTTCGATGGTAGTGTATTGGACTACCATGGCAGTTACGGGTAACGGAGAATTAGGGTTCGGTTCCGGAGAGGGAGCCTGAGAAACGGCTACCACATCTAAGGAAGGCAGCAGGCGCGTAAATTACCCAATCCCGATTCG…	Sanger	D_0__Eukaryota	D_1__SAR	D_2__Alveolata	D_3__Ciliophora	D_4__Intramacronucleata	D_5__CONthreeP	D_6__Oligohymenophorea	D_7__Scuticociliatia1	D_8__Philasterida	D_9__Philasterida	D_10__Philasterida	D_11__Philasterida	D_12__Philasterida	100	100	100	100	100	100	100	100	100	100	89	80	80	Eukaryota	Alveolata	Ciliophora	Oligohymenophorea	Scuticociliatia_1	Philasterida	NA	NA	100	100	100	100	100	93	43	43	Eukaryota	SAR	Alveolata	Ciliophora	Intramacronucleata
855B_B11	AGCCATGCATGTCTAAGTATAAATAGTATACAGTGAAACTGCGAATGGCTCATTAAAACAGTTATAGTTTATTTGATAATGGAAAGCTACATGGATAACCGTGGTAATTCTAGAGCTAATACATGCTGTTAAACCCGACTTTTTGAAGGGTTGTATTTATTAGATATTAAAGCCAATATTCCTCCGGGTCTATTGTGGTGAATCATAGTAACTGATCGAATCCCTTTACGGGATAAATCATTCAAGTTTCTGCCCTATCAGCTTTCGATGGTAGTGTATTGGACTACCATGGCAGTTACGGGTAACGGAGAATTAGGGTTCGGTTCCGGAGAGGGAGCCTGAGAAACGGCTACCACATCTAAGGAAGGCAGCAGGCGCGTAAATTACCCAATCCCGATT…	Sanger	D_0__Eukaryota	D_1__SAR	D_2__Alveolata	D_3__Ciliophora	D_4__Intramacronucleata	D_5__CONthreeP	D_6__Oligohymenophorea	D_7__Scuticociliatia1	D_8__Philasterida	D_9__Philasterida	D_10__Philasterida	D_11__Philasterida	D_12__Philasterida	100	100	100	100	100	100	100	100	100	100	97	89	89	Eukaryota	Alveolata	Ciliophora	Oligohymenophorea	Scuticociliatia_1	Philasterida	NA	NA	100	100	100	100	100	96	38	38	Eukaryota	SAR	Alveolata	Ciliophora	Intramacronucleata
855B_E10	AGCCATGCATGTCTAAGTATAAATAGTATACAGTGAAACTGCGAATGGCTCATTAAAACAGTTATAGTTTATTTGATAATGGAAAGCTACATGGATAACCGTGGTAATTCTAGAGCTAATACATGCTGTTAAACCCGACTTTTTGGAAGGGTTGTATTTATTAGATATTAAAGCCAATATTCCTTCGGGTCTATTGTGGTGAATCATAGTAACTGATCGAATCCCTTTACGGGATAAATCATTCAAGTTTCTGCCCTATCAGCTTTCGATGGTAGTGTATTGGACTACCATGGCAGTTACGGGTAACGGAGAATTAGGGTTCGGTTCCGGAGAGGGAGCCTGAGAAACGGCTACCACATCTAAGGAAGGCAGCAGGCGCGTAAATTACCCAATCCCGAT…	Sanger	D_0__Eukaryota	D_1__SAR	D_2__Alveolata	D_3__Ciliophora	D_4__Intramacronucleata	D_5__CONthreeP	D_6__Oligohymenophorea	D_7__Scuticociliatia1	D_8__Philasterida	D_9__Philasterida	D_10__Philasterida	D_11__Philasterida	D_12__Philasterida	100	100	100	100	100	100	100	100	100	100	100	97	97	Eukaryota	Alveolata	Ciliophora	Oligohymenophorea	Scuticociliatia_1	Philasterida	NA	NA	100	100	100	100	100	99	50	50	Eukaryota	SAR	Alveolata	Ciliophora	Intramacronucleata
855B_E6	AGCCATGCATGTCTAAGTATAAATAGTATACAGTGAAACTGCGAATGGCTCATTAAAACAGTTATAGTTTATTTGATAATGGAAAGCTACATGGATAACCGTGGTAATTCTAGAGCTAATACATGCTGTTAAACCCGACTTTTTGAAGGGTTGTATTTATTAGATATTAAAGCCAATATTCCTTCGGGTCTATTGTGGTGAATCATAGTAACTGATCGAATCCCTTTACGGGATAAATCATTCAAGTTTCTGCCCTATCAGCTTTCGATGGTAGTGTATTGGACTACCATGGCAGTTACGGGTAACGGAGAATTAGGGTTCGGTTCCGGAGAGGGAGCCTGAGAAACGGCTACCACATCTAAGGAAGGCAGCAGGCGCGTAAATTACCCAATCCCGATT…	Sanger	D_0__Eukaryota	D_1__SAR	D_2__Alveolata	D_3__Ciliophora	D_4__Intramacronucleata	D_5__CONthreeP	D_6__Oligohymenophorea	D_7__Scuticociliatia1	D_8__Philasterida	D_9__Philasterida	D_10__Philasterida	D_11__Philasterida	D_12__Philasterida	100	100	100	100	100	100	100	100	100	100	96	93	93	Eukaryota	Alveolata	Ciliophora	Oligohymenophorea	Scuticociliatia_1	Philasterida	NA	NA	100	100	100	100	100	97	51	51	Eukaryota	SAR	Alveolata	Ciliophora	Intramacronucleata
855B_G9	AGCCATGCATGTCTAAGTATAAATAGTATACAGTGAAACTGCGAATGGCTCATTAAAACAGTTATAGTTTATTTGATAATGGAAAGCTACATGGATAACCGTGGTAATTCTAGAGCTAATACATGCTGTTAAACCCGACTTTTTGAAGGGTTGTATTTATTAGATATTAAAGCCAATATTCCTCCGGGTCTATTGTGGTGAATCATAGTAACTGATCGAATCCCTTTACGGGATAAATCATTCAAGTTTCTGCCCTATCAGCTTTCGATGGTAGTGTATTGGACTACCATGGCAGTTACGGGTAACGGAGAATTAGGGTTCGGTTCCGGAGAGGGAGCCTGAGAAACGGCTACCACATCTAAGGAAGGCAGCAGGCGCGTAAATTACCCAATCCCGATT…	Sanger	D_0__Eukaryota	D_1__SAR	D_2__Alveolata	D_3__Ciliophora	D_4__Intramacronucleata	D_5__CONthreeP	D_6__Oligohymenophorea	D_7__Scuticociliatia1	D_8__Philasterida	D_9__Philasterida	D_10__Philasterida	D_11__Philasterida	D_12__Philasterida	100	100	100	100	100	100	100	100	100	100	94	89	89	Eukaryota	Alveolata	Ciliophora	Oligohymenophorea	Scuticociliatia_1	Philasterida	NA	NA	100	100	100	100	100	94	45	45	Eukaryota	SAR	Alveolata	Ciliophora	Intramacronucleata
915CDNA_96	AGCCATGCATGTCTAAGTATAAATAGTATACAGTGAAACTGCGAATGGCTCATTAAAACAGTTATAGTTTATTTGATAATGGAAAGCTACATGGATAACCGTGGTAATTCTAGAGCTAATACATGCTGTTAAACCCGACTTTTTGAAGGGTTGTATTTATTAGATATTAAAGCCAATATTCCTCCGGGTCTATTGTGGTGAATCATAGTAACTGATCGAATCCCTTTACGGGATAAATCATTCAAGTTTCTGCCCTATCAGCTTTCGATGGTAGTGTATTGGACTACCATGGCAGTTACGGGTAACGGAGAATTAGGGTTCGGTTCCGGAGAGGGAGCCTGAGAAACGGCTACCACATCTAAGGAAGGCAGCAGGCGCGTAAATTACCCAATCCCGATT…	Sanger	D_0__Eukaryota	D_1__SAR	D_2__Alveolata	D_3__Ciliophora	D_4__Intramacronucleata	D_5__CONthreeP	D_6__Oligohymenophorea	D_7__Scuticociliatia1	D_8__Philasterida	D_9__Philasterida	D_10__Philasterida	D_11__Philasterida	D_12__Philasterida	100	100	100	100	100	100	100	100	100	100	100	97	97	Eukaryota	Alveolata	Ciliophora	Oligohymenophorea	Scuticociliatia_1	Philasterida	Philasterida_X	Philasterida_X_sp.	100	100	100	100	100	100	99	99	Eukaryota	SAR	Alveolata	Ciliophora	Intramacronucleata
longV4.AW29.2845	ATAGCGTATATTAAAGTTGTTGCAGTTAAAAAGCTCGTAGTTGAACTTCTGTACGTGCCCGGTTCTGGCTTCGGTCAAGCTGTGGTGCGTGCATCCGCTTGCAAACTAGGCCCGGCCTTCACTGGTCGACCTAGGGAGTAGGCCTTTTACTTTGAAAAAATTAGAGTGTTTCAAGCAGGCAATGGCTCGAATACATTAGCATGGAATAATAGAATAGGACTTTTGTCCATTTGGTTGGTTATTGGACATGAGTAATGATTAACAGGGACAGTTGGGGGCATTAGTATTTAATTGTCAGAGGTGAAATTCTTGGATTTATTAAAGACTAACTTATGCGAAAGCATTTGCCAAGGATGTTTTCATTAATCAAGAACGAAAGTTAGGGGATCAAAGACGATC…	Illumina	D_0__Eukaryota	D_1__SAR	D_2__Alveolata	D_3__Ciliophora	D_4__Intramacronucleata	D_5__CONthreeP	D_6__Oligohymenophorea	D_7__Scuticociliatia1	D_8__Philasterida	D_9__Philasterida	NA	NA	NA	100	100	100	100	100	100	100	100	100	100	78	47	47	Eukaryota	Alveolata	Ciliophora	Oligohymenophorea	Scuticociliatia_1	Philasterida	Philasterida_X	Philasterida_X_sp.	100	100	100	100	100	100	100	100	Eukaryota	SAR	Alveolata	Ciliophora	Intramacronucleata
longV4.SU17.9838	ATAGCGTATATTAAAGTTGTTGCAGTTAAAAAGCTCGTAGTTGAACTTCTGTACGTGCCCGGTTCTGGCTTCGGTCAAGCTGTGGTGCGTGCATCCGCTTGCAAACCTGGCCCGGCCTTTACTGGTCGACCAGGGGAGTAGGCCTTTTACTTTGAAAAAATTAGAGTGTTTCAAGCAGGCAATGGCTCGAATACATTAGCATGGAATAATAGAATAGGACTTTTGTCCATTTGGTTGGTTATTGGACATGAGTAATGATTAACAGGGACAGTTGGGGGCATTAGTATTTAATTGTCAGAGGTGAAATTCTTGGATTTATTAAAGACTAACTTATGCGAAAGCATTTGCCAAGGATGTTTTCATTAATCAAGAACGAAAGTTAGGGGATCAAAGACGATC…	Illumina	D_0__Eukaryota	D_1__SAR	D_2__Alveolata	D_3__Ciliophora	D_4__Intramacronucleata	D_5__CONthreeP	D_6__Oligohymenophorea	D_7__Scuticociliatia1	D_8__Philasterida	D_9__Philasterida	D_10__Philasterida	D_11__Philasterida	D_12__Philasterida	100	100	100	100	100	100	100	100	100	100	89	87	87	Eukaryota	Alveolata	Ciliophora	Oligohymenophorea	Scuticociliatia_1	Philasterida	Philasterida_X	Philasterida_X_sp.	100	100	100	100	100	100	100	100	Eukaryota	SAR	Alveolata	Ciliophora	Intramacronucleata
longV4.SU25.29951	ATAGCGTATATTAAAGTTGTTGCAGTTAAAAAGCTCGTAGTTGAACTTCTGTACGTGCCCGGTTCTGGCTTCGGTCAAGCTGTGGTGCGTGCATCCGCTTGCAAACTTGGCCCGGCCTTCATTGGTCGACCAAGGGAGTAGGCCTTTTACTTTGAAAAAATTAGAGTGTTTCAAGCAGGCAATGGCTCGAATACATTAGCATGGAATAATAGAATAGGACTTTTGTCCATTTGGTTGGTTATTGGACATGAGTAATGATTAACAGGGACAGTTGGGGGCATTAGTATTTAATTGTCAGAGGTGAAATTCTTGGATTTATTAAAGACTAACTTATGCGAAAGCATTTGCCAAGGATGTTTTCATTAATCAAGAACGAAAGTTAGGGGATCAAAGACGATC…	Illumina	D_0__Eukaryota	D_1__SAR	D_2__Alveolata	D_3__Ciliophora	D_4__Intramacronucleata	D_5__CONthreeP	D_6__Oligohymenophorea	D_7__Scuticociliatia1	D_8__Philasterida	D_9__Philasterida	D_10__Philasterida	D_11__Philasterida	D_12__Philasterida	100	100	100	100	100	100	100	100	100	100	92	89	89	Eukaryota	Alveolata	Ciliophora	Oligohymenophorea	Scuticociliatia_1	Philasterida	Philasterida_X	Philasterida_X_sp.	100	100	100	100	100	100	100	100	Eukaryota	SAR	Alveolata	Ciliophora	Intramacronucleata
shortV4.AW33.30533	CAATAGCGTATATTAAAGTTGTTGCAGTTAAAAAGCTCGTAGTTGAACTTCTGTACGTGCCCGGTTCTGGCTTCGGTCAAGCTGTGGTGCGTGCATCCGCTTGCAAACTAGGCCCGGCCTTCACTGGTCGACCTAGGGAGTAGGCCTTTTACTTTGAAAAAATTAGAGTGTTTCAAGCAGGCAATGGCTCGAATACATTAGCATGGAATAATAGAATAGGACTTTTGTCCATTTGGTTGGTTATTGGACATGAGTAATGATTAACAGGGACAGTTGGGGGCATTAGTATTTAATTGTC	Illumina	D_0__Eukaryota	D_1__SAR	D_2__Alveolata	D_3__Ciliophora	D_4__Intramacronucleata	D_5__CONthreeP	D_6__Oligohymenophorea	D_7__Scuticociliatia1	D_8__Philasterida	D_9__Philasterida	D_10__Philasterida	NA	NA	100	100	100	100	100	100	100	100	100	100	94	67	67	Eukaryota	Alveolata	Ciliophora	Oligohymenophorea	Scuticociliatia_1	Philasterida	Philasterida_X	Philasterida_X_sp.	100	100	100	100	100	100	98	98	Eukaryota	SAR	Alveolata	Ciliophora	Intramacronucleata
shortV4.SU17.2868	CAATAGCGTATATTAAAGTTGTTGCAGTTAAAAAGCTCGTAGTTGAACTTCTGTACGTGCCCGGTTCTGGCTTCGGTCAAGCTGTGGTGCGTGCATCCGCTTGCAAACCTGGCCCGGCCTTTACTGGTCGACCAGGGGAGTAGGCCTTTTACTTTGAAAAAATTAGAGTGTTTCAAGCAGGCAATGGCTCGAATACATTAGCATGGAATAATAGAATAGGACTTTTGTCCATTTGGTTGGTTATTGGACATGAGTAATGATTAACAGGGACAGTTGGGGGCATTAGTATTTAATTGTC	Illumina	D_0__Eukaryota	D_1__SAR	D_2__Alveolata	D_3__Ciliophora	D_4__Intramacronucleata	D_5__CONthreeP	D_6__Oligohymenophorea	D_7__Scuticociliatia1	D_8__Philasterida	D_9__Philasterida	D_10__Philasterida	D_11__Philasterida	D_12__Philasterida	100	100	100	100	100	100	100	100	100	100	95	87	87	Eukaryota	Alveolata	Ciliophora	Oligohymenophorea	Scuticociliatia_1	Philasterida	Philasterida_X	Philasterida_X_sp.	100	100	100	100	100	99	99	99	Eukaryota	SAR	Alveolata	Ciliophora	Intramacronucleata
shortV4.SU25.1968	CAATAGCGTATATTAAAGTTGTTGCAGTTAAAAAGCTCGTAGTTGAACTTCTGTACGTGCCCGGTTCTGGCTTCGGTCAAGCTGTGGTGCGTGCATCCGCTTGCAAACTTGGCCCGGCCTTCATTGGTCGACCAAGGGAGTAGGCCTTTTACTTTGAAAAAATTAGAGTGTTTCAAGCAGGCAATGGCTCGAATACATTAGCATGGAATAATAGAATAGGACTTTTGTCCATTTGGTTGGTTATTGGACATGAGTAATGATTAACAGGGACAGTTGGGGGCATTAGTATTTAATTGTC	Illumina	D_0__Eukaryota	D_1__SAR	D_2__Alveolata	D_3__Ciliophora	D_4__Intramacronucleata	D_5__CONthreeP	D_6__Oligohymenophorea	D_7__Scuticociliatia1	D_8__Philasterida	D_9__Philasterida	D_10__Philasterida	NA	NA	100	100	100	100	100	100	100	100	100	100	82	62	62	Eukaryota	Alveolata	Ciliophora	Oligohymenophorea	Scuticociliatia_1	Philasterida	Philasterida_X	Philasterida_X_sp.	100	100	100	100	100	100	99	99	Eukaryota	SAR	Alveolata	Ciliophora	Intramacronucleata
longV4.SU12.8303	ATAGCGTATATTAAAGTTGTTGCAGTTAAAAAGCTCGTAGTTGAACTTCTGTGTATACCCGGTCGTGGCTTCGGTCGGGCTGTGGTGTGCACATCCGCTTGCAAACCTGGAACGGCCTTCACTGGTCGACCAGGGGAGTAGGCATTTTACTTTGAAAAAATTAGAGTGTTTCAAGCAGGCAATGGCTCGAATACATTAGCATGGAATAATGGAATAGGACTTTTGTCCATTTGGTTGGTTATTGGACATGAGTAATGATTAACAGGGACAGTTGGGGGCATTAGTACTTAATTGTCAGAGGTGAAATTCTTGGATTTATTAAAGACTAACTTATGCGAAAGCATTTGCCAAGGATGTTTTCATTAATCAAGAACGAAAGTTAGGGGATCAAAGACGATT…	Illumina	D_0__Eukaryota	D_1__SAR	D_2__Alveolata	D_3__Ciliophora	D_4__Intramacronucleata	D_5__CONthreeP	D_6__Oligohymenophorea	D_7__Scuticociliatia1	D_8__Philasterida	D_9__Philasterida	D_10__Philasterida	NA	NA	100	100	100	100	100	100	100	100	100	100	96	69	69	Eukaryota	Alveolata	Ciliophora	Oligohymenophorea	Scuticociliatia_1	Philasterida	NA	NA	100	100	100	100	100	100	72	63	Eukaryota	SAR	Alveolata	Ciliophora	Intramacronucleata
shortV4.SU12.2157	CAATAGCGTATATTAAAGTTGTTGCAGTTAAAAAGCTCGTAGTTGAACTTCTGTGTATACCCGGTCGTGGCTTCGGTCGGGCTGTGGTGTGCACATCCGCTTGCAAACCTGGAACGGCCTTCACTGGTCGACCAGGGGAGTAGGCATTTTACTTTGAAAAAATTAGAGTGTTTCAAGCAGGCAATGGCTCGAATACATTAGCATGGAATAATGGAATAGGACTTTTGTCCATTTGGTTGGTTATTGGACATGAGTAATGATTAACAGGGACAGTTGGGGGCATTAGTACTTAATTGTC	Illumina	D_0__Eukaryota	D_1__SAR	D_2__Alveolata	D_3__Ciliophora	D_4__Intramacronucleata	D_5__CONthreeP	D_6__Oligohymenophorea	D_7__Scuticociliatia1	D_8__Philasterida	D_9__Philasterida	D_10__Philasterida	NA	NA	100	100	100	100	100	100	100	100	100	100	93	53	53	Eukaryota	Alveolata	Ciliophora	Oligohymenophorea	Scuticociliatia_1	Philasterida	Mesanophrys	NA	100	100	100	100	100	95	87	71	Eukaryota	SAR	Alveolata	Ciliophora	Intramacronucleata
longV4.SU15.5865	ATAGCGTATACTAAAGTTGTTGCAGTTAAAAAGCTCGTAGTTGAACTTCTGTACAGTCTCAGTTCTGGCTTAGGTCAAGCTGTTGGTTGTACATCCGCTTGCAAAGCTAGTTCGGCCTTCACTGGTCGGCTGGTAGAGTAAGCCTTTTACTTTGAAAAAATTAGAGTGTTTCAGGCAGGCAATGGCTCGAATACATTAGCATGGAATAATGGAATAGGACTTTTGTCCATTTGGTTGGTTATTGGACATGAGTAATGATTAAAAGGGACAGTTGGGGGCATTGGTATTAAACAGTCAGAGGTGAAATTCTTGGATTTGTTTAAGACTAACTTATGCGAAAGCATTTGCCAAGGATGTTTTCATTAATCAAGAACGAAAGTTAGGGGATCAAAGACGATC…	Illumina	D_0__Eukaryota	D_1__SAR	D_2__Alveolata	D_3__Ciliophora	D_4__Intramacronucleata	D_5__CONthreeP	D_6__Oligohymenophorea	D_7__Scuticociliatia1	D_8__Philasterida	D_9__Philasterida	D_10__Philasterida	D_11__Philasterida	D_12__Philasterida	100	100	100	100	100	100	100	100	100	100	100	100	100	Eukaryota	Alveolata	Ciliophora	Oligohymenophorea	Scuticociliatia_1	Philasterida	Parauronema	Parauronema_cf._virginianum	100	100	100	100	100	100	89	89	Eukaryota	SAR	Alveolata	Ciliophora	Intramacronucleata
shortV4.SU15.12345	CAATAGCGTATACTAAAGTTGTTGCAGTTAAAAAGCTCGTAGTTGAACTTCTGTACAGTCTCAGTTCTGGCTTAGGTCAAGCTGTTGGTTGTACATCCGCTTGCAAAGCTAGTTCGGCCTTCACTGGTCGGCTGGTAGAGTAAGCCTTTTACTTTGAAAAAATTAGAGTGTTTCAGGCAGGCAATGGCTCGAATACATTAGCATGGAATAATGGAATAGGACTTTTGTCCATTTGGTTGGTTATTGGACATGAGTAATGATTAAAAGGGACAGTTGGGGGCATTGGTATTAAACAGTC	Illumina	D_0__Eukaryota	D_1__SAR	D_2__Alveolata	D_3__Ciliophora	D_4__Intramacronucleata	D_5__CONthreeP	D_6__Oligohymenophorea	D_7__Scuticociliatia1	D_8__Philasterida	D_9__Philasterida	D_10__Philasterida	D_11__Philasterida	D_12__Philasterida	100	100	100	100	100	100	100	100	100	100	100	99	99	Eukaryota	Alveolata	Ciliophora	Oligohymenophorea	Scuticociliatia_1	Philasterida	Parauronema	Parauronema_cf._virginianum	100	100	100	100	100	100	93	93	Eukaryota	SAR	Alveolata	Ciliophora	Intramacronucleata
longV4.SU17.13820	ATAGCGTATATTAAAGTTGTTGCAGTTAAAAAGCTCGTAGTTGAACTTCTGTACGTGTCCGGTTCTGGCTCCGGTCAAGCTGTGACGCGTGCATCCGCTTGCAAACCTGGCCCGGCCTTCATTGGTCGACCAGGGGAGTAGGCCTTTTACTTTGAAAAAATTAGAGTGTTTCAAGCAGGCAATGGCTCGAATACATTAGCATGGAATAATGGAATAGGACTTTTGTCCATTTGATTGGTTATTGGACATGAGTAATGATTAACAGGGACAGTTGGGGGCATTAGTATTTAATTGTCAGAGGTGAAATTCTTGGATTTATTAAAGACTAACTTATGCGAAAGCATTTGCCAAGGATGTTTTCATTAATCAAGAACGAAAGTTAGGGGATCAAAGACGATC…	Illumina	D_0__Eukaryota	D_1__SAR	D_2__Alveolata	D_3__Ciliophora	D_4__Intramacronucleata	D_5__CONthreeP	D_6__Oligohymenophorea	D_7__Scuticociliatia1	D_8__Philasterida	D_9__Philasterida	D_10__Philasterida	D_11__Philasterida	D_12__Philasterida	100	100	100	100	100	100	100	100	100	100	89	89	89	Eukaryota	Alveolata	Ciliophora	Oligohymenophorea	Scuticociliatia_1	Philasterida	Philasterida_X	Philasterida_X_sp.	100	100	100	100	100	100	100	100	Eukaryota	SAR	Alveolata	Ciliophora	Intramacronucleata
shortV4.SU16.6576	CAATAGCGTATATTAAAGTTGTTGCAGTTAAAAAGCTCGTAGTTGAACTTCTGTACGTGTCCGGTTCTGGCTCCGGTCAAGCTGTGACGCGTGCATCCGCTTGCAAACCTGGCCCGGCCTTCACTGGTCGACCAGGGGAGTAGGCCTTTTACTTTGAAAAAATTAGAGTGTTTCAAGCAGGCAATGGCTCGAATACATTAGCATGGAATAATGGAATAGGACTTTTGTCCATTTGATTGGTTATTGGACATGAGTAATGATTAACAGGGACAGTTGGGGGCATTAGTATTTAATTGTC	Illumina	D_0__Eukaryota	D_1__SAR	D_2__Alveolata	D_3__Ciliophora	D_4__Intramacronucleata	D_5__CONthreeP	D_6__Oligohymenophorea	D_7__Scuticociliatia1	D_8__Philasterida	D_9__Philasterida	D_10__Philasterida	D_11__Philasterida	D_12__Philasterida	100	100	100	100	100	100	100	100	100	100	92	92	92	Eukaryota	Alveolata	Ciliophora	Oligohymenophorea	Scuticociliatia_1	Philasterida	Philasterida_X	Philasterida_X_sp.	100	100	100	100	100	88	88	88	Eukaryota	SAR	Alveolata	Ciliophora	Intramacronucleata
longV4.SU21.5477	GTAGCGTATATTAAAGTTGTTGCAGTTAAAAAGCTCGTAGTTGAACTTCTGTCCATGCCCTGTTCTGGCCTCGGTCAAGCAGTGGTGTGGGCATCCGCTTGCAAGCCTAGTCGGGTATTCATTTATCCATTAGGGGAGTAGGCTTTTTACTTTGAAAAAATTAGAGTGTTTCAAGCAAGCAATGGCCTGAATACATTAGCATGGAATAATAGAATAGGACTTTTGTCTATTTGGTTGGTTATTAGACATCAGTAATGATTAACAGGGACAGTCGGGGGCATTAGTATTTAATTGTCAGAGGTGAAATTCTTGGATTTATTAAAGACTAACTTATGCGAAAGCATTTGCCAAGGATGTTTTCATTAATCAAGAACGAAAGTTAGGGGATCAAAGACGATT…	Illumina	D_0__Eukaryota	D_1__SAR	D_2__Alveolata	D_3__Ciliophora	D_4__Intramacronucleata	D_5__CONthreeP	D_6__Oligohymenophorea	D_7__Scuticociliatia1	D_8__Philasterida	D_9__Philasterida	NA	NA	NA	100	100	100	100	100	100	100	96	96	96	66	24	24	Eukaryota	Alveolata	Ciliophora	Oligohymenophorea	Scuticociliatia_1	Philasterida	NA	NA	100	100	100	100	100	82	28	28	Eukaryota	SAR	Alveolata	Ciliophora	Intramacronucleata
shortV4.SU16.7453	TAGTAGCGTATATTAAAGTTGTTGCAGTTAAAAAGCTCGTAGTTGAACTTCTGTCCATGCCCTGTTCTGGCCTCGGTCAAGCAGTGGTGTGGGCATCCGCTTGCAAGCCTAGTCGGGTATTCATTTATCCATTAGGGGAGTAGGCTTTTTACTTTGAAAAAATTAGAGTGTTTCAAGCAAGCAATGGCCTGAATACATTAGCATGGAATAATAGAATAGGACTTTTGTCTATTTGGTTGGTTATTAGACATCAGTAATGATTAACAGGGACAGTCGGGGGCATTAGTATTTAATTGTC	Illumina	D_0__Eukaryota	D_1__SAR	D_2__Alveolata	D_3__Ciliophora	D_4__Intramacronucleata	D_5__CONthreeP	D_6__Oligohymenophorea	D_7__Scuticociliatia1	D_8__Philasterida	D_9__Philasterida	NA	NA	NA	100	100	100	100	100	98	95	90	90	90	54	17	17	Eukaryota	Alveolata	Ciliophora	Oligohymenophorea	Scuticociliatia_1	NA	NA	NA	100	96	96	95	89	72	24	24	Eukaryota	SAR	Alveolata	Ciliophora	Intramacronucleata
longV4.SU23.11100	ATAGCGTATATTAAAGTTGTTGCAGTTAAAAAGCTCGTAGTTGAACTTCTGTGTATGCCCGGTTCTGGCTTCGGTCAAGCCGTGGCGTGCACATCCGCTTGCAAGCTTAGCCCGGCCTTCATTGGTCGACTAAGGGAGTAGGCCTTTTACTTTGAAAAAATTAGAGTGTTTCAAGCAGGCAATGGCTCGAATACATTAGCATGGAATAATGGAATAGGACTTTTGTCCATTTGGTTGGTTATTGGACATGAGTAATGATTAAAAGGGACAGTTGGGGGCATTAGTATTTAATAGTCAGAGGTGAAATTCTTGGATTTATTAAAGACTAACTTATGCGAAAGCATTTGCCAAGGATGTTTTCATTAATCAAGAACGAAAGTTAGGGGATCAAAGACGATC…	Illumina	D_0__Eukaryota	D_1__SAR	D_2__Alveolata	D_3__Ciliophora	D_4__Intramacronucleata	D_5__CONthreeP	D_6__Oligohymenophorea	D_7__Scuticociliatia1	D_8__Philasterida	D_9__Philasterida	D_10__Philasterida	D_11__Philasterida	D_12__Philasterida	100	100	100	100	100	100	100	100	100	100	100	100	100	Eukaryota	Alveolata	Ciliophora	Oligohymenophorea	Scuticociliatia_1	Philasterida	Philasterida_X	Philasterida_X_sp.	100	100	100	100	100	100	96	96	Eukaryota	SAR	Alveolata	Ciliophora	Intramacronucleata
shortV4.SU23.6467	CAATAGCGTATATTAAAGTTGTTGCAGTTAAAAAGCTCGTAGTTGAACTTCTGTGTATGCCCGGTTCTGGCTTCGGTCAAGCCGTGGCGTGCACATCCGCTTGCAAGCTTAGCCCGGCCTTCATTGGTCGACTAAGGGAGTAGGCCTTTTACTTTGAAAAAATTAGAGTGTTTCAAGCAGGCAATGGCTCGAATACATTAGCATGGAATAATGGAATAGGACTTTTGTCCATTTGGTTGGTTATTGGACATGAGTAATGATTAAAAGGGACAGTTGGGGGCATTAGTATTTAATAGTC	Illumina	D_0__Eukaryota	D_1__SAR	D_2__Alveolata	D_3__Ciliophora	D_4__Intramacronucleata	D_5__CONthreeP	D_6__Oligohymenophorea	D_7__Scuticociliatia1	D_8__Philasterida	D_9__Philasterida	D_10__Philasterida	D_11__Philasterida	D_12__Philasterida	100	100	100	100	100	100	100	100	100	100	100	98	98	Eukaryota	Alveolata	Ciliophora	Oligohymenophorea	Scuticociliatia_1	Philasterida	Philasterida_X	Philasterida_X_sp.	100	100	100	100	100	100	95	95	Eukaryota	SAR	Alveolata	Ciliophora	Intramacronucleata
denovo116 S10_4000165	TTAACGAACGAGACCTTAACCTGCTAAATAGTACGTTGATGCATAATCGGCGTTTACTTCTTAGAGGGACTATGCGTATTGAAACGCATGGAAGTTTGAGGCAATAACAGGTCTGTGATGCCCTTAGATGTCCTGGGCCGCACGCGCGCTACAATGACTCACTCAGCAAGTTTTTCCTGGCCCGGAAGGGTTCAGGGTAATCTTCATAATATGAGTCGTGTTAGGGATCGATCTTTGCAATTATAGATCTTGAACGAGGAATGCCTAGTAAGTGCATGTCATCAGCATGTACTGATTACGTCCCTGCCCTTTGTACACACCGCCCGTCGCTCCTACCGATTTCGAGTGATCCGGTGAACCTTCTGGACTGAGCACGCTTGCGTGAGCGGGAAGTTAAGT…	Roche	D_0__Eukaryota	D_1__SAR	D_2__Alveolata	D_3__Ciliophora	D_4__Intramacronucleata	D_5__CONthreeP	D_6__Oligohymenophorea	D_7__Scuticociliatia1	D_8__Philasterida	D_9__Philasterida	D_10__Philasterida	D_11__Philasterida	D_12__Philasterida	100	100	100	100	100	100	100	100	100	100	100	99	99	Eukaryota	Alveolata	Ciliophora	Oligohymenophorea	Scuticociliatia_1	Philasterida	NA	NA	100	100	100	100	100	97	65	65	Eukaryota	SAR	Alveolata	Ciliophora	Intramacronucleata
longV4.AW51.1315	ATAGCGTATATTAAAGTTGTTGCAGTTAAAAAGCTCGTAGTTGAACTTCTGCGCATGCCCGGCTTCGGCTTCGGCCAGGTCGTCGGTGTACGCATCCGCTTGCAGACCTTGTCCGGCCTTCATTGTGCCGGCCTGGCGAGTAGGCAGTTTACTTTGAAAAAATTAGAGTGTTTCAAGCAGGCAACGGCTCGAATACATTAGCATGGAATAATGGAAGAGGACTTTTGTCCATTTGGTTGGTTATTGGACATTAGTAATGATTGACAGGGACAGTTGGGGGCATTAGTATTTAATTGTCAGAGGTGAAATTCTTGGATTTATTAAAGACTAACTTATGCGAAAGCATTTGCCAAGGATGTTTTCATTAATCAAGAACGAAAGTTAGGGGATCAAAGACGA…	Illumina	D_0__Eukaryota	D_1__SAR	D_2__Alveolata	D_3__Ciliophora	D_4__Intramacronucleata	D_5__CONthreeP	D_6__Oligohymenophorea	D_7__Scuticociliatia1	D_8__Philasterida	D_9__Philasterida	NA	NA	NA	100	100	100	100	100	100	99	98	98	98	73	33	33	Eukaryota	Alveolata	Ciliophora	Oligohymenophorea	Scuticociliatia_1	Philasterida	NA	NA	100	100	100	100	99	95	42	42	Eukaryota	SAR	Alveolata	Ciliophora	Intramacronucleata
longV4.AW51.1602	ATAGCGTATATTAAAGTTGTTGCAGTTAAAAAGCTCGTAGTTGAATTTCTGTACAGTCCCAGTTCTGGCTTCGGTCAAGCTGTGGATTGTGCATCCGCTTGCAAATCTAGCTCGGCCTTCACTGGTCGACTAGGGGAGTAAGCCCTTTACTTTGAAAAAATTAGAGTGTTTCAGGCAGGCAATGGCTCGAATACATTAGCATGGAATAATGGAATAGGACTTTTGTCCATTTGGTTGGTTATTGGACATGAGTAATGATTAAAAGGGACAGTTGGGGGCATTAGTATTTAATAGTCAGAGGTGAAATTCTTGGATTTATTAAAGACTAACTTATGCGAAAGCATTTGCCAAGGATGTTTTCATTAATCAAGAACGAAAGTTAGGGGATCAAAGACGATC…	Illumina	D_0__Eukaryota	D_1__SAR	D_2__Alveolata	D_3__Ciliophora	D_4__Intramacronucleata	D_5__CONthreeP	D_6__Oligohymenophorea	D_7__Scuticociliatia1	D_8__Philasterida	D_9__Philasterida	D_10__Philasterida	D_11__Philasterida	D_12__Philasterida	100	100	100	100	100	100	100	100	100	100	100	100	100	Eukaryota	Alveolata	Ciliophora	Oligohymenophorea	Scuticociliatia_1	Philasterida	Parauronema	Parauronema_longum	100	100	100	100	100	100	95	95	Eukaryota	SAR	Alveolata	Ciliophora	Intramacronucleata
shortV4.AW51.31006	CAATAGCGTATATTAAAGTTGTTGCAGTTAAAAAGCTCGTAGTTGAATTTCTGTACAGTCCCAGTTCTGGCTTCGGTCAAGCTGTGGATTGTGCATCCGCTTGCAAATCTAGCTCGGCCTTCACTGGTCGACTAGGGGAGTAAGCCCTTTACTTTGAAAAAATTAGAGTGTTTCAGGCAGGCAATGGCTCGAATACATTAGCATGGAATAATGGAATAGGACTTTTGTCCATTTGGTTGGTTATTGGACATGAGTAATGATTAAAAGGGACAGTTGGGGGCATTAGTATTTAATAGTC	Illumina	D_0__Eukaryota	D_1__SAR	D_2__Alveolata	D_3__Ciliophora	D_4__Intramacronucleata	D_5__CONthreeP	D_6__Oligohymenophorea	D_7__Scuticociliatia1	D_8__Philasterida	D_9__Philasterida	D_10__Philasterida	D_11__Philasterida	D_12__Philasterida	100	100	100	100	100	100	100	100	100	100	100	100	100	Eukaryota	Alveolata	Ciliophora	Oligohymenophorea	Scuticociliatia_1	Philasterida	Parauronema	Parauronema_longum	100	100	100	100	100	100	95	95	Eukaryota	SAR	Alveolata	Ciliophora	Intramacronucleata
longV4.SU11.16167	ATAGCGTATATTAAAGTTGTTGCAGTTAAAAAGCTCGTAGTTGAACTTCTGTACAGTCTCAGTTCTGGCTTCGGTCAAGCTGTGGATTGTGCATCCGCTTGCAAAGCCGGACCGCCATTCACTTGGCGACCGGTGGAGTAAGCCCTTTACTTTGAAAAAATTAGAGTGTTTCAGGCAGGCAATGGCTCGAATACATTAGCATGGAATAATGGAATAGGACTTTTGTCCATTTGGTTGGTTATTGGACATGAGTAATGATTAACAGGGACAGTTGGGGGCATTAGTATTTAATTGTCAGAGGTGAAATTCTTGGATTTATTAAAGACTAACTTATGCGAAAGCATTTGCCAAGGATGTTTTCATTAATCAAGAACGAAAGTTAGGGGATCAAAGACGATC…	Illumina	D_0__Eukaryota	D_1__SAR	D_2__Alveolata	D_3__Ciliophora	D_4__Intramacronucleata	D_5__CONthreeP	D_6__Oligohymenophorea	D_7__Scuticociliatia1	D_8__Philasterida	D_9__Philasterida	D_10__Philasterida	D_11__Philasterida	D_12__Philasterida	100	100	100	100	100	100	100	100	100	100	89	85	85	Eukaryota	Alveolata	Ciliophora	Oligohymenophorea	Scuticociliatia_1	Philasterida	NA	NA	100	100	100	100	100	97	31	31	Eukaryota	SAR	Alveolata	Ciliophora	Intramacronucleata
shortV4.SU12.17436	CAATAGCGTATATTAAAGTTGTTGCAGTTAAAAAGCTCGTAGTTGAACTTCTGTACAGTCTCAGTTCTGGCTTCGGTCAAGCTGTGGATTGTGCATCCGCTTGCAAAGCCGGACCGCCATTCACTTGGCGACCGGTGGAGTAAGCCCTTTACTTTGAAAAAATTAGAGTGTTTCAGGCAGGCAATGGCTCGAATACATTAGCATGGAATAATGGAATAGGACTTTTGTCCATTTGGTTGGTTATTGGACATGAGTAATGATTAACAGGGACAGTTGGGGGCATTAGTATTTAATTGTC	Illumina	D_0__Eukaryota	D_1__SAR	D_2__Alveolata	D_3__Ciliophora	D_4__Intramacronucleata	D_5__CONthreeP	D_6__Oligohymenophorea	D_7__Scuticociliatia1	D_8__Philasterida	D_9__Philasterida	D_10__Philasterida	NA	NA	100	100	100	100	100	100	100	100	100	100	86	76	76	Eukaryota	Alveolata	Ciliophora	Oligohymenophorea	Scuticociliatia_1	Philasterida	NA	NA	100	100	100	100	100	89	29	27	Eukaryota	SAR	Alveolata	Ciliophora	Intramacronucleata
longV4.SU40.22729	ATAGCGTATATTAAAGTTGTTGCAGTTAAAAAGCTCGTAGTTGAACTTCTGTACATTACCAGTTTTGGCGTCAGTCAGTCTGGTGGTGTGCATCCGCTTGCAAACCTAGACCGGTCTTTACTGATCGACTAGGGGAGTAAGCCCTTTACTTTGAAAAAATTAGAGTGTTTCAAGCAGGCAATGGCTCGAATACATTAGCATGGAATAATGGAATAGGACTTTTGTCCATTTTATTGGTTATTGGACATGAGTAATGATTAACAGGGACAGTTGGGGGCATTAGTATTTAATTGTCAGAGGTGAAATTCTTGGATTTATTAAAGACTAACTTATGCGAAAGCATTTGCCAAGGATGTTTTCATTAATCAAGAACGAAAGTTAGGGGATCAAAGACGATCA…	Illumina	D_0__Eukaryota	D_1__SAR	D_2__Alveolata	D_3__Ciliophora	D_4__Intramacronucleata	D_5__CONthreeP	D_6__Oligohymenophorea	D_7__Scuticociliatia1	D_8__Philasterida	D_9__Philasterida	D_10__Philasterida	NA	NA	100	100	100	100	100	100	100	100	100	100	99	53	53	Eukaryota	Alveolata	Ciliophora	Oligohymenophorea	Scuticociliatia_1	Philasterida	NA	NA	100	100	100	100	100	97	62	62	Eukaryota	SAR	Alveolata	Ciliophora	Intramacronucleata
shortV4.SU40.10082	CAATAGCGTATATTAAAGTTGTTGCAGTTAAAAAGCTCGTAGTTGAACTTCTGTACATTACCAGTTTTGGCGTCAGTCAGTCTGGTGGTGTGCATCCGCTTGCAAACCTAGACCGGTCTTTACTGATCGACTAGGGGAGTAAGCCCTTTACTTTGAAAAAATTAGAGTGTTTCAAGCAGGCAATGGCTCGAATACATTAGCATGGAATAATGGAATAGGACTTTTGTCCATTTTATTGGTTATTGGACATGAGTAATGATTAACAGGGACAGTTGGGGGCATTAGTATTTAATTGTC	Illumina	D_0__Eukaryota	D_1__SAR	D_2__Alveolata	D_3__Ciliophora	D_4__Intramacronucleata	D_5__CONthreeP	D_6__Oligohymenophorea	D_7__Scuticociliatia1	D_8__Philasterida	D_9__Philasterida	D_10__Philasterida	NA	NA	100	100	100	100	100	100	100	100	100	100	98	61	61	Eukaryota	Alveolata	Ciliophora	Oligohymenophorea	Scuticociliatia_1	Philasterida	NA	NA	100	100	100	100	100	89	43	43	Eukaryota	SAR	Alveolata	Ciliophora	Intramacronucleata
855C_A3	AGCCANGCATGTCTAAGTATAAATAGTATACAGTGAAACTGCGAATGGCTCATTAAAACAGTTATAGTTTATTTGATAATGGAAAGCTACATGGATAACCGTGGTAATTCTAGAGCTAATACATGCTGTCAAACCCGACTTTTTGGAAGGGTTGTATTTATTAGATATTAAGCCAATATTCCTTGTGTCTATTGTGGTGAATCATAGTAACTGATCGAAGCTCTTTTAGAGCTAAATCATTCAAGTTTCTGCCCTATCAGCTTTCGATGGTAGTGTATTGGACTACCATGGCAGTTACGGGTAACGGAGAATTAGGGTTCGATTCCGGAGAGGGAGCCTGAGAAACGGCTACCACATCTAAGGAAGGCAGCAGGCGCGTAAATTACCCAATCCTGATTC…	Sanger	D_0__Eukaryota	D_1__SAR	D_2__Alveolata	D_3__Ciliophora	D_4__Intramacronucleata	D_5__CONthreeP	D_6__Oligohymenophorea	D_7__Scuticociliatia1	D_8__Philasterida	D_9__Philasterida	D_10__Thigmophryidae	D_11__Myxophyllum	D_12__Myxophyllum	100	100	100	100	100	100	100	100	100	100	100	100	100	Eukaryota	Alveolata	Ciliophora	Oligohymenophorea	Scuticociliatia_1	Thigmophryidae	Myxophyllum	Myxophyllum_sp.	100	100	100	100	100	100	100	100	Eukaryota	SAR	Alveolata	Ciliophora	Intramacronucleata
longV4.SU17.6960	ATAGCGTATATTAAAGTTGTTGCAGTTAAAAAGCTCGTAGTTGAACTTCTGCGTACCCTCAGTTCTGGCCTTGGTCAAGCTGTCGCGTGCGCATCCGCTTGCAAACCCAGACCGAACTTCATTGATCGACTGGGGGAGTAAGCCCTTTACTTTGAAAAAATTAGAGTGTTTCAGGCAGGCAATGGCTCGAATACATTAGCATGGAATAATGGAATAGGACTTTTGTCCATTTGGTTGGTTATTGGACATGAGTAATGATTAACAGGGACAGTTGGGGGCATTAGTATTTAATAGTCAGAGGTGAAATTCTTGGATTTATTAAAGACTAACCTATGCGAAAGCATTTGCCAAGGATGTTTTCATTAATCAAGAACGAAAGTTAGGGGATCAAAGACGATC…	Illumina	D_0__Eukaryota	D_1__SAR	D_2__Alveolata	D_3__Ciliophora	D_4__Intramacronucleata	D_5__CONthreeP	D_6__Oligohymenophorea	D_7__Scuticociliatia1	D_8__Philasterida	D_9__Philasterida	D_10__Thigmophryidae	D_11__Myxophyllum	D_12__Myxophyllum	100	100	100	100	100	100	100	100	100	100	98	98	98	Eukaryota	Alveolata	Ciliophora	Oligohymenophorea	Scuticociliatia_1	Thigmophryidae	Myxophyllum	Myxophyllum_sp.	100	100	100	100	100	100	100	100	Eukaryota	SAR	Alveolata	Ciliophora	Intramacronucleata
shortV4.SU16.3294	CAATAGCGTATATTAAAGTTGTTGCAGTTAAAAAGCTCGTAGTTGAACTTCTGCGTACCCTCAGTTCTGGCCTTGGTCAAGCTGTCGCGTGCGCATCCGCTTGCAAACCCAGACCGAACTTCATTGATCGACTGGGGGAGTAAGCCCTTTACTTTGAAAAAATTAGAGTGTTTCAGGCAGGCAATGGCTCGAATACATTAGCATGGAATAATGGAATAGGACTTTTGTCCATTTGGTTGGTTATTGGACATGAGTAATGATTAACAGGGACAGTTGGGGGCATTAGTATTTAATAGTC	Illumina	D_0__Eukaryota	D_1__SAR	D_2__Alveolata	D_3__Ciliophora	D_4__Intramacronucleata	D_5__CONthreeP	D_6__Oligohymenophorea	D_7__Scuticociliatia1	D_8__Philasterida	D_9__Philasterida	D_10__Thigmophryidae	D_11__Myxophyllum	D_12__Myxophyllum	100	100	100	100	100	100	100	100	100	100	100	100	100	Eukaryota	Alveolata	Ciliophora	Oligohymenophorea	Scuticociliatia_1	Thigmophryidae	Myxophyllum	Myxophyllum_sp.	100	100	100	100	100	100	100	100	Eukaryota	SAR	Alveolata	Ciliophora	Intramacronucleata
longV4.SU35.4089	ATAGCGTATATTAAAGTTGTTGCAGTTAAAAAGCTCGTAGTTGAACTTCTGTGTACACTCAGTTCTGGCCTTGGTCAAGCTGTTTCGTGCACATCCGCTTGCAAACCCGGACCGGCCTTTACTGTCCGACCGGGGGAGTAAGCCCTTTACTTTGAAAAAATTAGAGTGTTTCAGGCAGGCAATGGCTCGAATACATTAGCATGGAATAATGGAATAGGACTTTTGTCCATTTGGTTGGTTATTGGACATGAGTAATGATTAACAGGGACAGTTGGGGGCATTAGTATTTAATTGTCAGAGGTGAAATTCTTGGATTTATTAAAGACTAACTTATGCGAAAGCATTTGCCAAGGATGTTTTCATTAATCAAGAACGAAAGTTAGGGGATCAAAGACGATC…	Illumina	D_0__Eukaryota	D_1__SAR	D_2__Alveolata	D_3__Ciliophora	D_4__Intramacronucleata	D_5__CONthreeP	D_6__Oligohymenophorea	D_7__Scuticociliatia1	D_8__Philasterida	D_9__Philasterida	NA	NA	NA	100	100	100	100	100	100	100	100	100	100	71	71	71	Eukaryota	Alveolata	Ciliophora	Oligohymenophorea	Scuticociliatia_1	Thigmophryidae	Myxophyllum	Myxophyllum_sp.	100	100	100	100	100	94	94	93	Eukaryota	SAR	Alveolata	Ciliophora	Intramacronucleata
shortV4.AW10.5884	CAATAGCGTATATTAAAGTTGTTGCAGTTAAAAAGCTCGTAGTTGAACTTCTGCGTACACTCAGTTCTGGCCTTGGTCAAGCTGTTTCGTGCGCATCCGCTTGCAAACCCGGACCGGCCTTTACTGTCCGACCGGGGGAGTAAGCCCTTTACTTTGAAAAAATTAGAGTGTTTCAGGCAGGCAATGGCTCGAATACATTAGCATGGAATAATGGAATAGGACTTTTGTCCATTTGGTTGGTTATTGGACATGAGTAATGATTAACAGGGACAGTTGGGGGCATTAGTATTTAATTGTC	Illumina	D_0__Eukaryota	D_1__SAR	D_2__Alveolata	D_3__Ciliophora	D_4__Intramacronucleata	D_5__CONthreeP	D_6__Oligohymenophorea	D_7__Scuticociliatia1	D_8__Philasterida	D_9__Philasterida	D_10__Thigmophryidae	D_11__Myxophyllum	D_12__Myxophyllum	100	100	100	100	100	100	100	100	100	100	98	98	98	Eukaryota	Alveolata	Ciliophora	Oligohymenophorea	Scuticociliatia_1	Thigmophryidae	Myxophyllum	Myxophyllum_sp.	100	100	100	100	100	100	100	100	Eukaryota	SAR	Alveolata	Ciliophora	Intramacronucleata
shortV4.SU17.44667	CAATAGCGTATATTAAAGTTGTTGCAGTTAAAAAGCTCGTAGTTGAACTTCTGTGTACACTCAGTTCTGGCCTTGGTCAAGCTGTTTCGTGCACATCCGCTTGCAAACCCGGACCGGCCTTTACTGTCCGACCGGGGGAGTAAGCCCTTTACTTTGAAAAAATTAGAGTGTTTCAGGCAGGCAATGGCTCGAATACATTAGCATGGAATAATGGAATAGGACTTTTGTCCATTTGGTTGGTTATTGGACATGAGTAATGATTAACAGGGACAGTTGGGGGCATTAGTATTTAATTGTC	Illumina	D_0__Eukaryota	D_1__SAR	D_2__Alveolata	D_3__Ciliophora	D_4__Intramacronucleata	D_5__CONthreeP	D_6__Oligohymenophorea	D_7__Scuticociliatia1	D_8__Philasterida	D_9__Philasterida	D_10__Thigmophryidae	D_11__Myxophyllum	D_12__Myxophyllum	100	100	100	100	100	100	100	100	100	100	81	81	81	Eukaryota	Alveolata	Ciliophora	Oligohymenophorea	Scuticociliatia_1	Thigmophryidae	Myxophyllum	Myxophyllum_sp.	100	100	100	100	100	98	98	98	Eukaryota	SAR	Alveolata	Ciliophora	Intramacronucleata
longV4.SU28.2299	ATAACGTATATTAAAGTTGTTGCAGTTAAAAAGCTCGTAGTTGAACTTCTGCGTACCCTCAGTTCTGGCCTTGGTCAAGCTGTCGCGTGCGCATCCGCTTGCAAACCTAGACCGGCTTTTATTAGTCGACTAGGGGAGTAAGCCCTTTACTTTGAAAAAATTAGAGTGTTTCAGGCAGGCAATGGCTCGAATACATTAGCATGGAATAATGGAATAGGACTTTTGTCTATTTGGTTGGTTATTGGACATGAGTAATGATTAACAGGGACAGTTGGGGGCATTAGTATTTAATAGTCAGAGGTGAAATTCTTGGATTTATTAAAGACTAACCTATGCGAAAGCATTTGCCAAGGATGTTTTCATTAATCAAGAACGAAAGTTAGGGGATCAAAGACGATC…	Illumina	D_0__Eukaryota	D_1__SAR	D_2__Alveolata	D_3__Ciliophora	D_4__Intramacronucleata	D_5__CONthreeP	D_6__Oligohymenophorea	D_7__Scuticociliatia1	D_8__Philasterida	D_9__Philasterida	D_10__Thigmophryidae	D_11__Myxophyllum	D_12__Myxophyllum	100	100	100	100	100	100	100	100	100	100	94	94	94	Eukaryota	Alveolata	Ciliophora	Oligohymenophorea	Scuticociliatia_1	Thigmophryidae	Myxophyllum	Myxophyllum_sp.	100	100	100	100	100	99	99	99	Eukaryota	SAR	Alveolata	Ciliophora	Intramacronucleata
shortV4.SU16.29417	CAATAACGTATATTAAAGTTGTTGCAGTTAAAAAGCTCGTAGTTGAACTTCTGCGTACCCTCAGTTCTGGCCTCGGTCAAGCTGTCGCGTGCGCATCCGCTTGCAAACCTAGACCGGCTTTCATTAGTCGACTAGGGGAGTAAGCCCTTTACTTTGAAAAAATTAGAGTGTTTCAGGCAGGCAATGGCTCGAATACATTAGCATGGAATAATGGAATAGGACTTTTGTCTATTTGGTTGGTTATTGGACATGAGTAATGATTAACAGGGACAGTTGGGGGCATTAGTATTTAATAGTC	Illumina	D_0__Eukaryota	D_1__SAR	D_2__Alveolata	D_3__Ciliophora	D_4__Intramacronucleata	D_5__CONthreeP	D_6__Oligohymenophorea	D_7__Scuticociliatia1	D_8__Philasterida	D_9__Philasterida	NA	NA	NA	100	100	100	100	100	100	100	100	100	100	75	75	75	Eukaryota	Alveolata	Ciliophora	Oligohymenophorea	Scuticociliatia_1	NA	NA	NA	100	100	100	100	100	78	78	53	Eukaryota	SAR	Alveolata	Ciliophora	Intramacronucleata
shortV4.SU28.4962	CAATAACGTATATTAAAGTTGTTGCAGTTAAAAAGCTCGTAGTTGAACTTCTGCGTACCCTCAGTTCTGGCCTTGGTCAAGCTGTCGCGTGCGCATCCGCTTGCAAACCTAGACCGGCTTTTATTAGTCGACTAGGGGAGTAAGCCCTTTACTTTGAAAAAATTAGAGTGTTTCAGGCAGGCAATGGCTCGAATACATTAGCATGGAATAATGGAATAGGACTTTTGTCTATTTGGTTGGTTATTGGACATGAGTAATGATTAACAGGGACAGTTGGGGGCATTAGTATTTAATAGTC	Illumina	D_0__Eukaryota	D_1__SAR	D_2__Alveolata	D_3__Ciliophora	D_4__Intramacronucleata	D_5__CONthreeP	D_6__Oligohymenophorea	D_7__Scuticociliatia1	D_8__Philasterida	D_9__Philasterida	D_10__Thigmophryidae	D_11__Myxophyllum	D_12__Myxophyllum	100	100	100	100	100	100	100	100	100	100	92	92	92	Eukaryota	Alveolata	Ciliophora	Oligohymenophorea	Scuticociliatia_1	Thigmophryidae	Myxophyllum	Myxophyllum_sp.	100	100	100	100	100	92	92	80	Eukaryota	SAR	Alveolata	Ciliophora	Intramacronucleata
longV4.SU17.7641	ATAGCGTATATTAAAGTTGTTGCAGTTAAAAAGCTCGTAGTTGAACTTCTGCGTACCCTCAGTTCTGGCCTTGGTCAAGCTGTCGCGTGCGCATCCGCTTGCAAACTCAGACCGGCCTTTACTGGTCGACTGAGGGAGTAAGCCCTTTACTTTGAAAAAATTAGAGTGTTTCAAGCAGGCAATGGCTCGAATACATTAGCATGGAATAATGGAATAGGACTTTTGTCCATTTGGTTGGTTATTGGACATGAGTAATGATTAACAGGGACAGTTGGGGGCATTAGTATTTAATTGTCAGAGGTGAAATTCTTGGATTTATTAAAGACTAACTTATGCGAAAGCATTTGCCAAGGATGTTTTCATTAATCAAGAACGAAAGTTAGGGGATCAAAGACGATC…	Illumina	D_0__Eukaryota	D_1__SAR	D_2__Alveolata	D_3__Ciliophora	D_4__Intramacronucleata	D_5__CONthreeP	D_6__Oligohymenophorea	D_7__Scuticociliatia1	D_8__Philasterida	D_9__Philasterida	D_10__Thigmophryidae	D_11__Myxophyllum	D_12__Myxophyllum	100	100	100	100	100	100	100	100	100	100	93	93	93	Eukaryota	Alveolata	Ciliophora	Oligohymenophorea	Scuticociliatia_1	Thigmophryidae	Myxophyllum	Myxophyllum_sp.	100	100	100	100	100	99	99	99	Eukaryota	SAR	Alveolata	Ciliophora	Intramacronucleata
shortV4.AW44.19512	CAATAGCGTATATTAAAGTTGTTGCAGTTAAAAAGCTCGTAGTTGAACTTCTGCGTACCCTCAGTTCTGGCCTTGGTCAAGCTGTCGCGTGCGCATCCGCTTGCAAACTCAGACCGGCCTTTACTGGTCGACTGAGGGAGTAAGCCCTTTACTTTGAAAAAATTAGAGTGTTTCAAGCAGGCAATGGCTCGAATACATTAGCATGGAATAATGGAATAGGACTTTTGTCCATTTGGTTGGTTATTGGACATGAGTAATGATTAACAGGGACAGTTGGGGGCATTAGTATTTAATTGTC	Illumina	D_0__Eukaryota	D_1__SAR	D_2__Alveolata	D_3__Ciliophora	D_4__Intramacronucleata	D_5__CONthreeP	D_6__Oligohymenophorea	D_7__Scuticociliatia1	D_8__Philasterida	D_9__Philasterida	D_10__Thigmophryidae	D_11__Myxophyllum	D_12__Myxophyllum	100	100	100	100	100	100	100	100	100	100	93	93	93	Eukaryota	Alveolata	Ciliophora	Oligohymenophorea	Scuticociliatia_1	Thigmophryidae	Myxophyllum	Myxophyllum_sp.	100	100	100	100	100	94	94	86	Eukaryota	SAR	Alveolata	Ciliophora	Intramacronucleata
denovo136 S19_6032974	TTAACGAACGAGACCTTAACCTGCTAAATAGTACGTTAATGCACAATTGGCGCTACTTCTTAGAGGGACTATACGCTCTGAAACGTATGGAAGTTTGAGGCAATAACAGGTCTGTGATGCCCTTAGATGTCCTGGGCCGCACGCGCGCTACAATGACTAACTCAGCAAGTTTTTCCTGGTCCGGAAGGATTCGGGTAATCTTCTTAATATTAGTCGTGTTAGGGATCGATCTTTGCAATTATAGATCTTGAACGAGGAATGCCTAGTAAGTGCAAGTCATCAGCTTGTACTGATTACGTCCCTGCCCTTTGTACACACCGCCCGTCGCTCCTACCGATTTCGAGTGATCCGGTGAACCTTCTGGACTGAGAGTGCTTGCACCTTCGGGAAGTTAAGTAA…	Roche	D_0__Eukaryota	D_1__SAR	D_2__Alveolata	D_3__Ciliophora	D_4__Intramacronucleata	D_5__CONthreeP	D_6__Oligohymenophorea	D_7__Scuticociliatia1	D_8__Philasterida	D_9__Philasterida	D_10__Thigmophryidae	D_11__Myxophyllum	D_12__Myxophyllum	100	100	100	100	100	100	100	100	100	100	100	100	100	Eukaryota	Alveolata	Ciliophora	Oligohymenophorea	Scuticociliatia_1	Thigmophryidae	Myxophyllum	Myxophyllum_magnum	100	100	100	100	100	100	100	100	Eukaryota	SAR	Alveolata	Ciliophora	Intramacronucleata
longV4.SU34.7716	CTAGCGTATATTAAAGTTGTTGCAGTTAAAAAGCTCGTAGTTGAACCTCTGTCTGGGGATGATTTTGGCTTCTGTCAGGTCATATCCAGGCATCCGCCTGCAAGACCTTTCCGGCATTCACTTGTCGATAGGAGGAGCAGGCATTTTACTTTGAAAAAATTAGAGTGTTTAAGGCAGGCAATTGCCCGCATATATTAGCATGGAATAATAGAATAGGACACTTTTCCATTTCGTTGGTTATTGGAATCGTGTAATGATTAATAGGGACAGTTGTGGGCATTTGTATTTAATTGTCAGAGGTGAAATTCTTGGATTTATTAAAGACAAACTAACGCGAAAGCATTTGCCAAGGATGTTTTCATTAATCAAGAACGAAAGTTAGGGGATCAAAGACGATCA…	Illumina	D_0__Eukaryota	D_1__SAR	D_2__Alveolata	D_3__Ciliophora	D_4__Intramacronucleata	D_5__CONthreeP	D_6__Oligohymenophorea	D_7__Scuticociliatia2	D_8__Pleuronematida1	D_9__Pleuronematida1	D_10__Histiobalantiidae	D_11__Histiobalantium	D_12__Histiobalantium	100	100	100	100	100	100	100	100	100	100	100	100	100	Eukaryota	Alveolata	Ciliophora	Oligohymenophorea	Scuticociliatia_2	Histiobalantiidae	Histiobalantium	Histiobalantium_sp.	100	100	100	100	100	100	100	100	Eukaryota	SAR	Alveolata	Ciliophora	Intramacronucleata
shortV4.SU37.605	CACTAGCGTATATTAAAGTTGTTGCAGTTAAAAAGCTCGTAGTTGAACCTCTGTCTGGGGATGATTTTGGCTTCTGTCAGGTCATATCCAGGCATCCGCCTGCAAGACCTTTCCGGCATTCACTTGTCGATAGGAGGAGCAGGCATTTTACTTTGAAAAAATTAGAGTGTTTAAGGCAGGCAATTGCCCGCATATATTAGCATGGAATAATAGAATAGGACACTTTTCCATTTCGTTGGTTATTGGAATCGTGTAATGATTAATAGGGACAGTTGTGGGCATTTGTATTTAATTGTC	Illumina	D_0__Eukaryota	D_1__SAR	D_2__Alveolata	D_3__Ciliophora	D_4__Intramacronucleata	D_5__CONthreeP	D_6__Oligohymenophorea	D_7__Scuticociliatia2	D_8__Pleuronematida1	D_9__Pleuronematida1	D_10__Histiobalantiidae	D_11__Histiobalantium	D_12__Histiobalantium	100	100	100	100	100	100	100	100	100	100	99	99	99	Eukaryota	Alveolata	Ciliophora	Oligohymenophorea	Scuticociliatia_2	Histiobalantiidae	Histiobalantium	Histiobalantium_sp.	100	100	100	100	100	100	100	99	Eukaryota	SAR	Alveolata	Ciliophora	Intramacronucleata
longV4.SU37.6748	CTAGCGTATATTAAAGTTGTTGCAGTTAAAAAGCTCGTAGTTGAACTTCTGGCTGCTGCTGGGGTCGGTATTTATATCGCTCCAGCGGCAGTCATCCGTCTGCAAACTTTTACATCCTTAACTGGTTTGTCTAAGGGAGCAGGCATTTTACTTTGAAAAAATTAGAGTGTTTAAGGCAGGCGCAAGCCTGAATACATTAGCATGGAATAATGGAATAGGACGCTTGTCCATTTGATTGGTTATTGGACTCGCGTAATGATTAATAGGGACAGTTGGGGGCATTAGTATTTAATTGTCAGAGGTGAAATTCTTGGATTTATTAAAGACTAACTTATGCGAAAGCATTTGCCAAGGATGTTTTCATTAATCAAGAACGAAAGTTAGGGGATCAAAGACGAT…	Illumina	D_0__Eukaryota	D_1__SAR	D_2__Alveolata	D_3__Ciliophora	D_4__Intramacronucleata	D_5__CONthreeP	D_6__Oligohymenophorea	D_7__Scuticociliatia2	D_8__Scuticociliatia2	D_9__Scuticociliatia2	D_10__Scuticociliatia2	D_11__Scuticociliatia2	D_12__Scuticociliatia2	100	100	100	100	100	100	100	100	100	100	100	100	100	Eukaryota	Alveolata	Ciliophora	Oligohymenophorea	Scuticociliatia_2	Scuticociliatia_2_X	Cyclidium_3	Cyclidium_glaucoma	100	100	100	100	100	100	97	85	Eukaryota	SAR	Alveolata	Ciliophora	Intramacronucleata
shortV4.SU18.35113	CACTAGCGTATATTAAAGTTGTTGCAGTTAAAAAGCTCGTAGTTGAACTTCTGGCTGCTGCTGGGGTCGGTATTTATATCGCTCCAGCGGCAGTCATCCGTCTGCAAACTTTTACATCCTTAACTGGTTTGTCTAAGGGAGCAGGCATTTTACTTTGAAAAAATTAGAGTGTTTAAGGCAGGCGCAAGCCTGAATACATTAGCATGGAATAATGGAATAGGACGCTTGTCCATTTGATTGGTTATTGGACTCGCGTAATGATTAATAGGGACAGTTGGGGGCATTAGTATTTAATTGTC	Illumina	D_0__Eukaryota	D_1__SAR	D_2__Alveolata	D_3__Ciliophora	D_4__Intramacronucleata	D_5__CONthreeP	D_6__Oligohymenophorea	D_7__Scuticociliatia2	D_8__Scuticociliatia2	D_9__Scuticociliatia2	D_10__Scuticociliatia2	D_11__Scuticociliatia2	D_12__Scuticociliatia2	100	100	100	100	100	100	100	100	100	100	100	100	100	Eukaryota	Alveolata	Ciliophora	Oligohymenophorea	Scuticociliatia_2	Scuticociliatia_2_X	Cyclidium_3	NA	100	100	100	100	100	100	99	79	Eukaryota	SAR	Alveolata	Ciliophora	Intramacronucleata
shortV4.SU16.13527	CACTAGCGTATATTAAAGTTGTTGCAGTTAAAAAGCTCGTAGTTGAACTTCTGGTTGTGCGCCAGTGGTCGGTCATCGATCGCCCTGGGTGCAGCCATCCGTCTGCAAACTTTTACATCCTTAACTGGTTTGTCTAAGGGAGCAGGCATTTTACTTTGAAAAAATTAGAGTGTTTAAGGCAGGCACTAGCCGCTGAATACATTAGCATGGAATAATGGAATAGGACGCTTTGTCCATTTGATTGGTTATTGGACTTGCGTAATGATTAATAGGGACAGTTGGGGGCATTAGTATTTAATTGTC	Illumina	D_0__Eukaryota	D_1__SAR	D_2__Alveolata	D_3__Ciliophora	D_4__Intramacronucleata	D_5__CONthreeP	D_6__Oligohymenophorea	D_7__Scuticociliatia2	D_8__Scuticociliatia2	D_9__Scuticociliatia2	D_10__Scuticociliatia2	D_11__Scuticociliatia2	D_12__Scuticociliatia2	100	100	100	100	100	100	100	99	98	98	98	92	92	Eukaryota	Alveolata	Ciliophora	Oligohymenophorea	Scuticociliatia_2	Scuticociliatia_2_X	Cyclidium_3	Cyclidium_glaucoma	100	100	100	100	100	100	100	100	Eukaryota	SAR	Alveolata	Ciliophora	Intramacronucleata
longV4.SU19.7411	CTAGCGTATATTAAAGTTGTTGCAGTTAAAAAGCTCGTAGTTGAACTTCTGATTGTTGTCAGTGTCGGTATTCATATCGCGCTGGTGGCAGTCATCCGTCTGCAAACTTTTACATCCTTAACTGGTTTGTCTAAGGGAGCAGGCATTTTACTTTGAAAAAATTAGAGTGTTTAAGGCAGGCGCAAGCCTGAATACATTAGCATGGAATAATGGAATAGGACGCTTGTCCATTTGATTGGTTATTGGACTCGCGTAATGATTAATAGGGACAGTTGGGGGCATTAGTATTTAATTGTCAGAGGTGAAATTCTTGGATTTATTAAAGACTAACTTATGCGAAAGCATTTGCCAAGGATGTTTTCATTAATCAAGAACGAAAGTTAGGGGATCAAAGACGAT…	Illumina	D_0__Eukaryota	D_1__SAR	D_2__Alveolata	D_3__Ciliophora	D_4__Intramacronucleata	D_5__CONthreeP	D_6__Oligohymenophorea	D_7__Scuticociliatia2	D_8__Scuticociliatia2	D_9__Scuticociliatia2	D_10__Scuticociliatia2	D_11__Scuticociliatia2	D_12__Scuticociliatia2	100	100	100	100	100	100	100	100	100	100	100	100	100	Eukaryota	Alveolata	Ciliophora	Oligohymenophorea	Scuticociliatia_2	Scuticociliatia_2_X	Cyclidium_3	Cyclidium_glaucoma	100	100	100	100	100	100	100	100	Eukaryota	SAR	Alveolata	Ciliophora	Intramacronucleata
shortV4.SU19.19219	CACTAGCGTATATTAAAGTTGTTGCAGTTAAAAAGCTCGTAGTTGAACTTCTGATTGTTGTTAGTGTCGGTATTTATATCGCGCTAGTGGCAGTCATCCGTCTGCAAACTTTTACATCCTTAACTGGTTTGTCTAAGGGAGCAGGCATTTTACTTTGAAAAAATTAGAGTGTTTAAGGCAGGCGCAAGCCTGAATACATTAGCATGGAATAATGGAATAGGACGCTTGTCCATTTGATTGGTTATTGGACTCGCGTAATGATTAATAGGGACAGTTGGGGGCATTAGTATTTAATTGTC	Illumina	D_0__Eukaryota	D_1__SAR	D_2__Alveolata	D_3__Ciliophora	D_4__Intramacronucleata	D_5__CONthreeP	D_6__Oligohymenophorea	D_7__Scuticociliatia2	D_8__Scuticociliatia2	D_9__Scuticociliatia2	D_10__Scuticociliatia2	D_11__Scuticociliatia2	D_12__Scuticociliatia2	100	100	100	100	100	100	100	100	100	100	100	100	100	Eukaryota	Alveolata	Ciliophora	Oligohymenophorea	Scuticociliatia_2	Scuticociliatia_2_X	Cyclidium_3	Cyclidium_glaucoma	100	100	100	100	100	100	100	100	Eukaryota	SAR	Alveolata	Ciliophora	Intramacronucleata
shortV4.SU19.473	CACTAGCGTATATTAAAGTTGTTGCAGTTAAAAAGCTCGTAGTTGAACTTCTGATTGTTGTCAGTGTCGGTATTCATATCGCGCTGGTGGCAGTCATCCGTCTGCAAACTTTTACATCCTTAACTGGTTTGTCTAAGGGAGCAGGCATTTTACTTTGAAAAAATTAGAGTGTTTAAGGCAGGCGCAAGCCTGAATACATTAGCATGGAATAATGGAATAGGACGCTTGTCCATTTGATTGGTTATTGGACTCGCGTAATGATTAATAGGGACAGTTGGGGGCATTAGTATTTAATTGTC	Illumina	D_0__Eukaryota	D_1__SAR	D_2__Alveolata	D_3__Ciliophora	D_4__Intramacronucleata	D_5__CONthreeP	D_6__Oligohymenophorea	D_7__Scuticociliatia2	D_8__Scuticociliatia2	D_9__Scuticociliatia2	D_10__Scuticociliatia2	D_11__Scuticociliatia2	D_12__Scuticociliatia2	100	100	100	100	100	100	100	100	100	100	100	99	99	Eukaryota	Alveolata	Ciliophora	Oligohymenophorea	Scuticociliatia_2	Scuticociliatia_2_X	Cyclidium_3	Cyclidium_glaucoma	100	100	100	100	100	100	100	100	Eukaryota	SAR	Alveolata	Ciliophora	Intramacronucleata
longV4.SU21.3730	CTAGCGTATATTAAAGTTGTTGCAGTTAAAAAGCTCGTAGTTGAACTTCTGGTTGTGCGCCAGTGGTCGGTCATCGATCGCCCTGGGTGCAGCCATCCGTCTGCAAACTTTTACATCCTTAACTGGTTTGTCTAAGGGAGCAGGCATTTTACTTTGAAAAAATTAGAGTGTTTAAGGCAGGCACTAGCCGCTGAATACATTAGCATGGAATAATGGAATAGGACGCTTTGTCCATTTGATTGGTTATTGGACTTGCGTAATGATTAATAGGGACAGTTGGGGGCATTAGTATTTAATTGTCAGAGGTGAAATTCTTGGATTTATTAAAGACTAACTTATGCGAAAGCATTTGCCAAGGATGTTTTCATTAATCAAGAACGAAAGTTAGGGGATCAAAGA…	Illumina	D_0__Eukaryota	D_1__SAR	D_2__Alveolata	D_3__Ciliophora	D_4__Intramacronucleata	D_5__CONthreeP	D_6__Oligohymenophorea	D_7__Scuticociliatia2	D_8__Scuticociliatia2	D_9__Scuticociliatia2	D_10__Scuticociliatia2	NA	NA	100	100	100	100	100	100	100	97	97	97	97	76	76	Eukaryota	Alveolata	Ciliophora	Oligohymenophorea	Scuticociliatia_2	Scuticociliatia_2_X	Cyclidium_3	Cyclidium_glaucoma	100	100	100	100	100	100	100	100	Eukaryota	SAR	Alveolata	Ciliophora	Intramacronucleata
longV4.SU14.6314	ATAGCGTATCTTAATGTTGTTGCAGTTAAAAAGCTCGTAGTCGAATTTCTGGCCGGGACACGTTGCTCCTAGCAAATGTGGGCCTAGGTCATCCGCCTGTGATCAATTCTCGTGTTTCAACGCTCGGTCTTAGGAGCAGGCACTTTACTTTGAAGAAATCAGAGTGTTTCAGGCAGGCTTTCGCTTGAATACACCAGCATGGAATAATGGAATAGGACTGGTTCATTTTATTGGTCACTTGAACTAGTAATGATTAATAGGGACAGTTGGGGGCATTCGTATTTGACAGTCAGAGGTGAAATTCTTCGATTTGTCAAAGACGAACTAATGCGAAGGCATTTGCCAAGGATGTTTTCATTGATCAAGAACGAAAGACAGGGGATCAAAGACGATTAGATA…	Illumina	D_0__Eukaryota	D_1__SAR	D_2__Alveolata	D_3__Ciliophora	D_4__Intramacronucleata	D_5__CONthreeP	D_6__Phyllopharyngea	D_7__Cyrtophoria1	D_8__PHYLL4	D_9__PHYLL4	D_10__PHYLL4	D_11__PHYLL4	D_12__PHYLL4	100	100	100	100	100	100	100	100	100	100	100	100	100	Eukaryota	Alveolata	Ciliophora	Phyllopharyngea	Cyrtophoria_1	PHYLL_4	PHYLL_4_X	PHYLL_4_X_sp.	100	100	100	100	100	100	100	100	Eukaryota	SAR	Alveolata	Ciliophora	Intramacronucleata
shortV4.SU15.25772	CAATAGCGTATCTTAATGTTGTTGCAGTTAAAAAGCTCGTAGTCGAATTTCTGGCCGGGACACGTTGCTCCTAGCAAATGTGGGCCTAGGTCATCCGCCTGTGATCAATTCTCGTGTTTCAACGCTCGGTCTTAGGAGCAGGCACTTTACTTTGAAGAAATCAGAGTGTTTCAGGCAGGCTTTCGCTTGAATACACCAGCATGGAATAATGGAATAGGACTGGTTCATTTTATTGGTCACTTGAACTAGTAATGATTAATAGGGACAGTTGGGGGCATTCGTATTTGACAGTC	Illumina	D_0__Eukaryota	D_1__SAR	D_2__Alveolata	D_3__Ciliophora	D_4__Intramacronucleata	D_5__CONthreeP	D_6__Phyllopharyngea	D_7__Cyrtophoria1	D_8__PHYLL4	D_9__PHYLL4	D_10__PHYLL4	D_11__PHYLL4	D_12__PHYLL4	100	100	100	100	100	100	100	100	100	100	100	100	100	Eukaryota	Alveolata	Ciliophora	Phyllopharyngea	Cyrtophoria_1	PHYLL_4	PHYLL_4_X	PHYLL_4_X_sp.	100	100	100	100	100	100	100	100	Eukaryota	SAR	Alveolata	Ciliophora	Intramacronucleata
longV4.AW10.19226	ATAGCGTATCTTAATGTTGTTGCAGTTAAAAAGCTCGTAGTTGAAATTCTGGGCCGGACCGGTTCCCTCTTGGGATACCATCGTCCGAGTTCATCCGCCTGGGGACTTGCTTGTAGTTTATTCTACGGCATGCACAACCAGGCACTTTACTTTGAAGAAATTAGAGTGTTTCAGGCAAGCGTTCGCTTGTATACACCAGCATGGAATAATAGAAAAGGACTGCTTCTATTTTATTGGTATATTAGGAGTAGTAATGATTAACAGGAACAGTTGGGGGCATTCGTATTTAGTAGTTAGAGGTGAAATTCTTGGATTTACTAAGGACGAACTAATGCGAAAGCATTTGCCAAGGATGTTTTCATTAATCAAGAACGAAAGTTAGGGGATCAAAGACGATTA…	Illumina	D_0__Eukaryota	D_1__SAR	D_2__Alveolata	D_3__Ciliophora	D_4__Intramacronucleata	D_5__CONthreeP	D_6__Phyllopharyngea	D_7__Cyrtophoria2	D_8__Chlamydodontida2	D_9__Chlamydodontida2	D_10__Lynchellidae1	D_11__Chlamydonellopsis	D_12__Chlamydonellopsis	100	100	100	100	100	100	100	100	100	100	100	100	100	Eukaryota	Alveolata	Ciliophora	Phyllopharyngea	Cyrtophoria_2	Lynchellidae_1	Chlamydonellopsis	Chlamydonellopsis_calkinsi	100	100	100	100	100	100	100	93	Eukaryota	SAR	Alveolata	Ciliophora	Intramacronucleata
shortV4.AW15.2228	CAATAGCGTATCTTAATGTTGTTGCAGTTAAAAAGCTCGTAGTTGAAATTCTGGGCCGGACCGGTTCCCTCTTGGGATACCATCGTCCGAGTTCATCCGCCTGGGGACTTGCTTGTAGTTTATTCTACGGCATGCACAACCAGGCACTTTACTTTGAAGAAATTAGAGTGTTTCAGGCAAGCGTTCGCTTGTATACACCAGCATGGAATAATAGAAAAGGACTGCTTCTATTTTATTGGTATATTAGGAGTAGTAATGATTAACAGGAACAGTTGGGGGCATTCGTATTTAGTAGTT	Illumina	D_0__Eukaryota	D_1__SAR	D_2__Alveolata	D_3__Ciliophora	D_4__Intramacronucleata	D_5__CONthreeP	D_6__Phyllopharyngea	D_7__Cyrtophoria2	D_8__Chlamydodontida2	D_9__Chlamydodontida2	D_10__Lynchellidae1	D_11__Chlamydonellopsis	D_12__Chlamydonellopsis	100	100	100	100	100	100	100	100	100	100	100	100	100	Eukaryota	Alveolata	Ciliophora	Phyllopharyngea	Cyrtophoria_2	Lynchellidae_1	Chlamydonellopsis	Chlamydonellopsis_calkinsi	100	100	100	100	100	100	100	92	Eukaryota	SAR	Alveolata	Ciliophora	Intramacronucleata
longV4.SU12.6648	AGAGTGTATCTTAATGTTGCTGCAGTTAAAAAGCTCGTAGTTGAACTTCTGGCTGTTGAGTCCGCAACTTAGTGGACTCGGCAGTCATCCGCTAGGAGAAGTAGTATTTCTGTCAAAGGTTTTACTACGGACCCAGCATTTTACTTTGAAGAAATTAGAGTGTTCCTGGCAGGCTAAGCTTGCATATATTAGCATGGAATAATGGAATAGGACCTTTTCTGTTTTATTGGTTGACAGATAGGTAATGATTAACAGGGACAGTCGGGGGCATTCGTACTCAGTGGCTAGAGGTGAAATTCTTAGATTCGCTGAAGACGAACTAATGCGAAAGCATTTGCCAAGGATGTTTTCATTAATCAAGAACGAAAGTTAGGGGATCAAAGACGATTAGATACCGTC…	Illumina	D_0__Eukaryota	D_1__SAR	D_2__Alveolata	D_3__Ciliophora	D_4__Intramacronucleata	D_5__CONthreeP	D_6__Phyllopharyngea	D_7__Cyrtophoria4	D_8__Chlamydodontida4	D_9__Chlamydodontida4	D_10__Chilodonellidae	D_11__Pseudochilodonopsis	D_12__Pseudochilodonopsis	100	100	100	100	100	100	100	100	100	100	100	100	100	Eukaryota	Alveolata	Ciliophora	Phyllopharyngea	Cyrtophoria_4	Chilodonellidae	Pseudochilodonopsis	Pseudochilodonopsis_fluviatilis	100	100	100	100	100	100	100	100	Eukaryota	SAR	Alveolata	Ciliophora	Intramacronucleata
shortV4.SU12.4600	CAAGAGTGTATCTTAATGTTGCTGCAGTTAAAAAGCTCGTAGTTGAACTTCTGGCTGTTGAGTCCGCAACTTAGTGGACTCGGCAGTCATCCGCTAGGAGAAGTAGTATTTCTGTCAAAGGTTTTACTACGGACCCAGCATTTTACTTTGAAGAAATTAGAGTGTTCCTGGCAGGCTAAGCTTGCATATATTAGCATGGAATAATGGAATAGGACCTTTTCTGTTTTATTGGTTGACAGATAGGTAATGATTAACAGGGACAGTCGGGGGCATTCGTACTCAGTGGCT	Illumina	D_0__Eukaryota	D_1__SAR	D_2__Alveolata	D_3__Ciliophora	D_4__Intramacronucleata	D_5__CONthreeP	D_6__Phyllopharyngea	D_7__Cyrtophoria4	D_8__Chlamydodontida4	D_9__Chlamydodontida4	D_10__Chilodonellidae	D_11__Pseudochilodonopsis	D_12__Pseudochilodonopsis	100	100	100	100	100	100	100	100	100	100	100	100	100	Eukaryota	Alveolata	Ciliophora	Phyllopharyngea	Cyrtophoria_4	Chilodonellidae	Pseudochilodonopsis	Pseudochilodonopsis_fluviatilis	100	100	100	100	100	100	100	100	Eukaryota	SAR	Alveolata	Ciliophora	Intramacronucleata
longV4.SU11.1384	ATAGCGTATATTAAAGTTGTTGCAGTTAAAAAGCTCGTAGTTGAATTTCTGGCCGGAGGCCGCCTTCTCTCTGAGTCGGCGGTTGATCAATCTAGGCCATCCTCTCGGGAACCATAGGCTCACTTAAATGGGAGATATGCGGAACGGGATTTTTACTTTGAAAAAATTAGAGTGTTTCAGGCAGGCTTACGCCCGAATATTACAGCTGAGAATAATGGAATAGGACTGGGTTCGTTTTGTTGGTTTTTACAGGACACAGTAATGATTAAAAGGGACAGTTGGGGGCATTAGTATTTAATTGTCAGAGGTGAAATTCTTGGATTTATTAAAGACTAACTAATGCGAAAGCATTTGCCAAGGATGTTTTCATTAATCAAGAACGAAAGTTAGGGGATCAAA…	Illumina	D_0__Eukaryota	D_1__SAR	D_2__Alveolata	D_3__Ciliophora	D_4__Intramacronucleata	D_5__CONthreeP	D_6__Phyllopharyngea	D_7__Synhymenia	D_8__Synhymeniida	D_9__Synhymeniida	D_10__Orthodonellidae	D_11__Orthodonellidae	D_12__Orthodonellidae	100	100	100	100	100	100	100	100	100	100	100	100	100	Eukaryota	Alveolata	Ciliophora	Phyllopharyngea	Synhymenia	Orthodonellidae	Orthodonellidae_X	Orthodonellidae_X_sp.	100	100	100	100	100	100	100	100	Eukaryota	SAR	Alveolata	Ciliophora	Intramacronucleata
shortV4.SU11.18118	CAATAGCGTATATTAAAGTTGTTGCAGTTAAAAAGCTCGTAGTTGAATTTCTGGCCGGAGGCCGCCTTCTCTCTGAGTCGGCGGTTGATCAATCTAGGCCATCCTCTCGGGAACCATAGGCTCACTTAAATGGGAGATATGCGGAACGGGATTTTTACTTTGAAAAAATTAGAGTGTTTCAGGCAGGCTTACGCCCGAATATTACAGCTGAGAATAATGGAATAGGACTGGGTTCGTTTTGTTGGTTTTTACAGGACACAGTAATGATTAAAAGGGACAGTTGGGGGCATTAGTATTTAATTGTC	Illumina	D_0__Eukaryota	D_1__SAR	D_2__Alveolata	D_3__Ciliophora	D_4__Intramacronucleata	D_5__CONthreeP	D_6__Phyllopharyngea	D_7__Synhymenia	D_8__Synhymeniida	D_9__Synhymeniida	D_10__Orthodonellidae	D_11__Orthodonellidae	D_12__Orthodonellidae	100	100	100	100	100	100	100	100	100	100	100	100	100	Eukaryota	Alveolata	Ciliophora	Phyllopharyngea	Synhymenia	Orthodonellidae	Orthodonellidae_X	Orthodonellidae_X_sp.	100	100	100	100	100	100	99	99	Eukaryota	SAR	Alveolata	Ciliophora	Intramacronucleata
shortV4.SU7.1053	CAATAGCGTATATTAAAGTTGTTGCAGTTAAAAAGCTCGTAGTTGAAATTCTGGGCATTGTCCTTCCGGCAATTGCTAGAAGGAGGTGTCCATCCGTATAAGCAAACCTATTTCCTCTTAATTGAGGAGTAGGTGGATTATACATTTTACTGTGAAAAAATCAGAGTGTTCCAGGCAGGCAATCGCCCTGAATACACAAGCATGGAATAATGGAAATGGCTTTTGTCATTTTTTGGTTTAATGACAAGAGTAATGATTAATAGGGACAGTTGGGGGCATTAGTATTTAATTGTC	Illumina	D_0__Eukaryota	D_1__SAR	D_2__Alveolata	D_3__Ciliophora	D_4__Intramacronucleata	D_5__CONThreeP	D_6__Prostomatea2	D_7__Prostomatea2	D_8__Prorodontida2	D_9__Prorodontida2	D_10__Placidae	D_11__Placidae	D_12__Placidae	100	100	100	100	100	100	100	100	100	100	100	100	100	Eukaryota	Alveolata	Ciliophora	Prostomatea_2	Prostomatea_2_X	Placidae	NA	NA	100	100	100	100	100	100	60	28	Eukaryota	SAR	Alveolata	Ciliophora	Intramacronucleata
851C_E7	GTATAATAACTACACAGTAAAACTGCGAATGGCTCATTAAAACAGTTATAGTTTATTTGATACATAAAATGGATAACTGTAGAAAAACTAGAGCTAATACATGCCTTAACCGTAAGGTTGTATTTATTAGATATACCAAGTGGGTGATTCATAATAACTTTGCAGATCGCTGCTCAGCAGTGATAAATCATTCAAGTTTCTGCCCTATCATGCTTTCGATGGTAGTGTATTGGACTACCATGGCTCTCACGGGTAACGGAGAATTAGGGTTCGATTCCGGAGAAGGAGCCTGAGAAACGGCTACTACATCTAAGGAAGGCAGCAGGCGCGTAAATTACCCAATCCTGACTCAGGGAGGTAGTGACAAGATATAACAACGCGAATAAATTCGTGATTGTA…	Sanger	D_0__Eukaryota	D_1__SAR	D_2__Alveolata	D_3__Ciliophora	D_4__Intramacronucleata	D_5__SAL	D_6__Litostomatea	D_7__Haptoria3	D_8__Haptoria3	D_9__Haptoria3	D_10__Haptoria3	D_11__Haptoria3	D_12__Haptoria3	100	100	100	100	100	100	100	99	99	99	99	99	99	Eukaryota	Alveolata	Ciliophora	Litostomatea	Haptoria_3	Haptoria_3_X	Haptoria_3_XX	Haptoria_3_XX_sp.	100	100	100	100	100	100	100	100	Eukaryota	SAR	Alveolata	Ciliophora	Intramacronucleata
denovo255 S6_5010859	TGTGTGCCTTGCCCTGCTAACTAGATATGCTCATTATATGGGTACAATCTTCTTAGAGGGACTATGTTTTGATAAATGCATGGAAGTTTGAGGCAATAACAGGTCTGTGATGCCCTTATATGTCCTGGGCTGCACGCGTGCTACACTGATGCATACAACAAGTATCCAAGCCCGCCAGGGTGAGGTAATCTCGAATATGCATCGTGATGGGGATAGATCTTTGCAATTATAGATCTTGAACGAGGAATTCCTAGTAAATGCAAGTCATCATCTTGCGTTGATTATGTCCCTGCCCTTTGTACACACCGCCCGTCGCTCCTACCGATACCGGGTGATCCGGTGAACCTTTTGGACCGATTTCGGAAATAAACGTAAACCATATCACCTAGAGGAAGGAGA…	Roche	D_0__Eukaryota	D_1__SAR	D_2__Alveolata	D_3__Ciliophora	D_4__Intramacronucleata	D_5__SAL	D_6__Litostomatea	D_7__Haptoria4	D_8__Didiniida	D_9__Didiniida	D_10__Didiniidae	D_11__Didiniidae	D_12__Didiniidae	100	100	100	100	100	100	100	100	100	100	100	100	100	Eukaryota	Alveolata	Ciliophora	Litostomatea	Haptoria_4	Didiniidae	NA	NA	100	100	100	100	89	89	68	68	Eukaryota	SAR	Alveolata	Ciliophora	Intramacronucleata
851B_C3	TGCATGTCTAAGTATAAATAACTACACAGTAAAACTGCGAATGGCTCATTAAAACAGTTATAGTTTATTTGATAAATTAAATGGATAACTGTAGGAAACTAGAGCTAATACATGCCAAGGTCGTAAGACTGCATTTATTAGATATACCAAGTCGGTGAATCATAATAACTTTGCAAATCGAAACAACGTTTCGATAAATCATTCAAGTTTCTGACCTATCATGCTGGATGGTAGTGTATTGGACTACCAAGGCAGTCACGGGTAACGGAGAATTAGGGTTCGATTCCGGAGAAGGAGCCTGAGAAACGGCTACTACATCTAAGGAAGGCAGCAGGCGCGTAAATTACCCAATCCTAAATCAGGGAGGTAGTGACAAGATATAATAACGCGATTAAATAT…	Sanger	D_0__Eukaryota	D_1__SAR	D_2__Alveolata	D_3__Ciliophora	D_4__Intramacronucleata	D_5__SAL	D_6__Litostomatea	D_7__Haptoria5	D_8__Pleurostomatida	D_9__Pleurostomatida	D_10__Pleurostomatida	D_11__Pleurostomatida	D_12__Pleurostomatida	100	100	100	100	100	100	100	100	100	100	100	100	100	Eukaryota	Alveolata	Ciliophora	Litostomatea	Haptoria_5	Pleurostomatida	NA	NA	100	100	100	100	100	100	60	60	Eukaryota	SAR	Alveolata	Ciliophora	Intramacronucleata
855_A5	TAGCCATGCATGTCTAAGTATAAATAACTACACAGTAAAACTGCGAATGGCTCATTAAAACAGTTATAGTTTATTTGATAAATTAAATGGATAACTGTAGGAAACTAGAGCTAATACATGCCAAGGTCGTAAGACTGCATTTATTAGATATACCAAGTCGGTGAATCATAATAACTTTGCAAATCGAAACAACGTTTCGATAAATCATTCAAGTTTCTGACCTATCATGCTGGATGGTAGTGTATTGGACTACCAAGGCAGTCACGGGTAACGGAGAATTAGGGTTCGATTCCGGAGAAGGAGCCTGAGAAACGGCTACTACATCTAAGGAAGGCAGCAGGCGCGTAAATTACCCAATCCTAAATCAGGGAGGTAGTGACAAGATATAATAACGCGAAT…	Sanger	D_0__Eukaryota	D_1__SAR	D_2__Alveolata	D_3__Ciliophora	D_4__Intramacronucleata	D_5__SAL	D_6__Litostomatea	D_7__Haptoria5	D_8__Pleurostomatida	D_9__Pleurostomatida	D_10__Pleurostomatida	D_11__Pleurostomatida	D_12__Pleurostomatida	100	100	100	100	100	100	100	100	100	100	100	100	100	Eukaryota	Alveolata	Ciliophora	Litostomatea	Haptoria_5	Pleurostomatida	NA	NA	100	100	100	100	100	100	61	61	Eukaryota	SAR	Alveolata	Ciliophora	Intramacronucleata
855B_A7	AGCCATGCATGTCTAAGTATAAATAACTACACAGTAAAACTGCGAATGGCTCATTAAAACAGTTATAGTTTATTTGATAAATTAAATGGATAACTGTAGGAAACTAGAGCTAATACATGCCAAGGTCGTAAGACTGCATTTATTAGATATACCAAGTCGGTGAATCATAATAACTTTGCAAATCGAAACAACGTTTCGATAAATCATTCAAGTTTCTGACCTATCATGCTGGATGGTAGTGTATTGGACTACCAAGGCAGTCACGGGTAACGGAGAATTAGGGTTCGATTCCGGAGAAGGAGCCTGAGAAACGGCTACTACATCTAAGGAAGGCAGCAGGCGCGTAAATTACCCAATCCTAAATCAGGGAGGTAGTGACAAGATATAATAACGCGAATA…	Sanger	D_0__Eukaryota	D_1__SAR	D_2__Alveolata	D_3__Ciliophora	D_4__Intramacronucleata	D_5__SAL	D_6__Litostomatea	D_7__Haptoria5	D_8__Pleurostomatida	D_9__Pleurostomatida	D_10__Pleurostomatida	D_11__Pleurostomatida	D_12__Pleurostomatida	100	100	100	100	100	100	100	100	100	100	100	100	100	Eukaryota	Alveolata	Ciliophora	Litostomatea	Haptoria_5	Pleurostomatida	NA	NA	100	100	100	100	100	100	53	53	Eukaryota	SAR	Alveolata	Ciliophora	Intramacronucleata
840_G1	TCTAAGTATAAATAACTACACAGTGAAACTGCGAATGGCTCATTAAAACAGTTATAGTTTATTTGATACAAGAAATGGATAACTGTAGAAAAACTAGAGCTAATACATGCCGTAACCGCAAGGTTGTATTTATTAGATATACCCAGTAGGTGATTCATAATAACTATGCAAATCGAGGCTCTGCCTCGATACATCATTCAAGTTTCTGCCCTATCAGCTTTCGATGGTAGTGTATTGGACTACCATGGCTTTCACGGGTAACGGAGAATTAGGGTTCGATTCCGGAGAAGGAGCCTGAGAAACGGCTACTACATCTAAGGAAGGCAGCAGGCGCGTAAATTACCCAATCCTGACTCAGGGAGGTAGTGACAAGATATAACAGCGCTATTTTATATAGCG…	Sanger	D_0__Eukaryota	D_1__SAR	D_2__Alveolata	D_3__Ciliophora	D_4__Intramacronucleata	D_5__SAL	D_6__Litostomatea	D_7__Haptoria6	D_8__Lacrymariida	D_9__Lacrymariida	D_10__Lacrymariidae	D_11__Lacrymariidae	D_12__Lacrymariidae	100	100	100	100	100	100	100	100	100	100	100	100	100	Eukaryota	Alveolata	Ciliophora	Litostomatea	Haptoria_6	Lacrymariidae	Lacrymariidae_X	Lacrymariidae_X_sp.	100	100	100	100	100	100	100	100	Eukaryota	SAR	Alveolata	Ciliophora	Intramacronucleata
848_C5	CTAGCCATGCATGTCTAAGTATAAATAACTACACAGTGAAACTGCGAATGGCTCATTAAAACAGTTATAGTTTATTTGATACAAGAAATGGATAACTGTAGAAAAACTAGAGCTAATACATGCCGTAACCGCAAGGTTGTATTTATTAGATATACCCAGTAGGTGATTCATAATAACTATGCAAATCGAGGCTCTGCCTCGATACATCATTCAAGTTTCTGCCCTATCAGCTTTCGATGGTAGTGTATTGGACTACCATGGCTTTCACGGGTAACGGAGAATTAGGGTTCGATTCCGGAGAAGGAGCCTGAGAAACGGCTACTACATCTAAGGAAGGCAGCAGGCGCGTAAATTACCCAATCCTGACTCAGGGAGGTAGTGACAAGATATAACAACGCT…	Sanger	D_0__Eukaryota	D_1__SAR	D_2__Alveolata	D_3__Ciliophora	D_4__Intramacronucleata	D_5__SAL	D_6__Litostomatea	D_7__Haptoria6	D_8__Lacrymariida	D_9__Lacrymariida	D_10__Lacrymariidae	D_11__Lacrymariidae	D_12__Lacrymariidae	100	100	100	100	100	100	100	100	100	100	100	100	100	Eukaryota	Alveolata	Ciliophora	Litostomatea	Haptoria_6	Lacrymariidae	Lacrymariidae_X	Lacrymariidae_X_sp.	100	100	100	100	100	100	100	100	Eukaryota	SAR	Alveolata	Ciliophora	Intramacronucleata
848_C8	AGCCATGCATGTCTAAGTATAAATAACTACACAGTGAAACTGCGAATGGCTCATTAAAACAGTTATAGTTTATTTGATACAAGAAATGGATAACTGTAGAAAAACTAGAGCTAATACATGCCGTAACCGCAAGGTTGTATTTATTAGATATACCCAGTAGGTGATTCATAATAACTATGCAAATCGAGGCTCTGCCTCGATACATCATTCAAGTTTCTGCCCTATCAGCTTTCGATGGTAGTGTATTGGACTACCATGGCTTTCACGGGTAACGGAGAATTAGGGTTCGATTCCGGAGAAGGAGCCTGAGAAACGGCTACTACATCTAAGGAAGGCAGCAGGCGCGTAAATTACCCAATCCTGACTCAGGGAGGTAGTGACAAGATATAACAACGCTAT…	Sanger	D_0__Eukaryota	D_1__SAR	D_2__Alveolata	D_3__Ciliophora	D_4__Intramacronucleata	D_5__SAL	D_6__Litostomatea	D_7__Haptoria6	D_8__Lacrymariida	D_9__Lacrymariida	D_10__Lacrymariidae	D_11__Lacrymariidae	D_12__Lacrymariidae	100	100	100	100	100	100	100	100	100	100	100	100	100	Eukaryota	Alveolata	Ciliophora	Litostomatea	Haptoria_6	Lacrymariidae	Lacrymariidae_X	Lacrymariidae_X_sp.	100	100	100	100	100	100	100	100	Eukaryota	SAR	Alveolata	Ciliophora	Intramacronucleata
848B_A2	CATGTCTAAGTATAAATAACTACACAGTGAAACTGCGAATGGCTCATTAAAACAGTTATAGTTTATTTGATACAAGAAATGGATAACTGTAGAAAAACTAGAGCTAATACATGCCGTAACCGCAAGGTTGTATTTATTAGATATACCCAGTAGGTGATTCATAATAACTATGCAAATCGAGGCTCTGCCTCGATACATCATTCAAGTTTCTGCCCTATCAGCTTTCGATGGTAGTGTATTGGACTACCATGGCTTTCACGGGTAACGGAGAATTAGGGTTCGATTCCGGAGAAGGAGCCTGAGAAACGGCTACTACATCTAAGGAAGGCAGCAGGCGCGTAAATTACCCAATCCTGACTCAGGGAGGTAGTGACAAGATATAACAACGCTATTTTATAT…	Sanger	D_0__Eukaryota	D_1__SAR	D_2__Alveolata	D_3__Ciliophora	D_4__Intramacronucleata	D_5__SAL	D_6__Litostomatea	D_7__Haptoria6	D_8__Lacrymariida	D_9__Lacrymariida	D_10__Lacrymariidae	D_11__Lacrymariidae	D_12__Lacrymariidae	100	100	100	100	100	100	100	100	100	100	100	100	100	Eukaryota	Alveolata	Ciliophora	Litostomatea	Haptoria_6	Lacrymariidae	Lacrymariidae_X	Lacrymariidae_X_sp.	100	100	100	100	100	100	100	100	Eukaryota	SAR	Alveolata	Ciliophora	Intramacronucleata
848B_C4	GCATGTCTAAGTATAAATAACTACACAGTGAAACTGCGAATGGCTCATTAAAACAGTTATAGTTTATTTGATACAAGAAATGGATAACTGTAGAAAAACTAGAGCTAATACATGCCGTAACCGCAAGGTTGTATTTATTAGATATACCCAGTAGGTGATTCATAATAACTATGCAAATCGAGGCTCTGCCTCGATACATCATTCAAGTTTCTGCCCTATCAGCTTTCGATGGTAGTGTATTGGACTACCATGGCTTTCACGGGTAACGGAGAATTAGGGTTCGATTCCGGAGAAGGAGCCTGAGAAACGGCTACTACATCTAAGGAAGGCAGCAGGCGCGTAAATTACCCAATCCTGACTCAGGGAGGTAGTGACAAGATATAACAACGCTATTTTATA…	Sanger	D_0__Eukaryota	D_1__SAR	D_2__Alveolata	D_3__Ciliophora	D_4__Intramacronucleata	D_5__SAL	D_6__Litostomatea	D_7__Haptoria6	D_8__Lacrymariida	D_9__Lacrymariida	D_10__Lacrymariidae	D_11__Lacrymariidae	D_12__Lacrymariidae	100	100	100	100	100	100	100	100	100	100	100	100	100	Eukaryota	Alveolata	Ciliophora	Litostomatea	Haptoria_6	Lacrymariidae	Lacrymariidae_X	Lacrymariidae_X_sp.	100	100	100	100	100	100	100	100	Eukaryota	SAR	Alveolata	Ciliophora	Intramacronucleata
848B_H4	GCATGTCTAAGTATAAATAACTACACAGTGAAACTGCGAATGGCTCATTAAAACAGTTATAGTTTATTTGATACAAGAAATGGATAACTGTAGAAAAACTAGAGCTAATACATGCCGTAACCGCAAGGTTGTATTTATTAGATATACCCAGTAGGTGATTCATAATAACTATGCAAATCGAGGCTCTGCCTCGATACATCATTCAAGTTTCTGCCCTATCAGCTTTCGATGGTAGTGTATTGGACTACCATGGCTTTCACGGGTAACGGAGAATTAGGGTTCGATTCCGGAGAAGGAGCCTGAGAAACGGCTACTACATCTAAGGAAGGCAGCAGGCGCGTAAATTACCCAATCCTGACTCAGGGAGGTAGTGACAAGATATAACAACGCTATTTTATA…	Sanger	D_0__Eukaryota	D_1__SAR	D_2__Alveolata	D_3__Ciliophora	D_4__Intramacronucleata	D_5__SAL	D_6__Litostomatea	D_7__Haptoria6	D_8__Lacrymariida	D_9__Lacrymariida	D_10__Lacrymariidae	D_11__Lacrymariidae	D_12__Lacrymariidae	100	100	100	100	100	100	100	100	100	100	100	100	100	Eukaryota	Alveolata	Ciliophora	Litostomatea	Haptoria_6	Lacrymariidae	Lacrymariidae_X	Lacrymariidae_X_sp.	100	100	100	100	100	100	100	100	Eukaryota	SAR	Alveolata	Ciliophora	Intramacronucleata
848C_F4	AGCCATGCATGTCTAAGTATAAATAACTACACAGTGGAAACTGCGAATGGCTCATTAAAACAGTTATAGTTTATTTGATACAAGAAATGGATAACTGTAGAAAAACTAGAGCTAATACATGCCGTAACCGCAAGGTTGTATTTATTAGATATACCCAGTAGGTGATTCATAATAACTATGCAAATCGAGGCTCTGCCTCGATACATCATTCAAGTTTCTGCCCTATCAGCTTTCGATGGTAGTGTATTGGACTACCATGGCTTTCACGGGTAACGGAGAATTAGGGTTCGATTCCGGAGAAGGAGCCTGAGAAACGGCTACTACATCTAAGGAAGGCAGCAGGCGCGTAAATTACCCAATCCTGACTCAGGGAGGTAGTGACAAGATATAACAACGCTA…	Sanger	D_0__Eukaryota	D_1__SAR	D_2__Alveolata	D_3__Ciliophora	D_4__Intramacronucleata	D_5__SAL	D_6__Litostomatea	D_7__Haptoria6	D_8__Lacrymariida	D_9__Lacrymariida	D_10__Lacrymariidae	D_11__Lacrymariidae	D_12__Lacrymariidae	100	100	100	100	100	100	100	100	100	100	100	100	100	Eukaryota	Alveolata	Ciliophora	Litostomatea	Haptoria_6	Lacrymariidae	Lacrymariidae_X	Lacrymariidae_X_sp.	100	100	100	100	100	100	100	100	Eukaryota	SAR	Alveolata	Ciliophora	Intramacronucleata
851_F5	AGCCNGCATGTCTAAGTATAAATAACTACACAGTGAAACTGCGAATGGCTCATTAAAACAGTTATAGTTTATTTGATACAAGAAATGGATAACTGTAGAAAAACTAGAGCTAATACATGCCGTAACCGCAAGGTTGTATTTATTAGATATACCCAGTAGGTGATTCATAATAACTATGCAAATCGAGGCTCTGCCTCGATACATCATTCAAGTTTCTGCCCTATCAGCTTTCGATGGTAGTGTATTGGACTACCATGGCTTTCACGGGTAACGGAGAATTAGGGTTCGATTCCGGAGAAGGAGCCTGAGAAACGGCTACTACATCTAAGGAAGGCAGCAGGCGCGTAAATTACCCAATCCTGACTCAGGGAGGTAGTGACAAGATATAACAACGCTATT…	Sanger	D_0__Eukaryota	D_1__SAR	D_2__Alveolata	D_3__Ciliophora	D_4__Intramacronucleata	D_5__SAL	D_6__Litostomatea	D_7__Haptoria6	D_8__Lacrymariida	D_9__Lacrymariida	D_10__Lacrymariidae	D_11__Lacrymariidae	D_12__Lacrymariidae	100	100	100	100	100	100	100	100	100	100	100	100	100	Eukaryota	Alveolata	Ciliophora	Litostomatea	Haptoria_6	Lacrymariidae	Lacrymariidae_X	Lacrymariidae_X_sp.	100	100	100	100	100	100	100	100	Eukaryota	SAR	Alveolata	Ciliophora	Intramacronucleata
851C_H8	GTATAATAACTACACAGTGAAACTGCGAATGGCTCATTAAAACAGTTATAGTTTATTTGATACAAGAAATGGATAACTGTAGAAAAACTAGAGCTAATACATGCCGTAACCGCAAGGTTGTATTTATTAGATATACCCAGTAGGTGATTCATAATAACTATGCAAATCGAGGCTCTGCCTCGATACATCATTCAAGTTTCTGCCCTATCAGCTTTCGATGGTAGTGTATTGGACTACCATGGCTTTCACGGGTAACGGAGAATTAGGGTTCGATTCCGGAGAAGGAGCCTGAGAAACGGCTACTACATCTAAGGAAGGCAGCAGGCGCGTAAATTACCCAATCCTGACTCAGGGAGGTAGTGACAAGATATAACAACGCTATTTTATATAGCGATTGTA…	Sanger	D_0__Eukaryota	D_1__SAR	D_2__Alveolata	D_3__Ciliophora	D_4__Intramacronucleata	D_5__SAL	D_6__Litostomatea	D_7__Haptoria6	D_8__Lacrymariida	D_9__Lacrymariida	D_10__Lacrymariidae	D_11__Lacrymariidae	D_12__Lacrymariidae	100	100	100	100	100	100	100	100	100	100	100	100	100	Eukaryota	Alveolata	Ciliophora	Litostomatea	Haptoria_6	Lacrymariidae	Lacrymariidae_X	Lacrymariidae_X_sp.	100	100	100	100	100	100	100	100	Eukaryota	SAR	Alveolata	Ciliophora	Intramacronucleata
855_D12	TCAATTTTGATACAAGAAATGGATAACTGTAGAAAAACTAGAGCTAATACATGCCGTAACCGCAAGGTTGTATTTATTAGATATACCCAGTAGGTGATTCATAATAACTATGCAAATCGAGGCTCTGCCGATACATCATTCAAGTTTCTGCCCTATCAGCTTTCGATGGTAGTGTATTGGACTACCATGGCTTTCACGGGTAACGGAGAATTAGGGTTCGATTCCGGAGAAGGAGCCTGAGAAACGGCTACTACATCTAAGGAAGGCAGCAGGCGCGTAAATTACCCAATCCTGACTCAGGGAGGTGGTGACAAGATATAACAACGCTATTTTAAATAGCGATTGTAGTGAGGGTTTTCTAAAAAGAACTTCGAGTACGATTGGAGGGCAAGTCTGGTG…	Sanger	D_0__Eukaryota	D_1__SAR	D_2__Alveolata	D_3__Ciliophora	D_4__Intramacronucleata	D_5__SAL	D_6__Litostomatea	D_7__Haptoria6	D_8__Lacrymariida	D_9__Lacrymariida	D_10__Lacrymariidae	D_11__Lacrymariidae	D_12__Lacrymariidae	100	100	100	100	100	100	100	100	100	100	100	100	100	Eukaryota	Alveolata	Ciliophora	Litostomatea	Haptoria_6	Lacrymariidae	Lacrymariidae_X	Lacrymariidae_X_sp.	100	100	100	100	100	100	100	100	Eukaryota	SAR	Alveolata	Ciliophora	Intramacronucleata
855_D3	GCCATGCATGTCTAAGTATAAATAACTACACAGTGAAACTGCGAATGGCTCATTAAAACAGTTATAGTTTATTTGATACAAGAAATGGATAACTGTAGAAAAACTAGAGCTAATACATGCCGTAACCGCAAGGTTGTATTTATTAGATATACCCAGTAGGTGATTCATAATAACTATGCAAATCGAGGCTCTGCCTCGATACATCATTCAAGTTTCTGCCCTATCAGCTTTCGATGGTAGTGTATTGGACTACCATGGCTTTCACGGGTAACGGAGAATTAGGGTTCGATTCCGGAGAAGGAGCCTGAGAAACGGCTACTACATCTAAGGAAGGCAGCAGGCGCGTAAATTACCCAATCCTGACTCAGGGAGGTAGTGACAAGATATAACAACGCTATT…	Sanger	D_0__Eukaryota	D_1__SAR	D_2__Alveolata	D_3__Ciliophora	D_4__Intramacronucleata	D_5__SAL	D_6__Litostomatea	D_7__Haptoria6	D_8__Lacrymariida	D_9__Lacrymariida	D_10__Lacrymariidae	D_11__Lacrymariidae	D_12__Lacrymariidae	100	100	100	100	100	100	100	100	100	100	100	100	100	Eukaryota	Alveolata	Ciliophora	Litostomatea	Haptoria_6	Lacrymariidae	Lacrymariidae_X	Lacrymariidae_X_sp.	100	100	100	100	100	100	100	100	Eukaryota	SAR	Alveolata	Ciliophora	Intramacronucleata
855_H3	GCCATGCATGTCTAAGTATAAATAACTACACAGTGAAACTGCGAATGGCTCATTAAAACAGTTATAGTTTATTTGATACAAGAAATGGATAACTGCTAGAAAAACTAGAGCTAATACATGCCGTAACCGCAAGGTTGTATTTATTAGATATACCCAGTAGGTGATTCATAATAACTATGCAAATCGAGGCTCTGCCTCGATACATCATTCAAGTTTCTGCCCTATCAGCTTTCGATGGTAGTGTATTGGACTACCATGGCTTTCACGGGTAACGGAGAATTAGGGTTCGATTCCGGAGAAGGAGCCTGAGAAACGGCTACTACATCTAAGGAAGGCAGCAGGCGCGTAAATTACCCAATCCTGACTCAGGGAGGTAGTGACAAGATATAACAACGCTAT…	Sanger	D_0__Eukaryota	D_1__SAR	D_2__Alveolata	D_3__Ciliophora	D_4__Intramacronucleata	D_5__SAL	D_6__Litostomatea	D_7__Haptoria6	D_8__Lacrymariida	D_9__Lacrymariida	D_10__Lacrymariidae	D_11__Lacrymariidae	D_12__Lacrymariidae	100	100	100	100	100	100	100	100	100	100	100	100	100	Eukaryota	Alveolata	Ciliophora	Litostomatea	Haptoria_6	Lacrymariidae	Lacrymariidae_X	Lacrymariidae_X_sp.	100	100	100	100	100	100	100	100	Eukaryota	SAR	Alveolata	Ciliophora	Intramacronucleata
855B_A10	AGCCATGGCATGTCTAAGTATAAATAACTACACAGTGGAAACTGCGAATGGCTCATTAAAACAGTTATAGTTTATTTGATACAAGAAATGGATAACTGTAGAAAAACTAGAGCTAATACATGCCGTAACCGCAAGGTTGTATTTATTAGATATACCCAGTAGGTGATTCATAATAACTATGCAAATCGAGGCTCTGCCTCGATACATCATTCAAGTTTCTGCCCTATCAGCTTTCGATGGTAGTGTATTGGACTACCATGGCTTTCACGGGTAACGGAGAATTAGGGTTCGATTCCGGAGAAGGAGCCTGAGAAACGGCTACTACATCTAAGGAAGGCAGCAGGCGCGTAAATTACCCAATCCTGACTCAGGGAGGTAGTGACAAGATATAACAACGCT…	Sanger	D_0__Eukaryota	D_1__SAR	D_2__Alveolata	D_3__Ciliophora	D_4__Intramacronucleata	D_5__SAL	D_6__Litostomatea	D_7__Haptoria6	D_8__Lacrymariida	D_9__Lacrymariida	D_10__Lacrymariidae	D_11__Lacrymariidae	D_12__Lacrymariidae	100	100	100	100	100	100	100	100	100	100	100	100	100	Eukaryota	Alveolata	Ciliophora	Litostomatea	Haptoria_6	Lacrymariidae	Lacrymariidae_X	Lacrymariidae_X_sp.	100	100	100	100	100	100	100	100	Eukaryota	SAR	Alveolata	Ciliophora	Intramacronucleata
855B_E11	AGCCATGCATGTCTAAGTATAAATAACTACACAGTGAAACTGCGAATGGCTCATTAAAACAGTTATAGTTTATTTGATACAAGAAATGGATAACTGTAGAAAAACTAGAGCTAATACATGCCGTAACCGCAAGGTTGTATTTATTAGATATACCCAGTAGGTGATTCATAATAACTATGCAAATCGAGGCTCTGCCTCGATACATCATTCAAGTTTCTGCCCTATCAGCTTTCGATGGTAGTGTATTGGACTACCATGGCTTTCACGGGTAACGGAGAATTAGGGTTCGATTCCGGAGAAGGAGCCTGAGAAACGGCTACTACATCTAAGGAAGGCAGCAGGCGCGTAAATTACCCAATCCTGACTCAGGGAGGTAGTGACAAGATATAACAACGCTAT…	Sanger	D_0__Eukaryota	D_1__SAR	D_2__Alveolata	D_3__Ciliophora	D_4__Intramacronucleata	D_5__SAL	D_6__Litostomatea	D_7__Haptoria6	D_8__Lacrymariida	D_9__Lacrymariida	D_10__Lacrymariidae	D_11__Lacrymariidae	D_12__Lacrymariidae	100	100	100	100	100	100	100	100	100	100	100	100	100	Eukaryota	Alveolata	Ciliophora	Litostomatea	Haptoria_6	Lacrymariidae	Lacrymariidae_X	Lacrymariidae_X_sp.	100	100	100	100	100	100	100	100	Eukaryota	SAR	Alveolata	Ciliophora	Intramacronucleata
855B_E3	AGCCATGCATGTCTAAGTATAAATAACTACACAGTGAAACTGCGAATGGCTCATTAAAACAGTTATAGTTTATTTGATACAAGAAATGGATAACTGTAGAAAAACTAGAGCTAATACATGCCGTAACCGCAAGGTTGTATTTATTAGATATACCCAGTAGGTGATTCATAATAACTATGCAAATCGAGGCTCTGCCTCGATACATCATTCAAGTTTCTGCCCTATCAGCTTTCGATGGTAGTGTATTGGACTACCATGGCTTTCACGGGTAACGGAGAATTAGGGTTCGATTCCGGAGAAGGAGCCTGAGAAACGGCTACTACATCTAAGGAAGGCAGCAGGCGCGTAAATTACCCAATCCTGACTCAGGGAGGTAGTGACAAGATATAACAACGCTAT…	Sanger	D_0__Eukaryota	D_1__SAR	D_2__Alveolata	D_3__Ciliophora	D_4__Intramacronucleata	D_5__SAL	D_6__Litostomatea	D_7__Haptoria6	D_8__Lacrymariida	D_9__Lacrymariida	D_10__Lacrymariidae	D_11__Lacrymariidae	D_12__Lacrymariidae	100	100	100	100	100	100	100	100	100	100	100	100	100	Eukaryota	Alveolata	Ciliophora	Litostomatea	Haptoria_6	Lacrymariidae	Lacrymariidae_X	Lacrymariidae_X_sp.	100	100	100	100	100	100	100	100	Eukaryota	SAR	Alveolata	Ciliophora	Intramacronucleata
855B_G1	AGCCATGCATGTCTAAGTATAAATAACTACACAGTGAAACTGCGAATGGCTCATTAAAACAGTTATAGTTTATTTGATACAAGAAATGGATAACTGTAGAAAAACTAGAGCTAATACATGCCGTAACCGCAAGGTTGTATTTATTAGATATACCCAGTAGGTGATTCATAATAACTATGCAAATCGAGGCTCTGCCTCGATACATCACTCAAGTTTCTGCCCTATCAGCTTTCGATGGTAGTGTATTGGACTACCATGGCTTTCACGGGTAACGGAGAATTAGGGTTCGATTCCGGAGAAGGAGCCTGAGAAACGGCTACTACATCTAAGGAAGGCAGCAGGCGCGTAAATTACCCAATCCTGACTCAGGGAGGTAGTGACAAGATATAACAACGCTAT…	Sanger	D_0__Eukaryota	D_1__SAR	D_2__Alveolata	D_3__Ciliophora	D_4__Intramacronucleata	D_5__SAL	D_6__Litostomatea	D_7__Haptoria6	D_8__Lacrymariida	D_9__Lacrymariida	D_10__Lacrymariidae	D_11__Lacrymariidae	D_12__Lacrymariidae	100	100	100	100	100	100	100	100	100	100	100	100	100	Eukaryota	Alveolata	Ciliophora	Litostomatea	Haptoria_6	Lacrymariidae	Lacrymariidae_X	Lacrymariidae_X_sp.	100	100	100	100	100	100	100	100	Eukaryota	SAR	Alveolata	Ciliophora	Intramacronucleata
855B_G11	AGCCATGCATGTCTAAGTATAAATAACTACACAGTGAAACTGCGAATGGCTCATTAAAACAGTTATAGTTTATTTGATACAAGAAATGGATAACTGTAGAAAAACTAGAGCTAATACATGCCGTAACCGCAAGGTTGTATTTATTAGATATACCCAGTAGGTGATTCATAATAACTATGCAAATCGAGGCTCTGCCTCGATACATCATTCAAGTTTCTGCCCTATCAGCTTTCGATGGTAGTGTATTGGACTACCATGGCTTTCACGGGTAACGGAGAATTAGGGTTCGATTCCGGAGAAGGAGCCTGAGAAACGGCTACTACATCTAAGGAAGGCAGCAGGCGCGTAAATTACCCAATCCTGACTCAGGGAGGTAGTGACAAGATATAACAACGCTAT…	Sanger	D_0__Eukaryota	D_1__SAR	D_2__Alveolata	D_3__Ciliophora	D_4__Intramacronucleata	D_5__SAL	D_6__Litostomatea	D_7__Haptoria6	D_8__Lacrymariida	D_9__Lacrymariida	D_10__Lacrymariidae	D_11__Lacrymariidae	D_12__Lacrymariidae	100	100	100	100	100	100	100	100	100	100	100	100	100	Eukaryota	Alveolata	Ciliophora	Litostomatea	Haptoria_6	Lacrymariidae	Lacrymariidae_X	Lacrymariidae_X_sp.	100	100	100	100	100	100	100	100	Eukaryota	SAR	Alveolata	Ciliophora	Intramacronucleata
855C_B5	AGCCATGCATGTCTAAGTATAAATAACTACACAGTGAAACTGCGCAATGGCTCATTAAAACAGTTATAGTTTATTTGATACAAGAAATGGATAACTGTAGAAAAACTAGAGCTAATACATGCCGTAACCGCAAGGTTGTATTTATTAGATATACCCAGTAGGTGATTCATAATAACTATGCAAATCGAGGCTCTGCCTCGATACATCATTCAAGTTTCTGCCCTATCAGCTTTCGATGGTAGTGTATTGGACTACCATGGCTTTCACGGGTAACGGAGAATTAGGGTTCGATTCCGGAGAAGGAGCCTGAGAAACGGCTACTACATCTAAGGAAGGCAGCAGGCGCGTAAATTACCCAATCCCGACTCAGGGAGGTAGTGACAAGATATAACAACGCTA…	Sanger	D_0__Eukaryota	D_1__SAR	D_2__Alveolata	D_3__Ciliophora	D_4__Intramacronucleata	D_5__SAL	D_6__Litostomatea	D_7__Haptoria6	D_8__Lacrymariida	D_9__Lacrymariida	D_10__Lacrymariidae	D_11__Lacrymariidae	D_12__Lacrymariidae	100	100	100	100	100	100	100	100	100	100	100	100	100	Eukaryota	Alveolata	Ciliophora	Litostomatea	Haptoria_6	Lacrymariidae	Lacrymariidae_X	Lacrymariidae_X_sp.	100	100	100	100	100	100	100	100	Eukaryota	SAR	Alveolata	Ciliophora	Intramacronucleata
855C_C3	AGCCANGCATGTCTAAGTATAAATAACTACACAGTGAAACTGCGCAATGGCTCATTAAAACAGTTATAGTTTATTTGATACAAGAAATGGATAACTGTAGAAAAACTAGAGCTAATACATGCCGTAACCGCAAGGTTGTATTTATTAGATATACCCAGTAGGTGATTCATAATAACTATGCAAATCGAGGCTCTGCCTCGATACATCATTCAAGTTTCTGCCCTATCAGCTTTCGATGGTAGTGTATTGGACTACCATGGCTTTCACGGGTAACGGAGAATTAGGGTTCGATTCCGGAGAAGGAGCCTGAGAAACGGCTACTACATCTAAGGAAGGCAGCAGGCGCGTAAATTACCCAATCCTGACTCAGGGAGGTAGTGACAAGATATAACAACGCTA…	Sanger	D_0__Eukaryota	D_1__SAR	D_2__Alveolata	D_3__Ciliophora	D_4__Intramacronucleata	D_5__SAL	D_6__Litostomatea	D_7__Haptoria6	D_8__Lacrymariida	D_9__Lacrymariida	D_10__Lacrymariidae	D_11__Lacrymariidae	D_12__Lacrymariidae	100	100	100	100	100	100	100	100	100	100	100	100	100	Eukaryota	Alveolata	Ciliophora	Litostomatea	Haptoria_6	Lacrymariidae	Lacrymariidae_X	Lacrymariidae_X_sp.	100	100	100	100	100	100	100	100	Eukaryota	SAR	Alveolata	Ciliophora	Intramacronucleata
855C_D10	AGCCATGCATGTCTAAGTATAAATAACTACACAGTGAAACTGCGAATGGCTCATTAAAACAGTTATAGTTTATTTGATACAAGAAATGGATAACTGTAGAAAAACTAGAGCTAATACATGCCGTAACCGCAAGGTTGTATTTATTAGATATACCCAGTAGGTGATTCATAATAACTATGCAAATCGAGGCTCTGCCTCGATACATCATTCAAGTTTCTGCCCTATCAGCTTTCGATGGTAGTGTATTGGACTACCATGGCTTTCACGGGTAACGGAGAATTAGGGTTCGATTCCGGAGAAGGAGCCTGAGAAACGGCTACTACATCTAAGGAAGGCAGCAGGCGCGTAAATTACCCAATCCTGACTCAGGGAGGTAGTGACAAGATATAACAACGCTAT…	Sanger	D_0__Eukaryota	D_1__SAR	D_2__Alveolata	D_3__Ciliophora	D_4__Intramacronucleata	D_5__SAL	D_6__Litostomatea	D_7__Haptoria6	D_8__Lacrymariida	D_9__Lacrymariida	D_10__Lacrymariidae	D_11__Lacrymariidae	D_12__Lacrymariidae	100	100	100	100	100	100	100	100	100	100	100	100	100	Eukaryota	Alveolata	Ciliophora	Litostomatea	Haptoria_6	Lacrymariidae	Lacrymariidae_X	Lacrymariidae_X_sp.	100	100	100	100	100	100	99	99	Eukaryota	SAR	Alveolata	Ciliophora	Intramacronucleata
855C_D7	AGCCATGCATGTCTAAGTATAAATAACTACACAGNTGAAACTGCGCAATGGCTCATTAAAACAGTTATAGTTTATTTGATACAAGAAATGGATAACTGTAGAAAAACTAGAGCTAATACATGCCGTAACCGCAAGGTTGTATTTATTAGATATACCCAGTAGGTGATTCATAATAACTATGCAAATCGAGGCTCTGCCTCGATACATCATTCAAGTTTCTGCCCTATCAGCTTTCGATGGTAGTGTATTGGACTACCATGGCTTTCACGGGTAACGGAGAATTAGGGTTCGATTCCGGAGAAGGAGCCTGAGAAACGGCTACTACATCTAAGGAAGGCAGCAGGCGCGTAAATTACCCAATCCTGACTCAGGGAGGTAGTGACAAGATATAACAACGCT…	Sanger	D_0__Eukaryota	D_1__SAR	D_2__Alveolata	D_3__Ciliophora	D_4__Intramacronucleata	D_5__SAL	D_6__Litostomatea	D_7__Haptoria6	D_8__Lacrymariida	D_9__Lacrymariida	D_10__Lacrymariidae	D_11__Lacrymariidae	D_12__Lacrymariidae	100	100	100	100	100	100	100	100	100	100	100	100	100	Eukaryota	Alveolata	Ciliophora	Litostomatea	Haptoria_6	Lacrymariidae	Lacrymariidae_X	Lacrymariidae_X_sp.	100	100	100	100	100	100	99	99	Eukaryota	SAR	Alveolata	Ciliophora	Intramacronucleata
855C_E2	AGCCATGCATGTCTAAGTATAAATAACTACACAGTGAAACTGCGCAATGGCTCATTAAAACAGTTATAGTTTATTTGATACAAGAAATGGATAACTGTAGAAAAACTAGAGCTAATACATGCCGTAACCGCAAGGTTGTATTTATTAGATATACCCAGTAGGTGATTCATAATAACTATACAAATCGAGGCTCTGCCTCGATACATCATTCAAGTTTCTGCCCTATCAGCTTTCGATGGTAGTGTATTGGACTACCATGGCTTTCACGGGTAACGGAGAATTAGGGTTCGATTCCGGAGAAGGAGCCTGAGAAACGGCTACTACATCTAAGGAAGGCAGCAGGCGCGTAAATTACCCAATCCTGACTCAGGGAGGTAGTGACAAGATATAACAACGCTA…	Sanger	D_0__Eukaryota	D_1__SAR	D_2__Alveolata	D_3__Ciliophora	D_4__Intramacronucleata	D_5__SAL	D_6__Litostomatea	D_7__Haptoria6	D_8__Lacrymariida	D_9__Lacrymariida	D_10__Lacrymariidae	D_11__Lacrymariidae	D_12__Lacrymariidae	100	100	100	100	100	100	100	100	100	100	100	100	100	Eukaryota	Alveolata	Ciliophora	Litostomatea	Haptoria_6	Lacrymariidae	Lacrymariidae_X	Lacrymariidae_X_sp.	100	100	100	100	100	100	100	100	Eukaryota	SAR	Alveolata	Ciliophora	Intramacronucleata
855C_H5	AGCCATGCATGTCTAAGTATAAATAACTACACAGTGAAACTGCGCAATGGCTCATTAAAACAGTTATAGTTTATTTGATACAAGAAATGGATAACTGTAGAAAAACTAGAGCTAATACATGCCGTAACCGCAAGGTTGTATTTATTAGATATACCCAGTAGGTGATTCATAATAACTATACAAATCGAGGCTCTGCCTCGATACATCATTCAAGTTTCTGCCCTATCAGCTTTCGATGGTAGTGTATTGGACTACCATGGCTTTCACGGGTAACGGAGAATTAGGGTTCGATTCCGGAGAAGGAGCCTGAGAAACGGCTACTACATCTAAGGAAGGCAGCAGGCGCGTAAATTACCCAATCCTGACTCAGGGAGGTAGTGACAAGATATAACAACGCTA…	Sanger	D_0__Eukaryota	D_1__SAR	D_2__Alveolata	D_3__Ciliophora	D_4__Intramacronucleata	D_5__SAL	D_6__Litostomatea	D_7__Haptoria6	D_8__Lacrymariida	D_9__Lacrymariida	D_10__Lacrymariidae	D_11__Lacrymariidae	D_12__Lacrymariidae	100	100	100	100	100	100	100	100	100	100	100	100	100	Eukaryota	Alveolata	Ciliophora	Litostomatea	Haptoria_6	Lacrymariidae	Lacrymariidae_X	Lacrymariidae_X_sp.	100	100	100	100	100	100	100	100	Eukaryota	SAR	Alveolata	Ciliophora	Intramacronucleata
denovo12 S13_4000065	ATAACGAACGAGACCTTAACCTGCTAACTAGTCAGTACCATTACATGGTATTCGATCTTCTTAGAGGGACTATGTGTCGTTTAAGCACATGGAAGTTTGAGGCAATAACAGGTCTGTGATGCCCTTATATGTCCTGGGCTGCACGCGTGCTACACTGATGTATACAACGAGTTCCTAGTCTGACAAGGATTTGGCAATCTTTAATATACATCGTGATGGGGATAGATCTTTGCAATTATAGATCTTGAACGAGGAATTCCTAGTAAGTGCAAGTCATCATCTTGCATTGATTATGTCCCTGCCCTTTGTACACACCGCCCGTCGCTCCTACCGATACCGGGTGATCCGGTGAACCTTTTGGACCGATTTCGGAAATAAACGTAAACCATATCACCTAGA…	Roche	D_0__Eukaryota	D_1__SAR	D_2__Alveolata	D_3__Ciliophora	D_4__Intramacronucleata	D_5__SAL	D_6__Litostomatea	D_7__Haptoria6	D_8__Lacrymariida	D_9__Lacrymariida	D_10__Lacrymariidae	D_11__Lacrymariidae	D_12__Lacrymariidae	100	100	100	100	100	100	100	95	95	95	95	89	89	Eukaryota	Alveolata	Ciliophora	Litostomatea	Haptoria_6	Lacrymariidae	NA	NA	100	100	100	100	100	100	62	62	Eukaryota	SAR	Alveolata	Ciliophora	Intramacronucleata
844_10	AGCCATGCATGTCTAAGTATAAATAACTACACAGTAAAACTGCGAATGGCTCATTAAAACAGTTATAGTTTATTTGATATAAAAAATGGATAACTGTAGAAAAACTAGAGCTAATACATGCCTCAACCATACGGTTGTATTTATTAGATATACCCAGTAGGTGATTCATAATAACTATGCAAATCGTAATTATGTTACGATAAATCATTCAAGTTTCTGCCCTATCAGCTTTCGATGGTAGTGTATTGGACTACCATGGCTTTCACGGGTAACGGAGAATTAGGGTTCGATTCCGGAGAAGGAGCCTGAGAAACGGCTACTACATCTAAGGAAGGCAGCAGGCGCGTAAATTACCCAATCCTGACTCAGGGAGGTAGTGACAAGATATAACGACGCAAT…	Sanger	D_0__Eukaryota	D_1__SAR	D_2__Alveolata	D_3__Ciliophora	D_4__Intramacronucleata	D_5__SAL	D_6__Litostomatea	D_7__Haptoria6	D_8__Lacrymariida	D_9__Lacrymariida	D_10__Lacrymariidae	D_11__Lacrymariidae	D_12__Lacrymariidae	100	100	100	100	100	100	100	100	100	100	100	100	100	Eukaryota	Alveolata	Ciliophora	Litostomatea	Haptoria_6	Lacrymariidae	Lacrymariidae_X	Lacrymariidae_X_sp.	100	100	100	100	100	100	100	100	Eukaryota	SAR	Alveolata	Ciliophora	Intramacronucleata
844_23	AGCCATGCATGTCTAAGTATAAATAACTACACAGTAAAACTGCGAATGGCTCATTAAAACAGTTATAGTTTATTTGATATAAAAAATGGATAACTGTAGAAAAACTAGAGCTAATACATGCCTCAACCATACGGTTGTATTTATTAGATATACCCAGTAGGTGATTCATAATAACTATGCAAATCGTAACTATGTTACGATAAATCATTCAAGTTTCTGCCCTATCAGCTTTCGATGGTAGTGTATTGGACTACCATGGCTTTCACAGGTAACGGAGAATTAGGGTTCGATTCCGGAGAAGGAGCCTGAGAAACGGCTACTACATCTAAGGAAGGCAGCAGGCGCGTAAACTACCCAATCCTGACTCAGGGAGGTAGTGACAAGATATAACGACGCAAT…	Sanger	D_0__Eukaryota	D_1__SAR	D_2__Alveolata	D_3__Ciliophora	D_4__Intramacronucleata	D_5__SAL	D_6__Litostomatea	D_7__Haptoria6	D_8__Lacrymariida	D_9__Lacrymariida	D_10__Lacrymariidae	D_11__Lacrymariidae	D_12__Lacrymariidae	100	100	100	100	100	100	100	100	100	100	100	100	100	Eukaryota	Alveolata	Ciliophora	Litostomatea	Haptoria_6	Lacrymariidae	Lacrymariidae_X	Lacrymariidae_X_sp.	100	100	100	100	100	100	100	100	Eukaryota	SAR	Alveolata	Ciliophora	Intramacronucleata
844_28	AGCCATGCATGTCTAAGTATAAATAACTACACAGTAAAACTGCGAATGGCTCATTAAAACAGTTATAGTTTATTTGATATAAAAAATGGATAACTGTAGAAAAACTAGAGCTAATACATGCCTCAACCATACGGTTGTATTTATTAGATATACCCAGTAGGTGATTCATAATAACTATGCAAATCGTAACTATGTTACGATAAATCATTCAAGTTTCTGCCCTATCAGCTTTCGATGGTAGTGTATTGGACTACCATGGCTTTCACGGGTAACGGAGAATTAGGGTTCGATTCCGGAGAAGGAGCCTGAGAAACGGCTACTACATCTAAGGAAGGCAGCAGGCGCGTAAATTACCCAATCCTGGCTCAGGGAGGTAGTGACAAGATATAACGACGCAAT…	Sanger	D_0__Eukaryota	D_1__SAR	D_2__Alveolata	D_3__Ciliophora	D_4__Intramacronucleata	D_5__SAL	D_6__Litostomatea	D_7__Haptoria6	D_8__Lacrymariida	D_9__Lacrymariida	D_10__Lacrymariidae	D_11__Lacrymariidae	D_12__Lacrymariidae	100	100	100	100	100	100	100	100	100	100	100	100	100	Eukaryota	Alveolata	Ciliophora	Litostomatea	Haptoria_6	Lacrymariidae	Lacrymariidae_X	Lacrymariidae_X_sp.	100	100	100	100	100	100	100	100	Eukaryota	SAR	Alveolata	Ciliophora	Intramacronucleata
844_53	CATGCATGTCTAAGTATAAATAACTACACAGTAAAACTGCGAATGGCTCATTAAAACAGTTATAGTTTATTTGATATAAAAAATGGATAACTGTAGAAAAACTAGAGCTAATACATGCCTCAACCATACGGTTGTATTTATTAGATATACCCAGTAGGTGATTCATAATAACTATGCAAATCGTAACTATGTTACGATAAATCATTCAAGTTTCTGCCCTATCAGCTTTCGATGGTAGTGTATTGGACTACCATGGCTTTCACGGGTAACGGAGAATTAGGGTTCGATTCCGGAGAAGGAGCCTGAGAAACGGCTACTACATCTAAGGAAGGCAGCAGGCGCGTAAATTACCCAATCCTGACTCAGGGAGGTAGTGACAAGATATAACGACGCAATTTA…	Sanger	D_0__Eukaryota	D_1__SAR	D_2__Alveolata	D_3__Ciliophora	D_4__Intramacronucleata	D_5__SAL	D_6__Litostomatea	D_7__Haptoria6	D_8__Lacrymariida	D_9__Lacrymariida	D_10__Lacrymariidae	D_11__Lacrymariidae	D_12__Lacrymariidae	100	100	100	100	100	100	100	100	100	100	100	100	100	Eukaryota	Alveolata	Ciliophora	Litostomatea	Haptoria_6	Lacrymariidae	Lacrymariidae_X	Lacrymariidae_X_sp.	100	100	100	100	100	100	100	100	Eukaryota	SAR	Alveolata	Ciliophora	Intramacronucleata
844_63	CATGCATGTCTAAGTATAAATAACTACACAGTAAAACTGCGAATGGCTCATTAAAACAGTTATAGTTTATTTGATATAAAAAATGGATAACTGTAGAAAAACTAGAGCTAATACATGCCTCAACCATACGGTTGTATTTATTAGATATACCCAGTAGGTGATTCATAATAACTATGCAAATCGTAACTATGTTACGATAAATCATTCAAGTTTCTGCCCTATCAGCTTTCGATGGTAGTGTATTGGACTACCATGGCTTTCACGGGTAACGGAGAATTAGGGTTCGATTCCGGAGAAGGAGCCTGAGAAACGGCTACTACATCTAAGGAAGGCAGCAGGCGCGTAAATTACCCAATCCTGACTCAGGGAGGTAGTGACAAGATATAACGACGCAATTTA…	Sanger	D_0__Eukaryota	D_1__SAR	D_2__Alveolata	D_3__Ciliophora	D_4__Intramacronucleata	D_5__SAL	D_6__Litostomatea	D_7__Haptoria6	D_8__Lacrymariida	D_9__Lacrymariida	D_10__Lacrymariidae	D_11__Lacrymariidae	D_12__Lacrymariidae	100	100	100	100	100	100	100	100	100	100	100	100	100	Eukaryota	Alveolata	Ciliophora	Litostomatea	Haptoria_6	Lacrymariidae	Lacrymariidae_X	Lacrymariidae_X_sp.	100	100	100	100	100	100	100	100	Eukaryota	SAR	Alveolata	Ciliophora	Intramacronucleata
844_71	CATGCATGTCTAAGTATAAATAACTACACAGTAAAACTGCGAATGGCTCATTAAAACAGTTATAGTTTATTTGATATAAGAAATGGATAACTGTAGAAAAACTAGAGCTAATACATGCCTCAACCATACGGTTGTATTTATTAGATATACCCAGTAGGTGATTCATAATAACTATGCAAATCGTAACTTTGTTACGATAAATCATTCAAGTTTCTGCCCTATCAGCTTTCGATGGTAGTGTATTGGACTACCATGGCTTTCACGGGTAACGGAGAATTAGGGTTCGATTCCGGAGAAGGAGCCTGAGAAACGGCTACTACATCTAAGGAAGGCAGCAGGCGCGTAAATTACCCAATCCTGACTCAGGGAGGTAGTGACAAGATATAACGACGCAATTTA…	Sanger	D_0__Eukaryota	D_1__SAR	D_2__Alveolata	D_3__Ciliophora	D_4__Intramacronucleata	D_5__SAL	D_6__Litostomatea	D_7__Haptoria6	D_8__Lacrymariida	D_9__Lacrymariida	D_10__Lacrymariidae	D_11__Lacrymariidae	D_12__Lacrymariidae	100	100	100	100	100	100	100	100	100	100	100	100	100	Eukaryota	Alveolata	Ciliophora	Litostomatea	Haptoria_6	Lacrymariidae	Lacrymariidae_X	Lacrymariidae_X_sp.	100	100	100	100	100	100	100	100	Eukaryota	SAR	Alveolata	Ciliophora	Intramacronucleata
844_83	CATGCATGTCTAAGTATAAATAACTACACAGTAAAACTGCGAATGGCTCATTAAAACAGTTATAGTTTATTTGATATAAAAAATGGATAACTGTAGAAAAACTAGAGCTAATACATGCCTCAACCATACGGTTGTATTTATTAGATATACCCAGTAGGTGATTCATAATAACTATGCAAATCGTAATTATGTTACGATAAATCATTCAAGTTTCTGCCCTATCAGCTTTCGATGGTAGTGTATTGGACTACCATGGCTTTCACGGGTAACGGAGAATTAGGGTTCGATTCCGGAGAGGGAGCCTGAGAAACGGCTACTGCATCTAAGGAAGGCAGCAGGCGCGTAAATTACCCAATCCTGACTCAGGGAGGTAGTGACAAGATATAACGACGCAATTTA…	Sanger	D_0__Eukaryota	D_1__SAR	D_2__Alveolata	D_3__Ciliophora	D_4__Intramacronucleata	D_5__SAL	D_6__Litostomatea	D_7__Haptoria6	D_8__Lacrymariida	D_9__Lacrymariida	D_10__Lacrymariidae	D_11__Lacrymariidae	D_12__Lacrymariidae	100	100	100	100	100	100	100	100	100	100	100	100	100	Eukaryota	Alveolata	Ciliophora	Litostomatea	Haptoria_6	Lacrymariidae	Lacrymariidae_X	Lacrymariidae_X_sp.	100	100	100	100	100	100	100	100	Eukaryota	SAR	Alveolata	Ciliophora	Intramacronucleata
844_91	CATGCATGTCTAAGTATAAATAACTACACAGTAAAACTGCGAATGGCTCATTAAAACAGTTATAGTTTATTTGATATAAAAAATGGATAACTGTAGAAAAACTAGAGCTAATACATGCCTCAACCATACGGTTGTATTTATTAGATATACCCAGTAGGTGATTCATAATAACTATGCAAATCGTAACTTTGTTACGATAAATCATTCAAGTTTCTGCCCTATCAGCTTTCGATGGTAGTGTATTGGACTACCATGGCTTTCACGGGTAACGGAGAATTAGGGTTCGATTCCGGAGAAGGAGCCTGAGAAACGGCTACTACATCTAAGGAAGGCAGCAGGCGCGTAAATTACCCAATCCTGACTCAGGGAGGTAGTGACAAGATATAACGACGCAATTTA…	Sanger	D_0__Eukaryota	D_1__SAR	D_2__Alveolata	D_3__Ciliophora	D_4__Intramacronucleata	D_5__SAL	D_6__Litostomatea	D_7__Haptoria6	D_8__Lacrymariida	D_9__Lacrymariida	D_10__Lacrymariidae	D_11__Lacrymariidae	D_12__Lacrymariidae	100	100	100	100	100	100	100	100	100	100	100	100	100	Eukaryota	Alveolata	Ciliophora	Litostomatea	Haptoria_6	Lacrymariidae	Lacrymariidae_X	Lacrymariidae_X_sp.	100	100	100	100	100	100	100	100	Eukaryota	SAR	Alveolata	Ciliophora	Intramacronucleata
844_B11	TAAGCCATGCATGTCTAGGTATAAATAACTACACAGTAAAACTGCGAATGGCTCATTAAAACAGTTATAGTTTATTTGATATAAAAAATGGATAACTGTAGAAAAACTAGAGCTAATACATGCCTCAACCATACGGTTGTATTTATTAGATATACCCAGTAGGTGATTCATAATAACTATGCAAATCGTAATTATGTTACGATAAATCATTCAAGTTTCTGCCCTATCAGCTTTCGATGGTAGTGTATTGGACTACCATGGCTTTCACGGGTAACGGAGAATTAGGGTTCGATTCCGGAGAANGAGCCTGAGAAACGGCTACTACATCTAAGGAAGGCAGCAGGCGCGTAAATTACCCAATCCTGACTCAGGGAGGTAGTGACAAGATATAACGACGCA…	Sanger	D_0__Eukaryota	D_1__SAR	D_2__Alveolata	D_3__Ciliophora	D_4__Intramacronucleata	D_5__SAL	D_6__Litostomatea	D_7__Haptoria6	D_8__Lacrymariida	D_9__Lacrymariida	D_10__Lacrymariidae	D_11__Lacrymariidae	D_12__Lacrymariidae	100	100	100	100	100	100	100	100	100	100	100	100	100	Eukaryota	Alveolata	Ciliophora	Litostomatea	Haptoria_6	Lacrymariidae	Lacrymariidae_X	Lacrymariidae_X_sp.	100	100	100	100	100	100	100	100	Eukaryota	SAR	Alveolata	Ciliophora	Intramacronucleata
855_B9	AGCCATGCATGTCTAAGTATAAATAACTACACAGTAAAACTGCGAATGGCTCATTAAAACAGTTATAGTTTATTTGATACAAAAAATGGATAACTGTAGAAAAACTAGAGCTAATACATGCCGTAGCCGCAAGGTTGTATTTATTAGATATACCCAGTAGGTGAATCATAATAACTATGCAAATCGTAACCATGTTACGATAAATCATTCAAGTTTCTGCCCTATCAGCTTTCGATGGTAGTGTATTGGACTACCATGGCTTTCACGGGTAACGGAGAATTAGGGTTCGATTCCGGAGAAGGAGCCTGAGAAACGGCTACTACATCTAAGGAAGGCAGCAGGCGCGTAAATTACCCAATCCTGACTCAGGGAGGTAGTGACAAGATATAACGACGCGAT…	Sanger	D_0__Eukaryota	D_1__SAR	D_2__Alveolata	D_3__Ciliophora	D_4__Intramacronucleata	D_5__SAL	D_6__Litostomatea	D_7__Haptoria6	D_8__Lacrymariida	D_9__Lacrymariida	D_10__Lacrymariidae	D_11__Lacrymariidae	D_12__Lacrymariidae	100	100	100	100	100	100	100	100	100	100	100	100	100	Eukaryota	Alveolata	Ciliophora	Litostomatea	Haptoria_6	Lacrymariidae	Lacrymariidae_X	Lacrymariidae_X_sp.	100	100	100	100	100	100	100	100	Eukaryota	SAR	Alveolata	Ciliophora	Intramacronucleata
855_F7	AGCCATGCATGTCTAAGTATAAATAACTACACAGTAAAACTGCGAATGGCTCATTAAAACAGTTATAGTTTATTTGATACAAAAAATGGATAACTGTAGAAAAACTAGAGCTAATACATGCCGTAGCCGCAAGGTTGTATTTATTAGATATACCCAGTAGGTGAATCATAATAACTATGCAAATCGTAACCATGTTACGATAAATCATTCAAGTTTCTGCCCTATCAGCTTTCGATGGTAGTGTATTGGACTACCATGGCTTTCACGGGTAACGGAGAATTAGGGTTCGATTCCGGAGAAGGAGCCTGAGAAACGGCTACTACATCTAAGGAAGGCAGCAGGCGCGTAAATTACCCAATCCTGACTCAGGGAGGTAGTGACAAGATATAACGACGCGAT…	Sanger	D_0__Eukaryota	D_1__SAR	D_2__Alveolata	D_3__Ciliophora	D_4__Intramacronucleata	D_5__SAL	D_6__Litostomatea	D_7__Haptoria6	D_8__Lacrymariida	D_9__Lacrymariida	D_10__Lacrymariidae	D_11__Lacrymariidae	D_12__Lacrymariidae	100	100	100	100	100	100	100	100	100	100	100	100	100	Eukaryota	Alveolata	Ciliophora	Litostomatea	Haptoria_6	Lacrymariidae	Lacrymariidae_X	Lacrymariidae_X_sp.	100	100	100	100	100	100	100	100	Eukaryota	SAR	Alveolata	Ciliophora	Intramacronucleata
855_H2	AAGCCATGCATGTCTAAGTATAAATAACTACACAGTAAAACTGCGAATGGCTCATTAAAACAGTTATAGTTTATTTGATACAAAAAATGGATAACTGTAGAAAAACTAGAGCTAATACATGCCGTAGCCGCAAGGTTGTATTTATTAGATATACCCAGTAGGTGAATCATAATAACTATGCAAATCGTAACCATGTTACGATAAATCATTCAAGTTTCTGCCCTATCAGCTTTCGATGGTAGTGTATTGGACTACCATGGCTTTCACGGGTAACGGAGAATTAGGGTTCGATTCCGGAGAAGGAGCCTGAGAAACGGCTACTACATCTAAGGAAGGCAGCAGGCGCGTAAATTACCCAATCCTGACTCAGGGAGGTAGTGACAAGATATAACGACGCGA…	Sanger	D_0__Eukaryota	D_1__SAR	D_2__Alveolata	D_3__Ciliophora	D_4__Intramacronucleata	D_5__SAL	D_6__Litostomatea	D_7__Haptoria6	D_8__Lacrymariida	D_9__Lacrymariida	D_10__Lacrymariidae	D_11__Lacrymariidae	D_12__Lacrymariidae	100	100	100	100	100	100	100	100	100	100	100	100	100	Eukaryota	Alveolata	Ciliophora	Litostomatea	Haptoria_6	Lacrymariidae	Lacrymariidae_X	Lacrymariidae_X_sp.	100	100	100	100	100	100	100	100	Eukaryota	SAR	Alveolata	Ciliophora	Intramacronucleata
855B_H1	AGCCATGCATGTCTAAGTATAAATAACTACACAGNTAAAACTGCGAATGGCTCATTAAAACAGTTATAGTTTATTTGATACAAAAAATGGATAACTGTAGAAAAACTAGAGCTAATACATGCCGTAGCCGCAAGGTTGTATTTATTAGATATACCCAGTAGGTGAATCATAATAACTATGCAAATCGTAACCATGTTACGATAAATCATTCAAGTTTCTGCCCTATCAGCTTTCGATGGTAGTGTATTGGACTACCATGGCTTTCACGGGTAACGGAGAATTAGGGTTCGATTCCGGAGAAGGAGCCTGAGAAACGGCTACTACATCTAAGGAAGGCAGCAGGCGCGTAAATTACCCAATCCTGACTCAGGGAGGTAGTGACAAGATATAACGACGCGA…	Sanger	D_0__Eukaryota	D_1__SAR	D_2__Alveolata	D_3__Ciliophora	D_4__Intramacronucleata	D_5__SAL	D_6__Litostomatea	D_7__Haptoria6	D_8__Lacrymariida	D_9__Lacrymariida	D_10__Lacrymariidae	D_11__Lacrymariidae	D_12__Lacrymariidae	100	100	100	100	100	100	100	100	100	100	100	100	100	Eukaryota	Alveolata	Ciliophora	Litostomatea	Haptoria_6	Lacrymariidae	Lacrymariidae_X	Lacrymariidae_X_sp.	100	100	100	100	100	100	100	100	Eukaryota	SAR	Alveolata	Ciliophora	Intramacronucleata
855C_G9	CATGCATGTCTAAGTATAAATAACTACACAGTAAAACTGCGAATGGCTCATTAAAACAGTTATAGTTTATTTGATACAAAAAGTGGATAACTGTAGAAAAACTAGAGCTAATACATGCCGTAGCCGCAAGGTTGTATTTATTAGATATACCCAGTAGGTGAATCATAATAACTATGCAAATCGTAACCATGTTACGATAAATCATTCAAGTTTCTGCCCTATCAGCTTTCGATGGTAGTGTATTGGACTACCATGGCTTTCACGGGTAACGGAGAATTAGGGTTCGATTCCGGAGAAGGAGCCTGAGAAACGGCTACTACATCTAAGGAAGGCAGCAGGCGCGTAAATTACCCAATCCTGACTCAGGGAGGTAGTGACAAGATATAACGACGCGATTTT…	Sanger	D_0__Eukaryota	D_1__SAR	D_2__Alveolata	D_3__Ciliophora	D_4__Intramacronucleata	D_5__SAL	D_6__Litostomatea	D_7__Haptoria6	D_8__Lacrymariida	D_9__Lacrymariida	D_10__Lacrymariidae	D_11__Lacrymariidae	D_12__Lacrymariidae	100	100	100	100	100	100	100	100	100	100	100	95	95	Eukaryota	Alveolata	Ciliophora	Litostomatea	Haptoria_6	Lacrymariidae	NA	NA	100	100	100	100	100	100	75	75	Eukaryota	SAR	Alveolata	Ciliophora	Intramacronucleata
844_B46	AGCATAAGCCATGCATGTCTAAGTATAAATAACTACACAGTAAAACTGCGAATGGCTCATTAAAACAGTTATAGTTTATTTGATACAACAAATGGATAACTGTAGAAAAACTAGAGCTAATACATGCCCTAACCGCAAGGTTGTATTTATTAGATATACCCAGTAGGTGATTCATAATAACTATGCAAATCGTAACTCTGTTACGATAAATCATTCAAGTTTCTGCCCTATCAGCTTTCGATGGTAGTGTATTGGACTACCATGGCTTTCACGGGTAACGGAGAATTAGGGTTCGATTCCGGAGAAGGAGCCTGAGAAACGGCTACTACATCTAAGGAAGGCAGCAGGCGCGTAAATTACCCAATCCTGACTCAGGGAGGTAGTGACAAGATATAACGA…	Sanger	D_0__Eukaryota	D_1__SAR	D_2__Alveolata	D_3__Ciliophora	D_4__Intramacronucleata	D_5__SAL	D_6__Litostomatea	D_7__Haptoria6	D_8__Lacrymariida	D_9__Lacrymariida	D_10__Lacrymariidae	D_11__Lacrymariidae	D_12__Lacrymariidae	100	100	100	100	100	100	100	100	100	100	100	100	100	Eukaryota	Alveolata	Ciliophora	Litostomatea	Haptoria_6	Lacrymariidae	Lacrymariidae_X	Lacrymariidae_X_sp.	100	100	100	100	100	100	100	100	Eukaryota	SAR	Alveolata	Ciliophora	Intramacronucleata
denovo23 S5_5000599	ATAACGAACGAGACCTTAACCTGCTAACTAGTCTTGCTAATTACATTAGTACAGACTTCTTAGAGGGACTATGTGTCGATAAGCACATGGAAGTTTGAGGCAATAACAGGTCTGTGATGCCCTTATATGTCCTGGGCTGCACGCGTGCTACACTGATACATACAACAAGTACCTAATCTGACAAGGATTTGGCAATCTCTAATATGTATCGTGATGGGGATAGAACTTTGCAATTATAGTTCTTGAACGAGGAATTCCTAGTAAGTGCAAGTCATCATCTTGCATTGATTATGTCCCTGCCCTTTGTACACACCGCCCGTCGCTCCTACCGATACCGGGTGATCCGGTGAACCTTTGGACCGATCTCGGAAAAGACGTAAACCATATCACCTTTAGGAA…	Roche	D_0__Eukaryota	D_1__SAR	D_2__Alveolata	D_3__Ciliophora	D_4__Intramacronucleata	D_5__SAL	D_6__Litostomatea	NA	NA	NA	NA	NA	NA	100	100	100	100	100	100	100	44	44	44	44	44	44	Eukaryota	Alveolata	Ciliophora	Litostomatea	NA	NA	NA	NA	100	100	100	100	69	69	63	63	Eukaryota	SAR	Alveolata	Ciliophora	Intramacronucleata
denovo65 S4_4002447	ATAACGAACGAGACCTTAACCTGCTAACTAGTTTATTCCATTACATGGTTTACAACTTCTTAGAGGGACTATGTGTCGATAAGCACATGGAAGTTTGAGGCAATAACAGGTCTGTGATGCCCTTATATGTCCTGGGCTGCACGCGTGCTACACTGATGCATACAACAAGTTCCTAGTCTGACAAGGATCAAACAATGGCAATCTTTAATATGCATCGTGATGGGGATAGATCTTTGCAATTATAGATCTTGAACGAGGAATTCCTAGTAAGTGCAAGTCATCATCTTGCATTGATTATGTCCCTGCCCTTTGTACACACCGCCCGTCGCTCCTACCGATACGAGTGATCCGGTGAACCTTTTGGACCGTTCTCGGAAATAAACGTAAATCAGATCACTT…	Roche	D_0__Eukaryota	D_1__SAR	D_2__Alveolata	D_3__Ciliophora	D_4__Intramacronucleata	D_5__SAL	D_6__Litostomatea	NA	NA	NA	NA	NA	NA	100	100	100	100	100	100	100	76	76	76	76	61	61	Eukaryota	Alveolata	Ciliophora	Litostomatea	Haptoria_6	Lacrymariidae	Phialina	Phialina_salinarum	100	100	100	100	100	100	100	100	Eukaryota	SAR	Alveolata	Ciliophora	Intramacronucleata
denovo114 S16_5007029	CAGACATGGAGTGATTTGTCTGGTTGATCCGTTAACGAACGAGACCTTAGCCTGCTAAATAGTCGCTCCAATCATGATTGGCTGCGACTTCTTAGAGGGACTTTGTAAGCAAATACAAGGAAGTTTGAGGCAATAACAGGTCTGTGATGCCCTTAGATGTCCTGGGCCGCACGCGTGCTACACTGACACATACAGCGAGTATCTCCAGCCCCGCGAGGTGGCTGGTAATCAGCAATATGTGTCGTGATGGGGATAGATCTTTGGAATTATTGATCTTGAACGAGGAATGCCTAGTAAGCGCAAGTCATCAGCTTGCGTTGATTACGTCCCTGCCCTTTGTACACACCGCCCGTCGCTCCTACCGATTTCGAGTGATCCGGTGAACCTTTCGGACCGAAG…	Roche	D_0__Eukaryota	D_1__SAR	D_2__Alveolata	D_3__Ciliophora	D_4__Intramacronucleata	D_5__SAL	D_6__Spirotrichea	D_7__Choreotrichia	NA	NA	NA	NA	NA	100	100	100	100	100	100	100	95	74	74	50	50	50	Eukaryota	Alveolata	Ciliophora	Spirotrichea	Choreotrichida	Strobilidiidae_C	Strobilidiidae_C_X	Strobilidiidae_C_X_sp.	100	100	100	100	100	100	100	100	Eukaryota	SAR	Alveolata	Ciliophora	Intramacronucleata
longV4.AW12.29963	ATAGCGTATATTAAAGTTGTTGCAGTTAAAAAGCTCGTAGTTGGATTTCTGGCAGAGTGTTCTCCGGCCGGGCGAACCTTGGTCCGGAGCGCTCTACCATCCTTCTGTTAACTATTGTACATTTAACTATGTATTTTAGGGCTCAGATATTTTACCTTGAGAAAATTAGAGTGTTTCAGGCAGGCTTACGCCGGAATACATTAGCATGGAATAATGGAAAAGGACTTCAACCTCTTCTGTTGGTCTGGGAGGCTGTAGTAATGATTAATAGGGATAGTTGGGGGCATTAGTACTTAACTGTCAGAGGTGAAATTCTCCGATTTGTTAAAGACTAACTTATGCGAAAGCATTTGCCAAGGATGTTTTCATTAATCAAGAACGAAAGTTAGGGGATCAAAG…	Illumina	D_0__Eukaryota	D_1__SAR	D_2__Alveolata	D_3__Ciliophora	D_4__Intramacronucleata	D_5__SAL	D_6__Spirotrichea	D_7__Choreotrichia	D_8__Choreotrichia	D_9__Choreotrichia	NA	NA	NA	100	100	100	100	100	100	100	100	100	100	73	73	73	Eukaryota	Alveolata	Ciliophora	Spirotrichea	Choreotrichida	Leegaardiellidae_B	Leegaardiella	Leegaardiella_sp.	100	100	100	100	100	100	100	100	Eukaryota	SAR	Alveolata	Ciliophora	Intramacronucleata
longV4.AW12.3077	ATAGCGTATATTAAAGTTGTTGCAGTTAAAAAGCTCGTAGTTGGATTTCTGGCATGGGGCGAGGGCGCGCATGTGCGAGGCCCAAGTGCCATGCCATCCTTCTGTTAACCTTTCTTGGCATTCATTTGTTAGTTAGGGGCTCAGATATTTTACCTTGAGAAAATTAGAGTGTTTCAGGCAGGCTCGCGCCGGGATACATTAGCATGGAATAATGGAACAGGACTTTAGCCTCTTCTGTTGGTCTGAGGGGTCGAAGTAATGATTAATAGGGATAGTTGGGGGCATTAGTACTAAACTGTCAGAGGTGAAATTCTCGGATTTGTTTAAGACTAACTTATGCGAAAGCATTTGCCAAGGATGTTTTCATTAATCAAGAACGAAAGTTAGGGGATCAAAGAC…	Illumina	D_0__Eukaryota	D_1__SAR	D_2__Alveolata	D_3__Ciliophora	D_4__Intramacronucleata	D_5__SAL	D_6__Spirotrichea	D_7__Choreotrichia	NA	NA	NA	NA	NA	100	100	100	100	100	100	100	99	66	66	56	56	56	Eukaryota	Alveolata	Ciliophora	Spirotrichea	Tintinnida	Tintinnida_X	Tintinnida_XX	Tintinnida_XX_sp.	100	100	100	100	100	93	93	93	Eukaryota	SAR	Alveolata	Ciliophora	Intramacronucleata
shortV4.AW38.13297	CAATAGCGTATATTAAAGTTGTTGCAGTTAAAAAGCTCGTAGTTGGATTTCTGGCATGGGGCGAGGGCGCGCATGTGCGAGGCCCAAGTGCCATGCCATCCTTCTGTTAACCTTTCTTGGCATTCATTTGTTAGTTAGGGGCTCAGATATTTTACCTTGAGAAAATTAGAGTGTTTCAGGCAGGCTCGCGCCGGGATACATTAGCATGGAATAATGGAACAGGACTTTAGCCTCTTCTGTTGGTCTGAGGGGTCGAAGTAATGATTAATAGGGATAGTTGGGGGCATTAGTACTAAACTGTC	Illumina	D_0__Eukaryota	D_1__SAR	D_2__Alveolata	D_3__Ciliophora	D_4__Intramacronucleata	D_5__SAL	D_6__Spirotrichea	D_7__Choreotrichia	D_8__Choreotrichia	D_9__Choreotrichia	D_10__Choreotrichia	D_11__Choreotrichia	D_12__Choreotrichia	100	100	100	100	100	100	100	99	82	82	82	81	81	Eukaryota	Alveolata	Ciliophora	Spirotrichea	Tintinnida	Tintinnida_X	Tintinnida_XX	Tintinnida_XX_sp.	100	100	100	100	100	100	100	100	Eukaryota	SAR	Alveolata	Ciliophora	Intramacronucleata
longV4.AW23.9235	ATAGCGTATATTAAAGTTGTTGCAGTTAAAAAGCTCGTAGTTGGATTTCTGGCTGGGTGAGCCGAACCTCAGTATGAGTGTGCAGGTTCGCCCTACCATCCTTCTGTTAAATTTTAAGGCCTTCACGGTCTTTTTATGGCTCAGATATTTTACCTTGAGAAAATTAGAGTGTTTCAGGCAGGCTAGCGCCGGAATACATTAGCATGGAATAATGGAATAGGACTTTTGCCTCTTCTGTTGGTCTGAGGGGTTCGAGTAATGATTAATAGGGATAGTTGGGGGCATTAGTACTTAACTGTCAGAGGTGAAATTCTCGGATTTGTTAAAGACTAACTTATGCGAAAGCATTTGCCAAGGATGTTTTCATTAATCAAGAACGAAAGTTAGGGGATCAAAGAC…	Illumina	D_0__Eukaryota	D_1__SAR	D_2__Alveolata	D_3__Ciliophora	D_4__Intramacronucleata	D_5__SAL	D_6__Spirotrichea	D_7__Choreotrichia	NA	NA	NA	NA	NA	100	100	100	100	100	100	100	93	63	63	47	47	47	Eukaryota	Alveolata	Ciliophora	Spirotrichea	Choreotrichida	Strobilidiidae_I	NA	NA	100	100	100	100	95	85	72	72	Eukaryota	SAR	Alveolata	Ciliophora	Intramacronucleata
shortV4.AW11.7278	CAATAGCGTATATTAAAGTTGTTGCAGTTAAAAAGCTCGTAGTTGGATTTCTGGCTGGGTGAGCCGAACCTCAGTATGAGTGTGCAGGTTCGCCCTACCATCCTTCTGTTAAATTTTAAGGCCTTCACGGTCTTTTTATGGCTCAGATATTTTACCTTGAGAAAATTAGAGTGTTTCAGGCAGGCTAGCGCCGGAATACATTAGCATGGAATAATGGAATAGGACTTTTGCCTCTTCTGTTGGTCTGAGGGGTTCGAGTAATGATTAATAGGGATAGTTGGGGGCATTAGTACTTAACTGTC	Illumina	D_0__Eukaryota	D_1__SAR	D_2__Alveolata	D_3__Ciliophora	D_4__Intramacronucleata	D_5__SAL	D_6__Spirotrichea	D_7__Choreotrichia	NA	NA	NA	NA	NA	100	100	100	100	100	96	96	90	66	66	33	33	33	Eukaryota	Alveolata	Ciliophora	Spirotrichea	Choreotrichida	NA	NA	NA	100	100	100	100	90	78	40	40	Eukaryota	SAR	Alveolata	Ciliophora	Intramacronucleata
855_A10	AGCCATGCATGTCTAAGTATAAATGGTATACAGTGAAACTGCGAATGGCTCATTAAAACAGTTATAGTTTATTTGGTAATCGAATTTACATGGATAACCGTGGTAATTCTAGAGCTAATACATGCTGTAAGCCCGACTTTTCGGAAGGGCCGTATTTATTAGATAACAGACCAATATTCTTCGTGTCTATTGTGGTGAATCATAGTAACTAATCGGATCGCATGGGCCTGTCCCGCGACAAACCATTCAAGTTTCTGCCCCATCAGCTTTCGATGGTAGTGTATTGGACTACCATGGCTTTTACGGGTAACGGAGGATTAGGGTTCGATTCCGGAGAGGGAGCCTGAGAAACGGCTACCACATCTAAGGAAGGCAGCAGGCGCGTAAATTACCCAATCC…	Sanger	D_0__Eukaryota	D_1__SAR	D_2__Alveolata	D_3__Ciliophora	D_4__Intramacronucleata	D_5__SAL	D_6__Spirotrichea	D_7__Choreotrichia	NA	NA	NA	NA	NA	100	100	100	100	100	100	100	95	74	74	53	53	53	Eukaryota	Alveolata	Ciliophora	Spirotrichea	NA	NA	NA	NA	100	100	100	100	71	71	71	71	Eukaryota	SAR	Alveolata	Ciliophora	Intramacronucleata
denovo156 S16_4001730	TTAACGAACGAGACCTTAGCCTACTAAATAGTCGCTCCAATCATGATTGGTAGCGACTTCTTAGAGGGACTTTGTAAGCAAATACAAGGAAGTTTGAGGCAATAACAGGTCTGTGATGCCCTTAGATGTCCTGGGCCGCACGCGTGCTACACTGACGCATACAACAAGTTCTTCCGGCTCCGCGAGGTAGCTGGTAATCAACAATATGCGTCGTGATGGGGATAGATCTTTGGAATTATTGATCTTGAACGAGGAATGCCTAGTAAGCGCAAGTCATCAGCTTGCGTTGATTAAGTCCCTGCCCTTTGTACACACCGCCCGTCGCTCCTACCGATTTCGAGTGGTCCGGTGAACCTTTCGGACCTGAGAGAGCCTCGTGTTCTTTTGGGAAAGTCAAGT…	Roche	D_0__Eukaryota	D_1__SAR	D_2__Alveolata	D_3__Ciliophora	D_4__Intramacronucleata	D_5__SAL	D_6__Spirotrichea	D_7__Choreotrichia	D_8__Choreotrichia	D_9__Choreotrichia	NA	NA	NA	100	100	100	100	100	100	100	96	90	90	58	58	58	Eukaryota	Alveolata	Ciliophora	Spirotrichea	Choreotrichida	Strobilidiidae_B	Strobilidiidae_B_X	Strobilidiidae_B_X_sp.	100	100	100	100	100	100	100	100	Eukaryota	SAR	Alveolata	Ciliophora	Intramacronucleata
shortV4.AW34.6863	CAATAGCGTATATTAAAGTCGTTGCAGTTAAAAAGCTCGTAGTTGGATTTCTGGCAGTGCGACTCCCGCCTCAGTTCGTTGTGTGCGGAGTGCGCTACCATCCTTCTGTTAACCTTCACGGGATTCACTTCCTGCGCTGGGGCTCAGATATTTTACCTTGAGAAAATTAGAGTGTTTCAGGCAGGCTTTCGCCGGAATACATTAGCATGGAATAATGGAAAAGGACTTCAACCTCTTCTGTTGGTCTGGGAGGCTGTAGTAATGATTAATAGGGATAGTTGGGGGCATTAGTACTTAACTGTC	Illumina	D_0__Eukaryota	D_1__SAR	D_2__Alveolata	D_3__Ciliophora	D_4__Intramacronucleata	D_5__SAL	D_6__Spirotrichea	D_7__Choreotrichia	D_8__Choreotrichia	D_9__Choreotrichia	NA	NA	NA	100	100	100	100	100	97	97	89	88	88	62	56	56	Eukaryota	Alveolata	Ciliophora	Spirotrichea	Choreotrichida	Leegaardiellidae_B	Leegaardiella	Leegaardiella_sp.	100	99	99	99	84	80	80	80	Eukaryota	SAR	Alveolata	Ciliophora	Intramacronucleata
denovo26 S5_4002939	TTAACGAACGAGACCTTAGCCTACTAACTAGTCGCTCCAATCTTCCGATTGGAAGCGACTTCTTAGAGGGACTTTGTATGCAAGTACAAGGAAGTTTGAGGCAATAACAGGTCTGTGATGCCCTTAGATGTCCTGGGCCGCACGCGTGCTACACTGACGCATACAGCGAGCACTCCGGGCCCCGAAAGGCGGCCCGTAATCAGCAATATGCGTCGTGCTGGGGATAGACCTTTGTAATTATGGGTCTTGAACGAGGAATGCCTAGTAAGCGCACGTCATCAACGTGCGTTGATTACGTCCCTGCCCTTTGTACACACCGCCCGTCGCTCCGACCGATTTCGAGTGGTCCGGCGAGCCTTTCGGACTGGTTGCGCCCTGTGCAAAACCGGGAAGTCAAGC…	Roche	D_0__Eukaryota	D_1__SAR	D_2__Alveolata	D_3__Ciliophora	D_4__Intramacronucleata	D_5__SAL	D_6__Spirotrichea	D_7__Choreotrichia	D_8__Choreotrichia	D_9__Choreotrichia	NA	NA	NA	100	100	100	100	100	100	100	100	100	100	66	66	66	Eukaryota	Alveolata	Ciliophora	Spirotrichea	Choreotrichida	Leegaardiellidae_B	Leegaardiella	Leegaardiella_sp.	100	100	100	100	100	100	100	100	Eukaryota	SAR	Alveolata	Ciliophora	Intramacronucleata
longV4.AW36.42390	ATAGCGTATATTAAAGTTGTTGCAGTTAAAAAGCTCGTAGTTGGATTTCTGGCAGCGTGACTCCGGCCGGCATGACGTCGGGTCCAGAGCGCGCTACCATCCTTCTGTCAACCTTCGCGGGATTCATTTCCCGCCCTGGGGCTCAGATATTTTACCTTGAGAAAATTAGAGTGTTTCAGGCAGGCTTTCGCCGGAATACATTAGCATGGAATAATAGAAAAGGACTTCAACCTCTTCTGTTGGTCTGAGAGGCTGTAGTAATGATTAATAGGGATAGTTGGGGGCATTAGTACTTGACTGTCAGAGGTGAAATTCTCCGATTTGTTAAAGACTAACTTATGCGAAAGCATTTGCCAAGGATGTTTTCATTAATCAAGAACGAAAGTTAGGGGATCAAAG…	Illumina	D_0__Eukaryota	D_1__SAR	D_2__Alveolata	D_3__Ciliophora	D_4__Intramacronucleata	D_5__SAL	D_6__Spirotrichea	D_7__Choreotrichia	D_8__Choreotrichia	D_9__Choreotrichia	D_10__Choreotrichia	D_11__Choreotrichia	D_12__Choreotrichia	100	100	100	100	100	100	100	100	100	100	100	100	100	Eukaryota	Alveolata	Ciliophora	Spirotrichea	Choreotrichida	Leegaardiellidae_B	Leegaardiella	Leegaardiella_sp.	100	100	100	100	100	100	100	100	Eukaryota	SAR	Alveolata	Ciliophora	Intramacronucleata
denovo282 S14_4002166	TTAACGAACGAGACCTTAGCCTACTAAATAGTCGCTCCAATCATGATTGGCTGCGACTTCTTAGAGGGACTTTGTAAGCAAATACAAGGAAGTTTGAGGCAATAACAGGTCTGTGATGCCCTTAGATGTCCTGGGCCGCACGCGTGCTACACTGACGCATACAGCGAGTTCTTCCGGCTCCGCGAGGTAGCTGGTAATCATCAATATGCGTCGTGCTGGGGATAGATCTTTGGAATTATTGATCTTGAACGAGGAATGCCTAGTAAGCGCAGGTCATCAGCCTGCGTTGATTAAGTCCCTGCCCTTTGTACACACCGCCCGTCGCTCCTACCGATTTCGAGTGGTCCGGTGAGCCTTTCGGACCGAGGGGGACCCCGAGTCCCCTTTGGAAAGTCAAGC…	Roche	D_0__Eukaryota	D_1__SAR	D_2__Alveolata	D_3__Ciliophora	D_4__Intramacronucleata	D_5__SAL	D_6__Spirotrichea	D_7__Choreotrichia	NA	NA	NA	NA	NA	100	100	100	100	100	100	100	99	78	78	74	74	74	Eukaryota	Alveolata	Ciliophora	Spirotrichea	Choreotrichida	Strobilidiidae_B	Strobilidiidae_B_X	Strobilidiidae_B_X_sp.	100	100	100	100	100	100	100	100	Eukaryota	SAR	Alveolata	Ciliophora	Intramacronucleata
longV4.SU10.17149	ATAGCGTATATTAAAGTTGTTGCAGTTAAAAAGCTCGTAGTTGGATTTCTGGCCGAGTGTCCCTAGGCCAGCATGACGTTTGGTCCTAGGCGCTCTGCCATCCTTCTGTCAACCTTCGCCTTCTTCATTGGGGGCGCTGGGGCTCAGATATTTTACCTTGAGAAAATTAGAGTGTTTCAGGCAGGCTTTCGCCGGAATACATTAGCATGGAATAATGGAAAAGGACTTCAACCTCTTCTGTTGGTCTGAGAGGCTGTAGTAATGATTAATAGGGATAGTTGGGGGCATTAGTACTTAACTGTCAGAGGTGAAATTCTCCGATTTGTTAAAGACTAACTTATGCGAAAGCATTTGCCAAGGATGTTTTCATTAATCAAGAACGAAAGTTAGGGGATCAAA…	Illumina	D_0__Eukaryota	D_1__SAR	D_2__Alveolata	D_3__Ciliophora	D_4__Intramacronucleata	D_5__SAL	D_6__Spirotrichea	NA	NA	NA	NA	NA	NA	100	100	100	100	100	100	100	57	57	57	57	57	57	Eukaryota	Alveolata	Ciliophora	Spirotrichea	Choreotrichida	Leegaardiellidae_B	Leegaardiella	Leegaardiella_sp.	100	100	100	100	100	100	100	100	Eukaryota	SAR	Alveolata	Ciliophora	Intramacronucleata
shortV4.SU11.3887	CAATAGCGTATATTAAAGTTGTTGCAGTTAAAAAGCTCGTAGTTGGATTTCTGGCCGAGTGTCCCTAGGCCAGCATGACGTTTGGTCCTAGGCGCTCTGCCATCCTTCTGTCAACCTTCGCCTTCTTCATTGGGGGCGCTGGGGCTCAGATATTTTACCTTGAGAAAATTAGAGTGTTTCAGGCAGGCTTTCGCCGGAATACATTAGCATGGAATAATGGAAAAGGACTTCAACCTCTTCTGTTGGTCTGAGAGGCTGTAGTAATGATTAATAGGGATAGTTGGGGGCATTAGTACTTAACTGTC	Illumina	D_0__Eukaryota	D_1__SAR	D_2__Alveolata	D_3__Ciliophora	D_4__Intramacronucleata	D_5__SAL	D_6__Spirotrichea	D_7__Choreotrichia	D_8__Choreotrichia	D_9__Choreotrichia	D_10__Choreotrichia	D_11__Choreotrichia	D_12__Choreotrichia	100	100	100	100	100	100	100	89	89	89	89	89	89	Eukaryota	Alveolata	Ciliophora	Spirotrichea	Choreotrichida	Leegaardiellidae_B	Leegaardiella	Leegaardiella_sp.	100	100	100	100	100	100	100	100	Eukaryota	SAR	Alveolata	Ciliophora	Intramacronucleata
longV4.SU13.1096	ATAGCGTATATTAAAGTTGTTGCAGTTAAAAAGCTCGTAGTTGGATTTCTGGCGGTGTGACTCCGGCCGGCATGACGTCGGGTCCAGAGCGCGCCACCATCCTTCTGTCAACCTTCGCGGGATTCGCTTCCCGCGATGTGGGCTCAGATATTTTACCTTGAGAAAATTAGAGTGTTTCAGGCAGGCTTTCGCCGGAATACATTAGCATGGAATAATAGAAAAGGACTTCAACCTCTTCTGTTGGTCTGAGGGGCTGTAGTAATGATTAATAGGGATAGTTGGGGGCATTAGTACTTGACTGTCAGAGGTGAAATTCTCCGATTTGTTAAAGACTAACTTATGCGAAAGCATTTGCCAAGGATGTTTTCATTAATCAAGAACGAAAGTTAGGGGATCAAA…	Illumina	D_0__Eukaryota	D_1__SAR	D_2__Alveolata	D_3__Ciliophora	D_4__Intramacronucleata	D_5__SAL	D_6__Spirotrichea	D_7__Choreotrichia	D_8__Choreotrichia	D_9__Choreotrichia	D_10__Choreotrichia	D_11__Choreotrichia	D_12__Choreotrichia	100	100	100	100	100	100	100	100	100	100	100	100	100	Eukaryota	Alveolata	Ciliophora	Spirotrichea	Choreotrichida	Leegaardiellidae_B	Leegaardiella	Leegaardiella_sp.	100	100	100	100	100	100	100	100	Eukaryota	SAR	Alveolata	Ciliophora	Intramacronucleata
shortV4.SU13.3016	CAATAGCGTATATTAAAGTTGTTGCAGTTAAAAAGCTCGTAGTTGGATTTCTGGCGGTGTGACTCCGGCCGGCATGACGTCGGGTCCAGAGCGCGCCACCATCCTTCTGTCAACCTTCGCGGGATTCGCTTCCCGCGATGTGGGCTCAGATATTTTACCTTGAGAAAATTAGAGTGTTTCAGGCAGGCTTTCGCCGGAATACATTAGCATGGAATAATAGAAAAGGACTTCAACCTCTTCTGTTGGTCTGAGGGGCTGTAGTAATGATTAATAGGGATAGTTGGGGGCATTAGTACTTGACTGTC	Illumina	D_0__Eukaryota	D_1__SAR	D_2__Alveolata	D_3__Ciliophora	D_4__Intramacronucleata	D_5__SAL	D_6__Spirotrichea	D_7__Choreotrichia	D_8__Choreotrichia	D_9__Choreotrichia	D_10__Choreotrichia	D_11__Choreotrichia	D_12__Choreotrichia	100	100	100	100	100	100	100	100	100	100	100	100	100	Eukaryota	Alveolata	Ciliophora	Spirotrichea	Choreotrichida	Leegaardiellidae_B	Leegaardiella	Leegaardiella_sp.	100	100	100	100	100	100	100	100	Eukaryota	SAR	Alveolata	Ciliophora	Intramacronucleata
longV4.SU41.2824	ATAGCGTATATTAAAGTTGTTGCAGTTAAAAAGCTCGTAGTTGGATTTCTGGTAGGTTTTCAAAGTCCGCTTGTTGCGTGTGCTGCGAAACCCTGCCATCCTTCTGTTAACTCTTCATGGACTTCTTGTCTGGTTGAGGGCTCAGATATTTTACCTTGAGAAAATTAGAGTGTTTCAGGCAGGCTATAGCCGGAATACATTAGCATGGAATAATAGAATAGGACTTTTTCCTCTTCTGTTGGTCTGAGGGGTTTAAGTAATGATTAATAGGGATAGTTGGGGGCATTAGTACTTAACTGTCAGAGGTGAAATTCTCGGATTTGTTAAAGACTAACTTATGCGAAAGCATTTGCCAAGGATGTTTTCATTAATCAAGAACGAAAGTTAGGGGATCAAAGA…	Illumina	D_0__Eukaryota	D_1__SAR	D_2__Alveolata	D_3__Ciliophora	D_4__Intramacronucleata	D_5__SAL	D_6__Spirotrichea	D_7__Choreotrichia	D_8__Choreotrichia	D_9__Choreotrichia	D_10__Choreotrichia	D_11__Parastrombidinopsis	D_12__Parastrombidinopsis	100	100	100	100	100	100	100	95	86	86	85	85	85	Eukaryota	Alveolata	Ciliophora	Spirotrichea	Choreotrichida	NA	NA	NA	100	100	100	100	85	75	54	32	Eukaryota	SAR	Alveolata	Ciliophora	Intramacronucleata
shortV4.SU41.5287	CAATAGCGTATATTAAAGTTGTTGCAGTTAAAAAGCTCGTAGTTGGATTTCTGGTAGGTTTTCAAAGTCCGCTTGTTGCGTGTGCTGCGAAACCCTGCCATCCTTCTGTTAACTCTTCATGGACTTCTTGTCTGGTTGAGGGCTCAGATATTTTACCTTGAGAAAATTAGAGTGTTTCAGGCAGGCTATAGCCGGAATACATTAGCATGGAATAATAGAATAGGACTTTTTCCTCTTCTGTTGGTCTGAGGGGTTTAAGTAATGATTAATAGGGATAGTTGGGGGCATTAGTACTTAACTGTC	Illumina	D_0__Eukaryota	D_1__SAR	D_2__Alveolata	D_3__Ciliophora	D_4__Intramacronucleata	D_5__SAL	D_6__Spirotrichea	NA	NA	NA	NA	NA	NA	100	100	100	100	100	99	99	78	65	65	63	56	56	Eukaryota	Alveolata	Ciliophora	Spirotrichea	Choreotrichida	Strombidinopsidae	NA	NA	100	100	100	100	93	89	64	31	Eukaryota	SAR	Alveolata	Ciliophora	Intramacronucleata
longV4.AW12.8083	ATAGCGTATATTAAAGTTGTTGCAGTTAAAAAGCTCGTAGTTGGATTTCTGGCAGAGTGACTCCGGCCAGCAGTTCGCTTGGTTAGGAGCGCCCTACCATCCTTCGGTTAACCTTTACGGAATTCACTTTCTGTGCTGGGGCTCCGATATTTTACCTTGAGAAAATTAGAGTGTTTCAGGCAGGCTATAGCCGGAATACATTAGCATGGAATAATAGAAAAGGACTACTACCTCTTCTGTTGGTCTGGGAGGCAGCAGTAATGATTAATAGGGATAGTTGGGGGCATTAGTACTTAACTGTCAGAGGTGAAATTCTCCGATTTGTTAAAGACTAACTTATGCGAAAGCATTTGCCAAGGATGTTTTCATTAATCAAGAACGAAAGTTAGGGGATCAAAG…	Illumina	D_0__Eukaryota	D_1__SAR	D_2__Alveolata	D_3__Ciliophora	D_4__Intramacronucleata	D_5__SAL	D_6__Spirotrichea	D_7__Choreotrichia	D_8__Choreotrichia	D_9__Choreotrichia	D_10__Leegaardiellidae	D_11__Leegaardiella	D_12__Leegaardiella	100	100	100	100	100	100	100	100	100	100	100	100	100	Eukaryota	Alveolata	Ciliophora	Spirotrichea	Choreotrichida	NA	NA	NA	100	100	100	100	100	73	73	73	Eukaryota	SAR	Alveolata	Ciliophora	Intramacronucleata
840_A11	TCTNAGTATAAATGGTATACAATGAAACTGCGAATGGCTCATTAAAACAGTTATAGTTTATTTGGTAATCGAATTTACATGGATAACCGTGGTAATTCTAGAGCTAATACATGCTGTAAGCCCGACTTCACGGAAGGGCCGTATTTATTAGATAACAGACCAATATTCCTCGTGTCTATTGTGGTGAATCATAGTAACTAATCGGATCGCGTGGGAATTTCCCGCGACAAACCATTCAAGTTTCTGCCCCATCAGCTTTCGATGGTAGTGTATTGGACTACCATGGCTTTTACGGGTAACGGAGGATTAGGGTTCGATTCCGGAGAGGGAGCCTGAGAAACGGCTACCACATCTAAGGGAGGCAGCAGGCGCGTAAATTACCCAATCCTAATTCAGGGA…	Sanger	D_0__Eukaryota	D_1__SAR	D_2__Alveolata	D_3__Ciliophora	D_4__Intramacronucleata	D_5__SAL	D_6__Spirotrichea	D_7__Choreotrichia	D_8__Choreotrichia	D_9__Choreotrichia	D_10__Strobilidiidae	D_11__Strobilidiidae	D_12__Strobilidiidae	100	100	100	100	100	100	100	100	100	100	100	100	100	Eukaryota	Alveolata	Ciliophora	Spirotrichea	Choreotrichida	Strobilidiidae_A	Rimostrombidium_A	Rimostrombidium_A_sp.	100	100	100	100	100	100	100	100	Eukaryota	SAR	Alveolata	Ciliophora	Intramacronucleata
840_A3	TGCATGTCTNAGTATAAATGGTATACAATGAAACTGCGAATGGCTCATTAAAACAGTTATAGTTTATTTGGTAATCGAATTTACATGGATAACCGTGGTAATTCTAGAGCTAATACATGCTGTAAGCCCGACTTCACGGAAGGGCCGTATTTATTAGATAACAGACCAATATTCCTCGTGTCTATTGTGGTGAATCATAGTAACTAATCGGATCGCATGGGAATTTCCCGCGACAAACCATTCAAGTTTCTGCCCCATCAGCTTTCGATGGTAGTGTATTGGACTACCATGGCTTTTACGGGTAACGGAGGATTAGGGTTCGATTCCGGAGAGGGAGCCTGAGAAACGGCTACCACATCTAAGGGAGGCAGCAGGCGCGTAAATTACCCAATCCTAATT…	Sanger	D_0__Eukaryota	D_1__SAR	D_2__Alveolata	D_3__Ciliophora	D_4__Intramacronucleata	D_5__SAL	D_6__Spirotrichea	D_7__Choreotrichia	D_8__Choreotrichia	D_9__Choreotrichia	D_10__Strobilidiidae	D_11__Strobilidiidae	D_12__Strobilidiidae	100	100	100	100	100	100	100	100	100	100	100	100	100	Eukaryota	Alveolata	Ciliophora	Spirotrichea	Choreotrichida	Strobilidiidae_A	Rimostrombidium_A	Rimostrombidium_A_sp.	100	100	100	100	100	100	100	100	Eukaryota	SAR	Alveolata	Ciliophora	Intramacronucleata
840_B12	GTATGTCTNAGTATAAATGGTATACAATGAAACTGCGAATGGCTCATTAAAACAGTTATAGTTTATTTGGTAATCGAATTTACATGGATAGCCGTGGTAATTCTAGAGCTAATACATGCTGTAAGCCCGACTTCACGGAAGGGCCGTATTTATTAGATAACAGACCAATATTCCTCGTGTCTATTGTGGTGAATCATAGTAACTAATCGGATCGCATGGGAATTTCCCGCGACAAACCATTCAAGTTTCTGCCCCATCAGCTTTCGATGGTAGTGTATTGGACTACCATGGCTTTTACGGGTAACGGAGGATTAGGGTTCGATTCCGGAGAGGGAGCCTGAGAAACGGCTACCACATCTAAGGGAGGCAGCAGGCGCGTAAATTACCCAATCCTAATTC…	Sanger	D_0__Eukaryota	D_1__SAR	D_2__Alveolata	D_3__Ciliophora	D_4__Intramacronucleata	D_5__SAL	D_6__Spirotrichea	D_7__Choreotrichia	D_8__Choreotrichia	D_9__Choreotrichia	D_10__Strobilidiidae	D_11__Strobilidiidae	D_12__Strobilidiidae	100	100	100	100	100	100	100	100	100	100	100	100	100	Eukaryota	Alveolata	Ciliophora	Spirotrichea	Choreotrichida	Strobilidiidae_A	Rimostrombidium_A	Rimostrombidium_A_sp.	100	100	100	100	100	100	100	100	Eukaryota	SAR	Alveolata	Ciliophora	Intramacronucleata
840_F2	TGCATGTCTAAGTATAAATGGTATACAATGAAACTGCGAATGGCTCATTAAAACAGTTATAGTTTATTTGGTAATCGAATTTACATGGATAACCGTGGTAATTCTAGAGCTAATACATGCTGTAAGCCCGACTTCACGGAAGGGCCGTATTTATTAGATAACAGACCAATATTCCTCGTGTCTATTGTGGTGAATCATAGTAACTAATCGGATCGCATGGGAATTTCCCGCGACAAACCATTCAAGTTTCTGCCCCATCAGCTTTCGATGGTAGTGTATTGGACTACCATGGCTTTTACGGGTAACGGAGGATTAGGGTTCGATTCCGGAGAGGGAGCCTGAGAAACGGCTACCACATCTAAGGGAGGCAGCAGGCGCGTAAATTACCCAATCCTAATT…	Sanger	D_0__Eukaryota	D_1__SAR	D_2__Alveolata	D_3__Ciliophora	D_4__Intramacronucleata	D_5__SAL	D_6__Spirotrichea	D_7__Choreotrichia	D_8__Choreotrichia	D_9__Choreotrichia	D_10__Strobilidiidae	D_11__Strobilidiidae	D_12__Strobilidiidae	100	100	100	100	100	100	100	100	100	100	100	100	100	Eukaryota	Alveolata	Ciliophora	Spirotrichea	Choreotrichida	Strobilidiidae_A	Rimostrombidium_A	Rimostrombidium_A_sp.	100	100	100	100	100	100	100	100	Eukaryota	SAR	Alveolata	Ciliophora	Intramacronucleata
855_A2	CATGCATGTCTAGTATAAATGGTATACAATGAAACTGCGAATGGCTCATTAAAACAGTTATAGTTTATTTGGTAATCGAATTTACATGGATAACCGTGGTAATTCTAGAGCTAATACATGCTGTAAGCCCGACTTCACGGAAGGGCCGTATTTATTAGATAACAGACCAATATTCCTCGTGTCTATTGTGGTGAATCATAGTAACTAATCGGATCGCATGGGAATTTCCCGCGACAAACCATTCAAGTTTCTGCCCCATCAGCTTTCGATGGTAGTGTATTGGACTACCATGGCTTTTACGGGTAACGGAGGATTAGGGTTCGATTCCGGAGAGGGAGCCTGAGAAACGGCTACCACATCTAAGGGAGGCAGCAGGCGCGTAAATTACCCAATCCTAAT…	Sanger	D_0__Eukaryota	D_1__SAR	D_2__Alveolata	D_3__Ciliophora	D_4__Intramacronucleata	D_5__SAL	D_6__Spirotrichea	D_7__Choreotrichia	D_8__Choreotrichia	D_9__Choreotrichia	D_10__Strobilidiidae	D_11__Strobilidiidae	D_12__Strobilidiidae	100	100	100	100	100	100	100	100	99	99	99	99	99	Eukaryota	Alveolata	Ciliophora	Spirotrichea	Choreotrichida	Strobilidiidae_A	Rimostrombidium_A	NA	100	100	100	100	100	100	100	64	Eukaryota	SAR	Alveolata	Ciliophora	Intramacronucleata
855_H9	AGCCAGCATGTCTAAGTATAAATGGTATACAATGAAACTGCGAATGGCTCATTAAAACAGTTATAGTTTATTTGGTAATCGAATTTACATGGATAACCGTGGTAATTCTAGAGCTAATACATGCTGTAAGCCCGACTTCACGGAAGGGCCGTATTTATTAGATAACAGACCAATATTCCTCGTGTCTATTGTGGTGAATCATAGTAACTAATCGGATCGCATGGGAATTTCCCGCGACAAACCATTCAAGTTTCTGCCCCATCAGCTTTCGATGGTAGTGTATTGGACTACCATGGCTTTTACGGGTAACGGAGGATTAGGGTTCGATTCCGGAGAGGGAGCCTGAGAAACGGCTACCACATCTAAGGGAGGCAGCAGGCGCGTAAATTACCCAATCCT…	Sanger	D_0__Eukaryota	D_1__SAR	D_2__Alveolata	D_3__Ciliophora	D_4__Intramacronucleata	D_5__SAL	D_6__Spirotrichea	D_7__Choreotrichia	D_8__Choreotrichia	D_9__Choreotrichia	D_10__Strobilidiidae	D_11__Strobilidiidae	D_12__Strobilidiidae	100	100	100	100	100	100	100	100	100	100	96	96	96	Eukaryota	Alveolata	Ciliophora	Spirotrichea	Choreotrichida	Strobilidiidae_A	Rimostrombidium_A	NA	100	100	100	100	100	100	100	62	Eukaryota	SAR	Alveolata	Ciliophora	Intramacronucleata
855B_B10	AGCCATGCATGTCTAAGTATAAATGGTATACAATGAAACTGCGAATGGCTCATTAAAACAGTTATAGTTTATTTGGTAATCGAATTTACATGGATAACCGTGGTAATTCTAGAGCTAATACATGCTGTAAGCCCGACTTCACGGAAGGGCCGTATTTATTAGATAACAGACCAATATTCCTCGTGTCTATTGTGGTGAATCATAGTAACTAATCGGATCGCATGGGAATTTCCCGCGACAAACCATTCAAGTTTCTGCCCCATCAGCTTTCGATGGTAGTGTATTGGACTACCATGGCTTTTACGGGTAACGGAGGATTAGGGTTCGATTCCGGAGAGGGAGCCTGAGAAACGGCTACCACATCTAAGGGAGGCAGCAGGCGCGTAAATTACCCAATCC…	Sanger	D_0__Eukaryota	D_1__SAR	D_2__Alveolata	D_3__Ciliophora	D_4__Intramacronucleata	D_5__SAL	D_6__Spirotrichea	D_7__Choreotrichia	D_8__Choreotrichia	D_9__Choreotrichia	D_10__Strobilidiidae	D_11__Strobilidiidae	D_12__Strobilidiidae	100	100	100	100	100	100	100	100	97	97	97	97	97	Eukaryota	Alveolata	Ciliophora	Spirotrichea	Choreotrichida	Strobilidiidae_A	Rimostrombidium_A	NA	100	100	100	100	100	100	100	57	Eukaryota	SAR	Alveolata	Ciliophora	Intramacronucleata
855C_D6	AGCCATGCATGTCTAAGTATAAATGGTATACAATGAAACTGCGAATGGCTCATTAAAACAGTTATAGTTTATTTGGTAATCGAATTTACATGGATAACCGTGGTAATTCTAGAGCTAATACATGCTGTAAGCCCGACTTCACGGAAGGGCCGTATTTATTAGATAACAGACCAATATTCCTCGTGTCTATTGTGGTGAATCATAGTAACTAATCGGATCGCATGGGAATTTCCCGCGACAAACCATTCAAGTTTCTGCCCCATCAGCTTTCGATGGTAGTGTATTGGACTACCATGGCTTTTACGGGTAACGGAGGATTAGGGTTCGATTCCGGAGAGGGAGCCTGAGAAACGGCTACCACATCTAAGGGAGGCAGCAGGCGCGTAAATTACCCAATCC…	Sanger	D_0__Eukaryota	D_1__SAR	D_2__Alveolata	D_3__Ciliophora	D_4__Intramacronucleata	D_5__SAL	D_6__Spirotrichea	D_7__Choreotrichia	D_8__Choreotrichia	D_9__Choreotrichia	D_10__Strobilidiidae	D_11__Strobilidiidae	D_12__Strobilidiidae	100	100	100	100	100	100	100	100	100	100	100	100	100	Eukaryota	Alveolata	Ciliophora	Spirotrichea	Choreotrichida	Strobilidiidae_A	Rimostrombidium_A	Rimostrombidium_A_sp.	100	100	100	100	100	100	100	100	Eukaryota	SAR	Alveolata	Ciliophora	Intramacronucleata
855C_E10	AGCCATGCATGTCTAAGTATAAATGGTATACAATGAAACTGCGCAATGGCTCATTAAAACAGTTATAGTTTATTTGGTAATCGAATTTACATGGATAACCGTGGTAATTCTAGAGCTAATACATGCTGTAAGCCCGACTTCACGGAAGGGCCGTATTTATTAGATAACAGACCAATATTCCTCGTGTCTATTGTGGTGAATCATAGTAACTAATCGGATCGCATGGGAATTTCCCGCGACAAACCATTCAAGTTTCTGCCCCATCAGCTTTCGATGGTAGTGTATTGGACTACCATGGCTTTTACGGGTAACGGAGGATTAGGGTTCGATTCCGGAGAGGGAGCCTGAGAAACGGCTACCACATCTAAGGGAGGCAGCAGGCGCGTAAATTACCCAATC…	Sanger	D_0__Eukaryota	D_1__SAR	D_2__Alveolata	D_3__Ciliophora	D_4__Intramacronucleata	D_5__SAL	D_6__Spirotrichea	D_7__Choreotrichia	D_8__Choreotrichia	D_9__Choreotrichia	D_10__Strobilidiidae	D_11__Strobilidiidae	D_12__Strobilidiidae	100	100	100	100	100	100	100	100	100	100	99	99	99	Eukaryota	Alveolata	Ciliophora	Spirotrichea	Choreotrichida	Strobilidiidae_A	Rimostrombidium_A	Rimostrombidium_A_sp.	100	100	100	100	100	100	100	100	Eukaryota	SAR	Alveolata	Ciliophora	Intramacronucleata
855C_G10	AGCCATGCATGTCTAAGTATAAATGGTATACAATGAAACTGCGAATGGCTCATTAAAACAGTTATAGTTTATTTGGTAATCGAATTTACATGGATAACCGTGGTAATTCTAGAGCTAATACATGCTGTAAGCCCGACTTCACGGAAGGGCCGTATTTATTAGATAACAGACCAATATTCCTCGTGTCTATTGTGGTGAATCATAGTAACTAATCGGATCGCATGGGAATTTCCCGCGACAAACCATTCAAGTTTCTGCCCCATCAGCTTTCGATGGTAGTGTATTGGACTACCATGGCTTTTACGGGTAACGGAGGATTAGGGTTCGATTCCGGAGAGGGAGCCTGAGAAACGGCTACCACATCTAAGGGAGGCAGCAGGCGCGTAAATTACCCAATCC…	Sanger	D_0__Eukaryota	D_1__SAR	D_2__Alveolata	D_3__Ciliophora	D_4__Intramacronucleata	D_5__SAL	D_6__Spirotrichea	D_7__Choreotrichia	D_8__Choreotrichia	D_9__Choreotrichia	D_10__Strobilidiidae	D_11__Strobilidiidae	D_12__Strobilidiidae	100	100	100	100	100	100	100	100	100	100	100	100	100	Eukaryota	Alveolata	Ciliophora	Spirotrichea	Choreotrichida	Strobilidiidae_A	Rimostrombidium_A	Rimostrombidium_A_sp.	100	100	100	100	100	100	100	100	Eukaryota	SAR	Alveolata	Ciliophora	Intramacronucleata
denovo62 S4_4000104	TTAACGAACGAGACCTTAGCCTACTAAATAGTCGTTACAATCATGATTGTCTACGACTTCTTAGAGGGACTTTGTAAGCAAATACAAGGAAGTTTGAGGCAATAACAGGTCTGTGATGCCCTTAGATGTCCTGGGCCGCACGCGTGCTACACTGACGCATACAACAAGTATTCCCAGCCCCGAAAGGTGGCTGGTAATCATCAATATGCGTCGTGATGGGGATAGATCTTTGGAATTATTGATCTTGAACGAGGAATGCCTAGTAAGCGTAAGTCATCAGCTTGCGTTGATTAAGTCCCTGCCCTTTGTACACACCGCCCGTCGCTCCTACCGATTTCGAGTGATTCGGTGAACCATTTGGACTGGAGGAGACCTCGTGTCGCCACTGGAAAATCTAGT…	Roche	D_0__Eukaryota	D_1__SAR	D_2__Alveolata	D_3__Ciliophora	D_4__Intramacronucleata	D_5__SAL	D_6__Spirotrichea	D_7__Choreotrichia	D_8__Choreotrichia	D_9__Choreotrichia	D_10__Strobilidiidae	D_11__Strobilidiidae	D_12__Strobilidiidae	100	100	100	100	100	100	100	99	98	98	83	83	83	Eukaryota	Alveolata	Ciliophora	Spirotrichea	Choreotrichida	Strobilidiidae_A	Rimostrombidium_A	Rimostrombidium_A_sp.	100	100	100	100	100	100	100	100	Eukaryota	SAR	Alveolata	Ciliophora	Intramacronucleata
longV4.AW16.1259	ATAGCGTATATTAAAGTTGTTGCAGTTAAAAAGCTCGTAGTTGGATTTCTGGCAGAGGAACTAGGCCCGCATGTTGCGGTTGCCGAGGTTCTCTACCATCCTTCTGTTAACCCTCCTAGTTATTTATTTAACTGTTGGGAGCCCAGATATTTTACCTTGAGAAAATTAGAGTGTTTCAGGCAGGCTAGCGCCCGGATACATTAGCATGGAATAATAGAATAGGACTTTTACCTCTTCTGTTGGTCTGAGGGGATAAAGTAATGATTAATAGGGATAGTTGGGGGCATTAGTACTTAACTGTCAGAGGTGAAATTCTTGGATTTGTTAAAGACTAACTTATGCGAAAGCATTTGCCAAAGATGTTTTCATTAATCAAGAACGAAAGTTAGGGGATCAAAG…	Illumina	D_0__Eukaryota	D_1__SAR	D_2__Alveolata	D_3__Ciliophora	D_4__Intramacronucleata	D_5__SAL	D_6__Spirotrichea	D_7__Choreotrichia	D_8__Choreotrichia	D_9__Choreotrichia	D_10__Strobilidiidae	D_11__Strobilidiidae	D_12__Strobilidiidae	100	100	100	100	100	100	100	100	100	100	90	90	90	Eukaryota	Alveolata	Ciliophora	Spirotrichea	Choreotrichida	Strobilidiidae_A	Rimostrombidium_A	Rimostrombidium_A_sp.	100	100	100	100	100	100	100	100	Eukaryota	SAR	Alveolata	Ciliophora	Intramacronucleata
longV4.AW16.13978	ATAGCGTATATTAAAGTTGTTGCAGTTAAAAAGCTCGTAGTTGGATTTCTGGCAGAGGAACTAGGCCCGCATGTTGCGTGTGCAAAGGTTCTCTACCATCCTTCTGTTAACCCTCCTAGTCATTGATTTAACTGTTGGGAGCCCAGATATTTTACCTTGAGAAAATTAGAGTGTTTCAGGCAGGCTAGCGCCCGGATACATTAGCATGGAATAATAGAATAGGACTTTTACCTCTTCTGTTGGTCTGAGGGGTTAAAGTAATGATTAATAGGGATAGTTGGGGGCATTAGTACTTAACTGTCAGAGGTGAAATTCTTGGATTTGTTAAAGACTAACTTATGCGAAAGCATTTGCCAAAGATGTTTTCATTAATCAAGAACGAAAGTTAGGGGATCAAAG…	Illumina	D_0__Eukaryota	D_1__SAR	D_2__Alveolata	D_3__Ciliophora	D_4__Intramacronucleata	D_5__SAL	D_6__Spirotrichea	D_7__Choreotrichia	D_8__Choreotrichia	D_9__Choreotrichia	D_10__Strobilidiidae	D_11__Strobilidiidae	D_12__Strobilidiidae	100	100	100	100	100	100	100	100	100	100	100	100	100	Eukaryota	Alveolata	Ciliophora	Spirotrichea	Choreotrichida	Strobilidiidae_A	Rimostrombidium_A	Rimostrombidium_A_sp.	100	100	100	100	100	100	100	100	Eukaryota	SAR	Alveolata	Ciliophora	Intramacronucleata
longV4.AW28.7508	ATAGCGTATATTAAAGTTGTTGCAGTTAAAAAGCTCGTAGTTGGATTTCTGGCAGAGGAACTAGGCCCGCATGTTGCGGTTGCAAAGGTTCTCTACCATCCTTCTGTTAACCCTCCTAGTTATTCATTTAACTGTTGGGAGCCCAGATATTTTACCTTGAGAAAATTAGAGTGTTTCAGGCAGGCTAGCGCCCGGATACATTAGCATGGAATAATAGAATAGGACTTTTACCTCTTCTGTTGGTCTGAGGGGTTAAAGTAATGATTAATAGGGATAGTTGGGGGCATTAGTACTTAACTGTCAGAGGTGAAATTCTTGGATTTGTTAAAGACTAACTTATGCGAAAGCATTTGCCAAAGATGTTTTCATTAATCAAGAACGAAAGTTAGGGGATCAAAG…	Illumina	D_0__Eukaryota	D_1__SAR	D_2__Alveolata	D_3__Ciliophora	D_4__Intramacronucleata	D_5__SAL	D_6__Spirotrichea	D_7__Choreotrichia	D_8__Choreotrichia	D_9__Choreotrichia	D_10__Strobilidiidae	D_11__Strobilidiidae	D_12__Strobilidiidae	100	100	100	100	100	100	100	100	100	100	100	100	100	Eukaryota	Alveolata	Ciliophora	Spirotrichea	Choreotrichida	Strobilidiidae_A	Rimostrombidium_A	Rimostrombidium_A_sp.	100	100	100	100	100	100	100	100	Eukaryota	SAR	Alveolata	Ciliophora	Intramacronucleata
shortV4.AW11.31141	CAATAGCGTATATTAAAGTTGTTGCAGTTAAAAAGCTCGTAGTTGGATTTCTGGCAGAGGAACTAGGCCCGCATGTTGCGTGTGCAAAGGTTCTCTACCATCCTTCTGTTAACCCTCCTAGTCATTGATTTAACTGTTGGGAGCCCAGATATTTTACCTTGAGAAAATTAGAGTGTTTCAGGCAGGCTAGCGCCCGGATACATTAGCATGGAATAATAGAATAGGACTTTTACCTCTTCTGTTGGTCTGAGGGGTTAAAGTAATGATTAATAGGGATAGTTGGGGGCATTAGTACTTAACTGTC	Illumina	D_0__Eukaryota	D_1__SAR	D_2__Alveolata	D_3__Ciliophora	D_4__Intramacronucleata	D_5__SAL	D_6__Spirotrichea	D_7__Choreotrichia	D_8__Choreotrichia	D_9__Choreotrichia	D_10__Strobilidiidae	D_11__Strobilidiidae	D_12__Strobilidiidae	100	100	100	100	100	100	100	100	100	100	100	100	100	Eukaryota	Alveolata	Ciliophora	Spirotrichea	Choreotrichida	Strobilidiidae_A	Rimostrombidium_A	Rimostrombidium_A_sp.	100	100	100	100	100	100	100	100	Eukaryota	SAR	Alveolata	Ciliophora	Intramacronucleata
shortV4.AW13.28579	CAATAGCGTATATTAAAGTTGTTGCAGTTAAAAAGCTCGTAGTTGGATTTCTGGCAGAGGAACTAGGCCCGCATGTTGCGGTTGCAAAGGTTCTCTACCATCCTTCTGTTAACCCTCCTAGTTATTCATTTAACTGTTGGGAGCCCAGATATTTTACCTTGAGAAAATTAGAGTGTTTCAGGCAGGCTAGCGCCCGGATACATTAGCATGGAATAATAGAATAGGACTTTTACCTCTTCTGTTGGTCTGAGGGGTTAAAGTAATGATTAATAGGGATAGTTGGGGGCATTAGTACTTAACTGTC	Illumina	D_0__Eukaryota	D_1__SAR	D_2__Alveolata	D_3__Ciliophora	D_4__Intramacronucleata	D_5__SAL	D_6__Spirotrichea	D_7__Choreotrichia	D_8__Choreotrichia	D_9__Choreotrichia	D_10__Strobilidiidae	D_11__Strobilidiidae	D_12__Strobilidiidae	100	100	100	100	100	100	100	100	100	100	98	98	98	Eukaryota	Alveolata	Ciliophora	Spirotrichea	Choreotrichida	Strobilidiidae_A	Rimostrombidium_A	Rimostrombidium_A_sp.	100	100	100	100	100	100	100	100	Eukaryota	SAR	Alveolata	Ciliophora	Intramacronucleata
shortV4.AW16.689	CAATAGCGTATATTAAAGTTGTTGCAGTTAAAAAGCTCGTAGTTGGATTTCTGGCAGAGGAACTAGGCCCGCATGTTGCGGTTGCCGAGGTTCTCTACCATCCTTCTGTTAACCCTCCTAGTTATTTATTTAACTGTTGGGAGCCCAGATATTTTACCTTGAGAAAATTAGAGTGTTTCAGGCAGGCTAGCGCCCGGATACATTAGCATGGAATAATAGAATAGGACTTTTACCTCTTCTGTTGGTCTGAGGGGATAAAGTAATGATTAATAGGGATAGTTGGGGGCATTAGTACTTAACTGTC	Illumina	D_0__Eukaryota	D_1__SAR	D_2__Alveolata	D_3__Ciliophora	D_4__Intramacronucleata	D_5__SAL	D_6__Spirotrichea	D_7__Choreotrichia	D_8__Choreotrichia	D_9__Choreotrichia	D_10__Strobilidiidae	D_11__Strobilidiidae	D_12__Strobilidiidae	100	100	100	100	100	100	100	97	94	94	94	94	94	Eukaryota	Alveolata	Ciliophora	Spirotrichea	Choreotrichida	Strobilidiidae_A	Rimostrombidium_A	Rimostrombidium_A_sp.	100	100	100	100	100	100	100	99	Eukaryota	SAR	Alveolata	Ciliophora	Intramacronucleata
840B_41	TGTCTAAGTATAGATGGTATACAATGAAACTGCGAATGGCTCATTAAAACAGTTATAGTTTATTTGGTAATCGAATTTACATGGGATAACCGTGGTAATTCTAGAGCTAATACATGCTGTGAAGCCCGACTTCACGGAAGGGCCGTGATTTATTAGATAACAGACCAATATTCCTCGTGTCTATTGTGGTGAATCATAGTAACTAATCGGATCGCATGGGAATTTCCCGCGACAAACCATTCAAGTTTCTGCCCCATCAGCTTTCGATGGTAGTGTATTGGACTACCATGGCTTTTACGGGTAACGGAGGATTAGGGTTCGATTCCGGAGAGGGAGCCTGAGAAACGGCTACCACATCTAAGGGAGGCAGCAGCGCGTAAATTACCCAATCCTAATTCA…	Sanger	D_0__Eukaryota	D_1__SAR	D_2__Alveolata	D_3__Ciliophora	D_4__Intramacronucleata	D_5__SAL	D_6__Spirotrichea	D_7__Choreotrichia	D_8__Choreotrichia	D_9__Choreotrichia	NA	NA	NA	100	100	100	100	100	100	100	98	96	96	78	78	78	Eukaryota	Alveolata	Ciliophora	Spirotrichea	Choreotrichida	Strobilidiidae_A	Rimostrombidium_A	NA	100	100	100	100	100	100	100	78	Eukaryota	SAR	Alveolata	Ciliophora	Intramacronucleata
840_D8	TGCATGTCTNAGTATAAATGGTATACAGTGAAACTGCGAATGGCTCATTAAAACAGTTATAGTTTATTTGGTAATCGAATTTACATGGATAACCGTGGTAATTCTAGAGCTAATACATGCTGTAAGCCCGACTTTTCGGAAGGGCCGTATTTATTAGATAACAGACCAATATTCTTCGTGTCTATTGTGGTGAATCATAGTAACTAATCGGATCGCATGGGCCTGTCCCGCGACAAACCATTCAAGTTTCTGCCCCATCAGCTTTCGATGGTAGTGTATTGGACTACCATGGCTTTTACGGGTAACGGAGGATTAGGGTTCGATTCCGGAGAGGGAGCCTGAGAAACGGCTACCACATCTAAGGAAGGCAGCAGGCGCGTAAATTACCCAATCCTAACT…	Sanger	D_0__Eukaryota	D_1__SAR	D_2__Alveolata	D_3__Ciliophora	D_4__Intramacronucleata	D_5__SAL	D_6__Spirotrichea	D_7__Choreotrichia	D_8__Choreotrichia	D_9__Choreotrichia	D_10__Strobilidiidae	D_11__Strobilidiidae	D_12__Strobilidiidae	100	100	100	100	100	100	100	100	100	100	100	100	100	Eukaryota	Alveolata	Ciliophora	Spirotrichea	Choreotrichida	Strobilidiidae_B	Strobilidiidae_B_X	Strobilidiidae_B_X_sp.	100	100	100	100	100	100	100	100	Eukaryota	SAR	Alveolata	Ciliophora	Intramacronucleata
840_H12	TGCATGTCTAAGTATAAATGGTATACAGTGAAACTGCGAATGGCTCATTAAAACAGTTATAGTTTATTTGGTAATCGAATTTACATGGATAACCGTGGTAATTCTAGAGCTAATACATGCTGTAAGCCCGACTTTTCGGAAGGGCCGTATTTATTAGATAACAGACCAATATTCTTCGTGTCTATTGTGGTGAATCATAGTAACTAATCGGATCGCATGGGCCTGTCCCGCGACAAACCATTCAAGTTTCTGCCCCATCAGCTTTCGATGGTAGTGTATTGGACTACCATGGCTTTTACGGGTAACGGAGGATTAGGGTTCGATTCCGGAGAGGGAGCCTGAGAAACGGCTACCACATCTAAGGAAGGCAGCAGGCGCGTAAATTACCCAATCCTAACT…	Sanger	D_0__Eukaryota	D_1__SAR	D_2__Alveolata	D_3__Ciliophora	D_4__Intramacronucleata	D_5__SAL	D_6__Spirotrichea	D_7__Choreotrichia	D_8__Choreotrichia	D_9__Choreotrichia	D_10__Strobilidiidae	D_11__Strobilidiidae	D_12__Strobilidiidae	100	100	100	100	100	100	100	100	100	100	100	100	100	Eukaryota	Alveolata	Ciliophora	Spirotrichea	Choreotrichida	Strobilidiidae_B	Strobilidiidae_B_X	Strobilidiidae_B_X_sp.	100	100	100	100	100	100	100	100	Eukaryota	SAR	Alveolata	Ciliophora	Intramacronucleata
840B_13	CATAAGCCTGCATGTCTAAGTATAAATGGTATACAGTGAAACTGCGAATGGCTCATTAAAACAGTTATAGTTTATTTGGTAATCGAATTTACATGGATAACGCGTGGTAATTCTAGAGCTAATACATGCTGTAAGCCCGACTTTTCGGAAGGGCCGTATTTATTAGATAACAGACCAATATTCTTCGTGTCTATTGTGGTGAATCATAGTAACTAATCGGATCGCATGGGCCTGTCCCGCGACAAACCATTCAAGTTTCTGCCCCATCAGCTTTCGATGGTAGTGTATTGGACTACCATGGCTTTTACGGGTAACGGAGGATTAGGGTTCGATTCCGGAGAGGGAGCCTGAGAAACGGCTACCACATCTAAGGAAGGCAGCAGGCGCGTAAATTACCCA…	Sanger	D_0__Eukaryota	D_1__SAR	D_2__Alveolata	D_3__Ciliophora	D_4__Intramacronucleata	D_5__SAL	D_6__Spirotrichea	D_7__Choreotrichia	D_8__Choreotrichia	D_9__Choreotrichia	D_10__Strobilidiidae	D_11__Strobilidiidae	D_12__Strobilidiidae	100	100	100	100	100	100	100	97	97	97	85	85	85	Eukaryota	Alveolata	Ciliophora	Spirotrichea	Choreotrichida	Strobilidiidae_B	Strobilidiidae_B_X	Strobilidiidae_B_X_sp.	100	100	100	100	100	100	100	100	Eukaryota	SAR	Alveolata	Ciliophora	Intramacronucleata
840B_34	AGCCATGCATGTCTAAGTATAAATGGTATACAGTGAAACTGCGAATGGCTCATTAAAACAGTTATAGTTTATTTGGTAATCGAATTTACATGGGATAACCGTGGTAATTCTAGAGCTAATACATGCTGTGAAGCCCGACTTTTCGGAAGGGCCGTATTTATTAGATAACAGACCAATATTCTTCGTGTCTATTGTGGTGAATCATAGTAACTAATCGGATCGCATGGGCCTGTCCCGCGACAAACCATTCAAGTTTCTGCCCCATCAGCTTTCGATGGTAGTGTATTGGACTACCATGGCTTTTACGGGTAACGGAGGATTAGGGTTCGATTCCGGAGAGGGAGCCTGAGAAACGGCTACCACATCTAAGAAGGCAGCAGCGCGTAAATTACCCAATCC…	Sanger	D_0__Eukaryota	D_1__SAR	D_2__Alveolata	D_3__Ciliophora	D_4__Intramacronucleata	D_5__SAL	D_6__Spirotrichea	D_7__Choreotrichia	D_8__Choreotrichia	D_9__Choreotrichia	NA	NA	NA	100	100	100	100	100	100	100	96	95	95	72	72	72	Eukaryota	Alveolata	Ciliophora	Spirotrichea	Choreotrichida	Strobilidiidae_B	Strobilidiidae_B_X	Strobilidiidae_B_X_sp.	100	100	100	100	100	100	100	100	Eukaryota	SAR	Alveolata	Ciliophora	Intramacronucleata
840B_43	AAGCCATGCATGTCTAAGTATAAATGGTATACAGTGAAACTGCGAATGGCTCATTAAAACAGTTATAGTTTATTTGGTAATCGAATTTACATGGGATAACCGTGGTAATTCTAGAGCTAATACATGCTGTGAAGCCCGACTTTTCGGAAGGGCCGTATTTATTAGATAACAGACCAATATTCTTCGTGTCTATTGTGGTGAATCATAGTAACTAATCGGATCGCATGGGCCTGTCCCGCGACAAACCATTCAAGTTTCTGCCCCATCAGCTTTCGATGGTAGTGTATTGGACTACCATGGCTTTTACGGGTAACGGAGGATTAGGGTTCGATTCCGGAGAGGGAGCCTGAGAAACGGCTACCACATCTAAGAAGGCAGCAGCGCGTAAATTACCCAATC…	Sanger	D_0__Eukaryota	D_1__SAR	D_2__Alveolata	D_3__Ciliophora	D_4__Intramacronucleata	D_5__SAL	D_6__Spirotrichea	D_7__Choreotrichia	D_8__Choreotrichia	D_9__Choreotrichia	NA	NA	NA	100	100	100	100	100	100	100	96	95	95	76	76	76	Eukaryota	Alveolata	Ciliophora	Spirotrichea	Choreotrichida	Strobilidiidae_B	Strobilidiidae_B_X	Strobilidiidae_B_X_sp.	100	100	100	100	100	100	100	100	Eukaryota	SAR	Alveolata	Ciliophora	Intramacronucleata
840B_52	TGTCTAAGTATAAATGGTATACAGTGAAACTGCGAATGGCTCATTAAAACAGTTATAGTTTATTTGGTAATCGAATTTACATGGGATAACCGTGGTAATTCTAGAGCTAATACATGCTGTGAAGCCCGACTTTTCGGAAGGGCCGTATTTATTAGACAACAGACCAATATTCTTCGTGTCTATTGTGGTGAATCATAGTAACTAATCGGATCGCATGGGCCTGTCCCGCGACAAACCATTCAAGTTTCTGCCCCATCAGCTTTCGATGGTAGTGTATTGGACTACCATGGCTTTTACGGGTAACGGAGGATTAGGGTTCGATTCCGGAGAGGGAGCCTGAGAAACGGCTACCACATCTAAGGAAGGCAGCAGGCGCGTAAATTACCCAATCCTAACTCA…	Sanger	D_0__Eukaryota	D_1__SAR	D_2__Alveolata	D_3__Ciliophora	D_4__Intramacronucleata	D_5__SAL	D_6__Spirotrichea	D_7__Choreotrichia	D_8__Choreotrichia	D_9__Choreotrichia	NA	NA	NA	100	100	100	100	100	100	100	88	85	85	67	67	67	Eukaryota	Alveolata	Ciliophora	Spirotrichea	Choreotrichida	NA	NA	NA	100	100	100	100	100	72	72	72	Eukaryota	SAR	Alveolata	Ciliophora	Intramacronucleata
851_C2	AGCCATGCATGTCTAAGTATAAATGGTATACAGTGAAACTGCGAATGGCTCATTAAAACAGTTATAGTTTATTTGGTAATCGAATTTACATGGATAACCGTGGTAATTCTAGAGCTAATACATGCTGTAAGCCCGACTTTTCGGAAGGGCCGTATTTATTAGATAACAGACCAATATTCTTCGTGTCTATTGTGGTGAATCATAGTAACTAATCGGATCGCATGGGCCTGTCCCGCGACAAACCATTCAAGTTTCTGCCCCATCAGCTTTCGATGGTAGTGTATTGGACTACCATGGCTTTTACGGGTAACGGAGGATTAGGGTTCGATTCCGGAGAGGGAGCCTGAGAAACGGCTACCACATCTAAGGAAGGCAGCAGGCGCGTAAATTACCCAATCC…	Sanger	D_0__Eukaryota	D_1__SAR	D_2__Alveolata	D_3__Ciliophora	D_4__Intramacronucleata	D_5__SAL	D_6__Spirotrichea	D_7__Choreotrichia	D_8__Choreotrichia	D_9__Choreotrichia	D_10__Strobilidiidae	D_11__Strobilidiidae	D_12__Strobilidiidae	100	100	100	100	100	100	100	100	100	100	100	100	100	Eukaryota	Alveolata	Ciliophora	Spirotrichea	Choreotrichida	Strobilidiidae_B	Strobilidiidae_B_X	Strobilidiidae_B_X_sp.	100	100	100	100	100	100	100	100	Eukaryota	SAR	Alveolata	Ciliophora	Intramacronucleata
851_E1	AGCCATGCATGTCTAGTATAAATGGTATACAGTGAAACTGCGAATGGCTCATTAAAACAGTTATAGTTTATTTGGTAATCGAATTTACATGGATAACCGTGGTAATTCTAGAGCTAATACATGCTGTAAGCCCGACTTTTCGGAAGGGCCGTATTTATTAGATAACAGACCAATATTCTTCGTGTCTATTGTGGTGAATCATAGTAACTAATCGGATCGCATGGGCCTGTCCCGCGACAAACCATTCAAGTTTCTGCCCCATCAGCTTTCGATGGTAGTGTATTGGACTACCATGGCTTTTACGGGTAACGGAGGATTAGGGTTCGATTCCGGAGAGGGAGCCTGAGAAACGGCTACCACATCTAAGGAAGGCAGCAGGCGCGTAAATTACCCAATCCT…	Sanger	D_0__Eukaryota	D_1__SAR	D_2__Alveolata	D_3__Ciliophora	D_4__Intramacronucleata	D_5__SAL	D_6__Spirotrichea	D_7__Choreotrichia	D_8__Choreotrichia	D_9__Choreotrichia	D_10__Strobilidiidae	D_11__Strobilidiidae	D_12__Strobilidiidae	100	100	100	100	100	100	100	100	100	100	100	100	100	Eukaryota	Alveolata	Ciliophora	Spirotrichea	Choreotrichida	Strobilidiidae_B	Strobilidiidae_B_X	Strobilidiidae_B_X_sp.	100	100	100	100	100	100	100	100	Eukaryota	SAR	Alveolata	Ciliophora	Intramacronucleata
851_F2	AGCCATGCATGTCTAAGTATAAATGGTATACAGTGAAACTGCGAATGGCTCATTAAAACAGTTATAGTTTATTTGGTAATCGAATTTACATGGATAACCGTGGTAATTCTAGAGCTAATACATGCTGTGAGCCCGACTTTTCGGAAGGGCCGTATTTATTAGATAACAGACCAATATTCTTCGTGTCTATTGTGGTGAATCATAGTAACTAATCGGATCGCATGGGCCTGTCCCGCGACAAACCATTCAAGTTTCTGCCCCATCAGCTTTCGATGGTAGTGTATTGGACTACCATGGCTTTTACGGGTAACGGAGGATTAGGGTTCGATTCCGGAGAGGGAGCCTGAGAAACGGCTACCACATCTAAGGAAGGCAGCAGGCGCGTAAATTACCCAATCC…	Sanger	D_0__Eukaryota	D_1__SAR	D_2__Alveolata	D_3__Ciliophora	D_4__Intramacronucleata	D_5__SAL	D_6__Spirotrichea	D_7__Choreotrichia	D_8__Choreotrichia	D_9__Choreotrichia	D_10__Strobilidiidae	D_11__Strobilidiidae	D_12__Strobilidiidae	100	100	100	100	100	100	100	100	100	100	100	100	100	Eukaryota	Alveolata	Ciliophora	Spirotrichea	Choreotrichida	Strobilidiidae_B	Strobilidiidae_B_X	Strobilidiidae_B_X_sp.	100	100	100	100	100	100	100	100	Eukaryota	SAR	Alveolata	Ciliophora	Intramacronucleata
851_H12	AGCCATGCATGTCTAGGTATAAATGGTATACAGTGAAACTGCGAATGGCTCATTAAAACAGTTATAGTTTATTTGGTAATCGAATTTACATGGATAACCGTGGTAATTCTAGAGCTAATACATGCTGTAAGCCCGACTTTTCGGAAGGGCCGTATTTATTAGATAACAGACCAATATTCTTCGTGTCTATTGTGGTGAATCATAGTAACTAATCGGATCGCATGGGCCTGTCCCGCGACAAACCATTCAAGTTTCTGCCCCATCAGCTTTCGATGGTAGTGTATTGGACTACCATGGCTTTTACGGGTAACGGAGGATTAGGGTTCGATTCCGGAGAGGGAGCCTGAGAAACGGCTACCACATCTAAGGAAGGCAGCAGGCGCGTAAATTACCCAATCC…	Sanger	D_0__Eukaryota	D_1__SAR	D_2__Alveolata	D_3__Ciliophora	D_4__Intramacronucleata	D_5__SAL	D_6__Spirotrichea	D_7__Choreotrichia	D_8__Choreotrichia	D_9__Choreotrichia	D_10__Strobilidiidae	D_11__Strobilidiidae	D_12__Strobilidiidae	100	100	100	100	100	100	100	100	100	100	100	100	100	Eukaryota	Alveolata	Ciliophora	Spirotrichea	Choreotrichida	Strobilidiidae_B	Strobilidiidae_B_X	Strobilidiidae_B_X_sp.	100	100	100	100	100	100	100	100	Eukaryota	SAR	Alveolata	Ciliophora	Intramacronucleata
851B_A2	TGCATGTCTAAGTATAAATGGTATACAGTGAAACTGCGAATGGCTCATTAAAACAGTTATAGTTTATTTGGTAATCGAATTTACATGGATAACCGTGGTAATTCTAGAGCTAATACATGCTGTAAGCCCGACTTTTCGGAAGGGCCGTATTTATTAGATAACAGACCAATATTCTTCGTGTCTATTGTGGTGAATCATAGTAACTAATCGGATCGCATGGGCCTGCCCCGCGACAAACCATTCAAGTTTCTGCCCCATCAGCTTTCGATGGTAGTGTATTGGACTACCATGGCTTTTACGGGTAACGGAGGATTAGGGTTCGATTCCGGAGAGGGAGCCTGAGAAACGGCTACCACATCTAAGGAAGGCAGCAGGCGCGTAAATTACCCAATCCTAACT…	Sanger	D_0__Eukaryota	D_1__SAR	D_2__Alveolata	D_3__Ciliophora	D_4__Intramacronucleata	D_5__SAL	D_6__Spirotrichea	D_7__Choreotrichia	D_8__Choreotrichia	D_9__Choreotrichia	D_10__Strobilidiidae	D_11__Strobilidiidae	D_12__Strobilidiidae	100	100	100	100	100	100	100	100	100	100	100	100	100	Eukaryota	Alveolata	Ciliophora	Spirotrichea	Choreotrichida	Strobilidiidae_B	Strobilidiidae_B_X	Strobilidiidae_B_X_sp.	100	100	100	100	100	100	100	100	Eukaryota	SAR	Alveolata	Ciliophora	Intramacronucleata
851B_A8	TGCATGTCTAAGTATAAATGGTATACAGTGAAACTGCGAATGGCTCATTAAAACAGTTATAGTTTATTTGGTAATCGAATTTACATGGATAACCGTGGTAATTCTAGAGCTAATACATGCTGTAAGCCCGACTTTTCGGAAGGGCCGTATTTATTAGATAACAGACCAATATTCTTCGTGTCTATTGTGGTGAATCATAGTAACTAATCGGATCGCATGGGCCTGTCCCGCGACAAACCATTCAAGTTTCTGCCCCATCAGCTTTCGATGGTAGTGTATTGGACTACCATGGCTTTTACGGGTAACGGAGGATTAGGGTTCGATTCCGGAGAGGGAGCCTGAGAAACGGCTACCACATCTAAGGAAGGCAGCAGGCGCGTAAATTACCCAATCCTAACT…	Sanger	D_0__Eukaryota	D_1__SAR	D_2__Alveolata	D_3__Ciliophora	D_4__Intramacronucleata	D_5__SAL	D_6__Spirotrichea	D_7__Choreotrichia	D_8__Choreotrichia	D_9__Choreotrichia	D_10__Strobilidiidae	D_11__Strobilidiidae	D_12__Strobilidiidae	100	100	100	100	100	100	100	99	98	98	98	98	98	Eukaryota	Alveolata	Ciliophora	Spirotrichea	Choreotrichida	Strobilidiidae_B	Strobilidiidae_B_X	Strobilidiidae_B_X_sp.	100	100	100	100	100	100	100	100	Eukaryota	SAR	Alveolata	Ciliophora	Intramacronucleata
851B_C9	TGTCTAAGTATAAATGGTATACAGTGAAACTGCGAATGGCTCATTAAAACAGTTATAGTTTATTTGGTAATCGAATTTACATGGATAACCGTGGTAATTCTAGAGCTAATACATGCTGTAAGCCCGACTTTTCGGAAGGGCCGTATTTATTAGATAACAGACCAATATTCTTCGTGTCTATTGTGGTGAATCATAGTAACTAATCGGATCGCATGGGCCTGTCCCGCGACAAACCATTCAAGTTTCTGCCCCATCAGCTTTCGATGGTAGTGTATTGGACTACCATGGCTTTTACGGGTAACGGAGGATTAGGGTTCGATTCCGGAGAGGGAGCCTGAGAAACGGCTACCACATCTAAGGAAGGCAGCAGGCGCGTAAATTACCCAATCCTAACTCAGG…	Sanger	D_0__Eukaryota	D_1__SAR	D_2__Alveolata	D_3__Ciliophora	D_4__Intramacronucleata	D_5__SAL	D_6__Spirotrichea	D_7__Choreotrichia	D_8__Choreotrichia	D_9__Choreotrichia	D_10__Strobilidiidae	D_11__Strobilidiidae	D_12__Strobilidiidae	100	100	100	100	100	100	100	100	100	100	99	99	99	Eukaryota	Alveolata	Ciliophora	Spirotrichea	Choreotrichida	Strobilidiidae_B	Strobilidiidae_B_X	Strobilidiidae_B_X_sp.	100	100	100	100	100	100	100	100	Eukaryota	SAR	Alveolata	Ciliophora	Intramacronucleata
851B_D1	TGCATGTCTAAGTATAAATGGTATACAGTGAAACTGCGAATGGCTCATTAAAACAGTTATAGTTTATTTGGTAATCGAATTTACATGGATAACCGTGGTAATTCTAGAGCTAATACATGCTGTAAGCCCGACTTTTCGGAAGGGCCGTATTTATTAGATAACAGACCAATATTCTTCGTGTCTATTGTGGTGAATCATAGTAACTAATCGGATCGCATGGGCCTGTCCCGCGACAAACCATTCAAGTTTCTGCCCCATCAGCTTTCGATGGTAGTGTATTGGACTACCATGGCTTTTACGGGTAACGGAGGATTAGGGTTCGATTCCGGAGAGGGAGCCTGAGAAACGGCTACCACATCTAAGGAAGGCAGCAGGCGCGTAAATTACCCAATCCTAACT…	Sanger	D_0__Eukaryota	D_1__SAR	D_2__Alveolata	D_3__Ciliophora	D_4__Intramacronucleata	D_5__SAL	D_6__Spirotrichea	D_7__Choreotrichia	D_8__Choreotrichia	D_9__Choreotrichia	D_10__Strobilidiidae	D_11__Strobilidiidae	D_12__Strobilidiidae	100	100	100	100	100	100	100	100	100	100	98	98	98	Eukaryota	Alveolata	Ciliophora	Spirotrichea	Choreotrichida	Strobilidiidae_B	Strobilidiidae_B_X	Strobilidiidae_B_X_sp.	100	100	100	100	100	100	100	100	Eukaryota	SAR	Alveolata	Ciliophora	Intramacronucleata
851B_D5	TGCATGTCTAAGTATAAATGGTATACAGTGAAACTGCGAATGGCTCATTAAAACAGTTATAGTTTATTTGGTAATCGAATTTACATGGATAACCGTGGTAATTCTAGAGCTAATACATGCTGTAAGCCCGACTTTTCGGAAGGGCCGTATTTATTAGATAACAGACCAATATTCTTCGTGTCTATTGTGGTGAATCATAGTAACTAATCGGATCGCATGGGCCTGTCCCGCGACAAACCATTCAAGTTTCTGCCCCATCAGCTTTCGATGGTAGTGTATTGGACTACCATGGCTTTTACGGGTAACGGAGGATTAGGGTTCGATTCCGGAGAGGGAGCCTGAGAAACGGCTACCACATCTAAGGAAGGCAGCAGGCGCGTAAATTACCCAATCCTAACT…	Sanger	D_0__Eukaryota	D_1__SAR	D_2__Alveolata	D_3__Ciliophora	D_4__Intramacronucleata	D_5__SAL	D_6__Spirotrichea	D_7__Choreotrichia	D_8__Choreotrichia	D_9__Choreotrichia	D_10__Strobilidiidae	D_11__Strobilidiidae	D_12__Strobilidiidae	100	100	100	100	100	100	100	100	100	100	97	97	97	Eukaryota	Alveolata	Ciliophora	Spirotrichea	Choreotrichida	Strobilidiidae_B	Strobilidiidae_B_X	Strobilidiidae_B_X_sp.	100	100	100	100	100	100	100	100	Eukaryota	SAR	Alveolata	Ciliophora	Intramacronucleata
851B_E9	TGCATGTCTAAGTATAAATGGTATACAGTGAAACTGCGAATGGCTCATTAAAACAGTTATAGTTTATTTGGTAATCGAATTTACATGGATAACCGTGGTAATTCTAGAGCTAATACATGCTGTAAGCCCGACTTTTCGGAAGGGCCGTATTTATTAGATAACAGACCAATATTCTTCGTGTCTATTGTGGTGAATCATAGTAACTAATCGGATCGCATGGGCCTGTCCCGCGACAAACCATTCAAGTTTCTGCCCCATCAGCTTTCGATGGTAGTGTATTGGACTACCATGGCTTTTACGGGTAACGGAGGATTAGGGTTCGATTCCGGAGAGGGAGCCTGAGAAACGGCTACCACATCTAAGGAAGGCAGCAGGCGCGTAAATTACCCAATCCTAACT…	Sanger	D_0__Eukaryota	D_1__SAR	D_2__Alveolata	D_3__Ciliophora	D_4__Intramacronucleata	D_5__SAL	D_6__Spirotrichea	D_7__Choreotrichia	D_8__Choreotrichia	D_9__Choreotrichia	D_10__Strobilidiidae	D_11__Strobilidiidae	D_12__Strobilidiidae	100	100	100	100	100	100	100	100	100	100	96	96	96	Eukaryota	Alveolata	Ciliophora	Spirotrichea	Choreotrichida	Strobilidiidae_B	Strobilidiidae_B_X	Strobilidiidae_B_X_sp.	100	100	100	100	100	100	100	100	Eukaryota	SAR	Alveolata	Ciliophora	Intramacronucleata
851B_G4	TGCATGTCTAAGTATAAATGGTATACAGTGAAACTGCGAATGGCTCATTAAAACAGTTATAGTTTATTTGGTAATCGAATTTACATGGATAACCGTGGTAATTCTAGAGCTAATACATGCTGTAAGCCCGACTTTTCGGAAGGGCCGTATTTATTAGATAACAGACCAATATTCTTCGTGTCTATTGTGGTGAATCATAGTAACTAATCGGATCGCATGGGCCTGTCCCGCGACAAACCATTCAAGTTTCTGCCCCATCAGCTTTCGATGGTAGTGTATTGGACTACCATGGCTTTTACGGGTAACGGAGGATTAGGGTTCGATTCCGGAGAGGGAGCCTGAGAAACGGCTACCACATCTAAGGAAGGCAGCAGGCGCGTAAATTACCCAATCCTAACT…	Sanger	D_0__Eukaryota	D_1__SAR	D_2__Alveolata	D_3__Ciliophora	D_4__Intramacronucleata	D_5__SAL	D_6__Spirotrichea	D_7__Choreotrichia	D_8__Choreotrichia	D_9__Choreotrichia	D_10__Strobilidiidae	D_11__Strobilidiidae	D_12__Strobilidiidae	100	100	100	100	100	100	100	100	100	100	100	100	100	Eukaryota	Alveolata	Ciliophora	Spirotrichea	Choreotrichida	Strobilidiidae_B	Strobilidiidae_B_X	Strobilidiidae_B_X_sp.	100	100	100	100	100	100	100	100	Eukaryota	SAR	Alveolata	Ciliophora	Intramacronucleata
851C_C6	TATAATGGTATACAGTGAAACTGCGAATGGCTCATTAAAACAGTTATAGTTTATTTGGTAATCGAATTTACATGGATAACCGTGGTAATTCTAGAGCTAATACATGCTGTAAGCCCGACTTTTCGGAAGGGCCGTATTTATTAGATAACAGACCAATATTCTTCGTGTCTATTGTGGTGAATCATAGTAACTAATCGGATCGCATGGGCCTGTCCCGCGACAAACCATTCAAGTTTCTGCCCCATCAGCTTTCGATGGTAGTGCATTGGACTACCATGGCTTTTACGGGTAACGGAGGATTAGGGTTCGATTCCGGAGAGGGAGCCTGAGAAACGGCTACCACATCTAAGGAAGGCAGCAGGCGCGTAAATTACCCAATCCTAACTCAGGGAGGTAGTG…	Sanger	D_0__Eukaryota	D_1__SAR	D_2__Alveolata	D_3__Ciliophora	D_4__Intramacronucleata	D_5__SAL	D_6__Spirotrichea	D_7__Choreotrichia	D_8__Choreotrichia	D_9__Choreotrichia	D_10__Strobilidiidae	D_11__Strobilidiidae	D_12__Strobilidiidae	100	100	100	100	100	100	100	100	100	100	98	98	98	Eukaryota	Alveolata	Ciliophora	Spirotrichea	Choreotrichida	Strobilidiidae_B	Strobilidiidae_B_X	Strobilidiidae_B_X_sp.	100	100	100	100	100	100	100	100	Eukaryota	SAR	Alveolata	Ciliophora	Intramacronucleata
851C_D2	GTATAATGGTATACAGTGAAACTGCGAATGGCTCATTAAAACAGTTATAGTTTATTTGGTAATCGAATTTACATGGATAACCGTGGTAATTCTAGAGCTAATACATGCTGTAAGCCCGACTTTTCGGAAGGGCCGTATTTATTAGATAACAGACCAATATTCTTCGTGTCTATTGTGGTGAATCATAGTAACTAATCGGATCGCATGGGCCTGTCCCGCGACAAACCATTCAAGTTTCTGCCCCATCAGCTTTCGATGGTAGTGTATTGGACTACCGTGGCTTTTACGGGTAACGGAGGATTAGGGTTCGATTCCGGAGAGGGAGCCTGAGAAACGGCTACCACATCTAAGGAAGGCAGCAGGCGCGTAAATTACCCAATCCTAACTCAGGGAGGTAGC…	Sanger	D_0__Eukaryota	D_1__SAR	D_2__Alveolata	D_3__Ciliophora	D_4__Intramacronucleata	D_5__SAL	D_6__Spirotrichea	D_7__Choreotrichia	D_8__Choreotrichia	D_9__Choreotrichia	D_10__Strobilidiidae	D_11__Strobilidiidae	D_12__Strobilidiidae	100	100	100	100	100	100	100	99	98	98	97	97	97	Eukaryota	Alveolata	Ciliophora	Spirotrichea	Choreotrichida	Strobilidiidae_B	Strobilidiidae_B_X	Strobilidiidae_B_X_sp.	100	100	100	100	100	100	100	100	Eukaryota	SAR	Alveolata	Ciliophora	Intramacronucleata
851C_E1	GTATAATGGTATCAGTGAAACTGCGAATGGCTCATTAAAACAGTTATAGTTTATTTGGTAATCGAATTTACATGGATAACCGTGGTAATTCTAGAGCTAATACATGCTGTAAGCCCGACTTTTCGGAAGGGCCGTATTTATTAGATAACAGACCAATATTCTTCGTGTCTATTGTGGTGAATCATAGTAACTAATCGGATCGCATGGGCCTGTCCCGCGACAAACCATTCAAGTTTCTGCCCCATCAGCTTTCGATGGTAGTGTATTGGACTACCATGGCTTTTACGGGTAACGGAGGATTAGGGTTCGATTCCGGAGAGGGAGCCTGAGAAACGGCTACCACATCTAAGGAAGGCAGCAGGCGCGTAAATTACCCAATCCTAACTCAGGGAGGTAGTG…	Sanger	D_0__Eukaryota	D_1__SAR	D_2__Alveolata	D_3__Ciliophora	D_4__Intramacronucleata	D_5__SAL	D_6__Spirotrichea	D_7__Choreotrichia	D_8__Choreotrichia	D_9__Choreotrichia	D_10__Strobilidiidae	D_11__Strobilidiidae	D_12__Strobilidiidae	100	100	100	100	100	100	100	99	99	99	99	99	99	Eukaryota	Alveolata	Ciliophora	Spirotrichea	Choreotrichida	Strobilidiidae_B	Strobilidiidae_B_X	Strobilidiidae_B_X_sp.	100	100	100	100	100	87	87	87	Eukaryota	SAR	Alveolata	Ciliophora	Intramacronucleata
851C_G1	GTATAATGGTATACAGTGAAACTGCGAATGGCTCATTAAAACAGCTATAGTTTATTTGGTAATCGAATTTACATGGATAACCGTGGTAATTCTAGAGCTAATACATGCTGTAAGCCCGACCTTTCGGAAGGGCCGTATTTATTAGATAACAGACCAATATTCTTCGTGTCTATTGTGGTGAATCATAGTAACTAATCGGATCGCATGGGCCTGTCCCGCGACAAACCATTCAAGTTTCTGCCCCATCAGCTTTCGATGGTAGTGTATTGGACTACCATGGCTTTTACGGGTAACGGAGGATTAGGGTTCGATTCCGGAGAGGGAGCCTGAGAAACGGCTACCACATCTAAGGAAGGCAGCAGGCGCGTAAATTACCCAATCCTAACTCAGGGAGGTAGT…	Sanger	D_0__Eukaryota	D_1__SAR	D_2__Alveolata	D_3__Ciliophora	D_4__Intramacronucleata	D_5__SAL	D_6__Spirotrichea	D_7__Choreotrichia	D_8__Choreotrichia	D_9__Choreotrichia	D_10__Strobilidiidae	D_11__Strobilidiidae	D_12__Strobilidiidae	100	100	100	100	100	100	100	98	96	96	95	95	95	Eukaryota	Alveolata	Ciliophora	Spirotrichea	Choreotrichida	Strobilidiidae_B	Strobilidiidae_B_X	Strobilidiidae_B_X_sp.	100	100	100	100	100	93	93	93	Eukaryota	SAR	Alveolata	Ciliophora	Intramacronucleata
851C_G5	GTATAATGGTATACAGTGAAACTGCGAATGGCTCATTAAAACAGTTATAGTTTATTTGGTAATCGAATTTACATGGATAACCGTGGTAATTCTAGAGCTAATACATGCTGTAAGCCCGACTTTTCGGAAGGGCCGTATTTATTAGATAACAGACCAATATTCTTCGTGTCTATTGTGGTGAATCATAGTAACTAATCGGATCGCATGGGCCTGTCCCGCGACAAACCATTCAAGTTTCTGCCCCATCAGCTTTCGATGGTAGTGTATTGGACTACCATGGCTTTTACGGGTAACGGAGGATTAGGGTTCGATTCCGGAGAGGGAGCCTGAGAAACGGCTACCACATCTAAGGAAGGCAGCAGGCGCGTAAATTACCCAATCCTAACTCAGGGAGGTAGT…	Sanger	D_0__Eukaryota	D_1__SAR	D_2__Alveolata	D_3__Ciliophora	D_4__Intramacronucleata	D_5__SAL	D_6__Spirotrichea	D_7__Choreotrichia	D_8__Choreotrichia	D_9__Choreotrichia	D_10__Strobilidiidae	D_11__Strobilidiidae	D_12__Strobilidiidae	100	100	100	100	100	100	100	100	100	100	99	99	99	Eukaryota	Alveolata	Ciliophora	Spirotrichea	Choreotrichida	Strobilidiidae_B	Strobilidiidae_B_X	Strobilidiidae_B_X_sp.	100	100	100	100	100	100	100	100	Eukaryota	SAR	Alveolata	Ciliophora	Intramacronucleata
851C_H10	TAGTATAATGGTATACAGTGAAACTGCGCAATGGCTCATTAAAACAGTTATAGTTTATTTGGTAATCGAATTTACATGGATAACCGTGGTAATTCTAGAGCTAATACATGCTGTAAGCCCGACTTTTCGGAAGGGCCGTATTTATTAGATAACAGACCAATATTCTTCGTGTCTATTGTGGTGAATCACAGTAACTAATCGGATCGCATGGGCCTGTCCCGCGACAAACCATTCAAGTTTCTGCCCCATCAGCTTTCGATGGTAGTGTATTGGACTACCATGGCTTTTACGGGTAACGGAGGATTAGGGTTCGATTCCGGAGAGGGAGCCTGAGAAACGGCTACCACATCTAAGGAAGGCAGCAGGCGCGTAAATTACCCAATCCTAACTCAGGGAGGT…	Sanger	D_0__Eukaryota	D_1__SAR	D_2__Alveolata	D_3__Ciliophora	D_4__Intramacronucleata	D_5__SAL	D_6__Spirotrichea	D_7__Choreotrichia	D_8__Choreotrichia	D_9__Choreotrichia	D_10__Strobilidiidae	D_11__Strobilidiidae	D_12__Strobilidiidae	100	100	100	100	100	100	100	100	100	100	97	97	97	Eukaryota	Alveolata	Ciliophora	Spirotrichea	Choreotrichida	Strobilidiidae_B	Strobilidiidae_B_X	Strobilidiidae_B_X_sp.	100	100	100	100	100	81	81	81	Eukaryota	SAR	Alveolata	Ciliophora	Intramacronucleata
851C_H3	GTATAATGGTATACAGTGAAACTGCGAATGGCTCATTAAAACAGTTATAGTTTATTTGGTAATCGAATTTACATGGATAACCGTGGTAATTCTAGAGCTAATACATGCTGTAAGCCCGACTTTTCGGAAGGGCCGTATTTATTAGATAACAGACCAATATTCTTCGTGTCTATTGTGGTGAATCATAGTAACTAATCGGATCGCATGGGCCTGTCCCGCGACAAACCATTCAAGTTTCTGCCCCATCAGCTTTCGATGGTAGTGTATTGGACTACCATGGCTTTTACGGGTAACGGAGGATTAGGGTTCGATTCCGGAGAGGGAGCCTGAGAAACGGCTACCACATCTAAGGAAGGCAGCAGGCGCGTAAATTACCCAATCCTAACTCAGGGAGGTAGT…	Sanger	D_0__Eukaryota	D_1__SAR	D_2__Alveolata	D_3__Ciliophora	D_4__Intramacronucleata	D_5__SAL	D_6__Spirotrichea	D_7__Choreotrichia	D_8__Choreotrichia	D_9__Choreotrichia	D_10__Strobilidiidae	D_11__Strobilidiidae	D_12__Strobilidiidae	100	100	100	100	100	100	100	100	98	98	98	98	98	Eukaryota	Alveolata	Ciliophora	Spirotrichea	Choreotrichida	Strobilidiidae_B	Strobilidiidae_B_X	Strobilidiidae_B_X_sp.	100	100	100	100	100	100	100	100	Eukaryota	SAR	Alveolata	Ciliophora	Intramacronucleata
855_A1	TAAGCCATGCATGTCTAGTATAAATGGTATACAGTGAAACTGCGAATGGCTCATTAAAACAGTTATAGCTTATTTGGTAATCGAATTTACATGGATAACCGTGGTAATTCTAGAGCTAATACATGCTGTAAGCCCGACTTTTCGGAAGGGCCGTATTTATTAGATAACAGACCAATATTCTTCGTGTCTATTGTGGTGAATCATAGTAACTAATCGGATCGCATGGGCCTGTCCCGCGACAAACCATTCAAGTTTCTGCCCCATCAGCTTTCGATGGTAGTGTATTGGACTACCATGGCTTTTACGGGTAACGGAGGATTAGGGTTCGATTCCGGAGAGGGAGCCTGAGAAACGGCTACCACATCTAAGGAAGGCAGCAGGCGCGTAAATTACCCAATC…	Sanger	D_0__Eukaryota	D_1__SAR	D_2__Alveolata	D_3__Ciliophora	D_4__Intramacronucleata	D_5__SAL	D_6__Spirotrichea	D_7__Choreotrichia	D_8__Choreotrichia	D_9__Choreotrichia	D_10__Strobilidiidae	D_11__Strobilidiidae	D_12__Strobilidiidae	100	100	100	100	100	100	100	100	100	100	95	95	95	Eukaryota	Alveolata	Ciliophora	Spirotrichea	Choreotrichida	Strobilidiidae_B	Strobilidiidae_B_X	Strobilidiidae_B_X_sp.	100	100	100	100	100	100	100	100	Eukaryota	SAR	Alveolata	Ciliophora	Intramacronucleata
855_C10	AGCCATGCATGTCTAAGTATAAATGGTATACAGTGAAACTGCGAATGGCTCATTAAAACAGTTATAGTTTATTTGGTAATCGAATTTACATGGATAACCGTGGTAATTCTAGAGCTAATACATGCTGTAAGCCCGACTTTTCGGAAGGGCCGTATTTATTAGATAACAGACCAATATTCTTCGTGTCTATTGTGGTGAATCATAGTAACTAATCGGATCGCATGGGCCTGTCCCGCGACAAACCATTCAAGTTTCTGCCCCATCAGCTTTCGATGGTAGTGTATTGGACTACCATGGCTTTTACGGGTAACGGAGGATTAGGGTTCGATTCCGGAGAGGGAGCCTGAGAAACGGCTACCACATCTAAGGAAGGCAGCAGGCGCGTAAATTACCCAATCC…	Sanger	D_0__Eukaryota	D_1__SAR	D_2__Alveolata	D_3__Ciliophora	D_4__Intramacronucleata	D_5__SAL	D_6__Spirotrichea	D_7__Choreotrichia	D_8__Choreotrichia	D_9__Choreotrichia	D_10__Strobilidiidae	D_11__Strobilidiidae	D_12__Strobilidiidae	100	100	100	100	100	100	100	100	99	99	97	97	97	Eukaryota	Alveolata	Ciliophora	Spirotrichea	Choreotrichida	Strobilidiidae_B	Strobilidiidae_B_X	Strobilidiidae_B_X_sp.	100	100	100	100	100	100	100	100	Eukaryota	SAR	Alveolata	Ciliophora	Intramacronucleata
855_C4	AGCCATGCATGTCTAAGTATAAATGGTATACAGTGAAACTGCGAATGGCTCATTAAAACAGTTATAGTTTATTTGGTAATCGAATTTACATGGATAACCGTGGTAATTCTAGAGCTAATACATGCTGTAAGCCCGACTTTTCGGAAGGGCCGTATTTATTAGATAACAGACCAATATTCTTCGCGTCTATTGTGGTGAATCATAGTAACTAATCGGATCGCATGGGTCTGTCCCGCGACAAACCATTCAAGTTTCTGCCCCATCAGCTTTCGATGGTAGTGTATTGGACTACCATGGCTTTTACGGGTAACGGAGGATTAGGGTTCGATTCCGGAGAGGGAGCCTGAGAAACGGCTACCACATCTAAGGAAGGCAGCAGGCGCGTAAATTACCCAATCC…	Sanger	D_0__Eukaryota	D_1__SAR	D_2__Alveolata	D_3__Ciliophora	D_4__Intramacronucleata	D_5__SAL	D_6__Spirotrichea	D_7__Choreotrichia	D_8__Choreotrichia	D_9__Choreotrichia	D_10__Strobilidiidae	D_11__Strobilidiidae	D_12__Strobilidiidae	100	100	100	100	100	100	100	99	96	96	85	85	85	Eukaryota	Alveolata	Ciliophora	Spirotrichea	Choreotrichida	Strobilidiidae_B	Strobilidiidae_B_X	Strobilidiidae_B_X_sp.	100	100	100	100	100	100	100	100	Eukaryota	SAR	Alveolata	Ciliophora	Intramacronucleata
855_D2	AGCCATGCATGTCTAAGTATAAATGGTATACAGTGAAACTGCGAATGGCTCATTAAAACAGTTATAGTTTATTTGGTAATCGAATTTACATGGATAACCGTGGTAATTCTAGAGCTAATACATGCTGTAAGCCCGACTTTTCGGAAGGGCCGTATTTATTAGATAACAGACCAATATTCTTCGTGTCTATTGTGGTGAATCATAGTAACTAATCGGATCGCATGGGCCTGTCCCGCGACAAACCATTCAAGTTTCTGCCCCATCAGCTTTCGATGGTAGTGTATTGGACTACCATGGCTTTTACGGGTAACGGAGGATTAGGGTTCGATTCCGGAGAGGGAGCCTGAGAAACGGCTACCACATCTAAGGAAGGCAGCAGGCGCGTAAATTACCCAATCC…	Sanger	D_0__Eukaryota	D_1__SAR	D_2__Alveolata	D_3__Ciliophora	D_4__Intramacronucleata	D_5__SAL	D_6__Spirotrichea	D_7__Choreotrichia	D_8__Choreotrichia	D_9__Choreotrichia	D_10__Strobilidiidae	D_11__Strobilidiidae	D_12__Strobilidiidae	100	100	100	100	100	100	100	99	99	99	99	99	99	Eukaryota	Alveolata	Ciliophora	Spirotrichea	Choreotrichida	Strobilidiidae_B	Strobilidiidae_B_X	Strobilidiidae_B_X_sp.	100	100	100	100	100	100	100	100	Eukaryota	SAR	Alveolata	Ciliophora	Intramacronucleata
855_D7	AGCCATGCATGTCTAAGTATAAATGGTATACAGTGAAACTGCGAATGGCTCATTAAAACAGTTATAGTTTATTTGGTAATCGAATTTACATGGATAACCGTGGTAATTCTAGAGCTAATACATGCTGTAAGCCCGACTTTTCGGAAGGGCCGTATTTATTAGATAACAGACCAATATTCTTCGTGTCTATTGTGGTGAATCATAGTAACTAATCGGATCGCATGGGCCTGTCCCGCGACAAACCATTCAAGTTTCTGCCCCATCAGCTTTCGATGGTAGTGTATTGGACTACCATGGCTTTTACGGGTAACGGAGGATTAGGGTTCGATTCCGGAGAGGGAGCCTGAGAAACGGCTACCACATCTAAGGAAGGCAGCAGGCGCGTAAATTACCCAATCC…	Sanger	D_0__Eukaryota	D_1__SAR	D_2__Alveolata	D_3__Ciliophora	D_4__Intramacronucleata	D_5__SAL	D_6__Spirotrichea	D_7__Choreotrichia	D_8__Choreotrichia	D_9__Choreotrichia	D_10__Strobilidiidae	D_11__Strobilidiidae	D_12__Strobilidiidae	100	100	100	100	100	100	100	100	100	100	99	99	99	Eukaryota	Alveolata	Ciliophora	Spirotrichea	Choreotrichida	Strobilidiidae_B	Strobilidiidae_B_X	Strobilidiidae_B_X_sp.	100	100	100	100	100	100	100	100	Eukaryota	SAR	Alveolata	Ciliophora	Intramacronucleata
855_D9	TAGCCATGCACGTCTAAGTATAAATGGTATACAGTGAAACTGCGAATGGCTCATTAAAACAGTTATAGTTTATTTGGTAATCGAATTTACATGGATAACCGTGGTAATTCTAGAGCTAATACATGCTGTAAGCCCGACTTTTCGGAAGGGCCGTATTTATTAGATAACAGACCAATATTCTTCGTGTCTATTGTGGTGAATCATAGTAACTAATCGGATCGCATGGGCCTGTCCCGCGACAAACCATTCAAGTTTCTGCCCCATCAGCTTTCGATGGTAGTGTATTGGACTACCATGGCTTTTACGGGTAACGGAGGATTAGGGTTCGATTCCGGAGAGGGAGCCTGAGAAACGGCTACCACATCTAAGGAAGGCAGCAGGCGCGTAAATTACCCAATC…	Sanger	D_0__Eukaryota	D_1__SAR	D_2__Alveolata	D_3__Ciliophora	D_4__Intramacronucleata	D_5__SAL	D_6__Spirotrichea	D_7__Choreotrichia	D_8__Choreotrichia	D_9__Choreotrichia	D_10__Strobilidiidae	D_11__Strobilidiidae	D_12__Strobilidiidae	100	100	100	100	100	100	100	100	99	99	97	97	97	Eukaryota	Alveolata	Ciliophora	Spirotrichea	Choreotrichida	Strobilidiidae_B	Strobilidiidae_B_X	Strobilidiidae_B_X_sp.	100	100	100	100	100	100	100	100	Eukaryota	SAR	Alveolata	Ciliophora	Intramacronucleata
855_E2	AGCCATGCATGTCTAAGTATAAATGGTATACAGTGAAACTGCGAATGGCTCATTAAAACAGTTATAGTTTATTTGGTAATCGAATTTACATGGATAACCGTGGTAATTCTAGAGCTAATACATGCTGTAAGCCCGACTTTTCGGAAGGGCCGTATTTATTAGATAACAGACCAATATTCTTCGTGTCTATTGTGGTGAATCATAGTAACTAATCGGATCGCATGGGCCTGTCCCGCGACAAACCATTCAAGTTTCTGCCCCATCAGCTTTCGATGGTAGTGTATTGGACTACCATGGCTTTTACGGGTAACGGAGGATTAGGGTTCGATTCCGGAGAGGGAGCCTGAGAAACGGCTACCACATCTAAGGAAGGCAGCAGGCGCGTAAATTACCCAATCC…	Sanger	D_0__Eukaryota	D_1__SAR	D_2__Alveolata	D_3__Ciliophora	D_4__Intramacronucleata	D_5__SAL	D_6__Spirotrichea	D_7__Choreotrichia	D_8__Choreotrichia	D_9__Choreotrichia	D_10__Strobilidiidae	D_11__Strobilidiidae	D_12__Strobilidiidae	100	100	100	100	100	100	100	99	99	99	96	96	96	Eukaryota	Alveolata	Ciliophora	Spirotrichea	Choreotrichida	Strobilidiidae_B	Strobilidiidae_B_X	Strobilidiidae_B_X_sp.	100	100	100	100	100	100	100	100	Eukaryota	SAR	Alveolata	Ciliophora	Intramacronucleata
855_E6	AGCCATGCATGTCTAAGTATAAATGGTATACAGTGAAACTGCGAATGGCTCATTAAAACAGTTATAGTTTATTTGGTAATCGAATTTACATGGATAACCGTGGTAATTCTAGAGCTAATACATGCTGTAAGCCCGACTTTTCGGAAGGGCCGTATTTATTAGATAACAGACCAATATTCTTCGTGTCTATTGTGGTGAATCATAGTAACTAATCGGATCGCATGGGCCTGTCCCGCGACAAACCATTCAAGTTTCTGCCCCATCAGCTTTCGATGGTAGTGTATTGGACTACCATGGCTTTTACGGGTAACGGAGGATTAGGGTTCGATTCCGGAGAGGGAGCCTGAGAAACGGCTACCACATCTAAGGAAGGCAGCAGGCGCGTAAATTACCCAATCC…	Sanger	D_0__Eukaryota	D_1__SAR	D_2__Alveolata	D_3__Ciliophora	D_4__Intramacronucleata	D_5__SAL	D_6__Spirotrichea	D_7__Choreotrichia	D_8__Choreotrichia	D_9__Choreotrichia	D_10__Strobilidiidae	D_11__Strobilidiidae	D_12__Strobilidiidae	100	100	100	100	100	100	100	100	100	100	99	99	99	Eukaryota	Alveolata	Ciliophora	Spirotrichea	Choreotrichida	Strobilidiidae_B	Strobilidiidae_B_X	Strobilidiidae_B_X_sp.	100	100	100	100	100	100	100	100	Eukaryota	SAR	Alveolata	Ciliophora	Intramacronucleata
855_F10	TAGCCATGCATGTCTAAGTATAAATGGTATACAGTGAAACTGCGAATGGCTCATTAAAACAGTTATAGTTTATTTGGTAATCGAATTTACATGGATAACCGTGGTAATTCTAGAGCTAATACATGCTGTAAGCCCGACTTTTCGGAAGGGCCGTATTTATTAGATAACAGACCAATATTCTTCGTGTCTATTGTGGTGAATCATAGTAACTAATCGGATCGCATGGGCCTGTCCCGCGACAAACCATTCAAGTTTCTGCCCCATCAGCTTTCGATGGTAGTGTATTGGACTACCATGGCTTTTACGGGTAACGGAGGATTAGGGTTCGATTCCGGAGAGGGAGCCTGAGAAACGGCTACCACATCTAAGGAAGGCAGCAGGCGCGTAAATTACCCAATC…	Sanger	D_0__Eukaryota	D_1__SAR	D_2__Alveolata	D_3__Ciliophora	D_4__Intramacronucleata	D_5__SAL	D_6__Spirotrichea	D_7__Choreotrichia	D_8__Choreotrichia	D_9__Choreotrichia	D_10__Strobilidiidae	D_11__Strobilidiidae	D_12__Strobilidiidae	100	100	100	100	100	100	100	100	100	100	96	96	96	Eukaryota	Alveolata	Ciliophora	Spirotrichea	Choreotrichida	Strobilidiidae_B	Strobilidiidae_B_X	Strobilidiidae_B_X_sp.	100	100	100	100	100	100	100	100	Eukaryota	SAR	Alveolata	Ciliophora	Intramacronucleata
855_G11	GCCATGCATGTCTAAGTATAAATGGTATACAGTGAAACTGCGAATGGCTCATTAAAACAGTTATAGTTTATTTGGTAATCGAATTTACATGGATAACCGTGGTAATTCTAGAGCTAATACATGCTGTAAGCCCGACTTTTCGGAAGGGCCGTATTTATTAGATAACAGACCAATATTCTTCGTGTCTATTGTGGTGAATCATAGTAACTAATCGGATCGCATGGGCCAGTCCCGCGACAAACCATTCAAGTTTCTGCCCCATCAGCTTTCGATGGTAGTGTATTGGACTACCATGGCTTTTACGGGTAACGGAGGATTAGGGTTCGATTCCGGAGAGGGAGCCTGAGAAACGGCTACCACATCTAAGGAAGGCAGCAGGCGCGTAAATTACCCAATCCT…	Sanger	D_0__Eukaryota	D_1__SAR	D_2__Alveolata	D_3__Ciliophora	D_4__Intramacronucleata	D_5__SAL	D_6__Spirotrichea	D_7__Choreotrichia	D_8__Choreotrichia	D_9__Choreotrichia	D_10__Strobilidiidae	D_11__Strobilidiidae	D_12__Strobilidiidae	100	100	100	100	100	99	99	96	95	95	92	92	92	Eukaryota	Alveolata	Ciliophora	Spirotrichea	Choreotrichida	Strobilidiidae_B	Strobilidiidae_B_X	Strobilidiidae_B_X_sp.	100	100	100	100	100	100	100	100	Eukaryota	SAR	Alveolata	Ciliophora	Intramacronucleata
855_G5	AGCCATGCATGTCTAAGTATAAATGGTATACAGTGAAACTGCGAATGGCTCATTAAAACAGTTATAGTTTATTTGGTAATCGAATTTACATGGATAACCGTGGTAATTCTAGAGCTAATACATGCTGTAAGCCCGACTTTTCGGAAGGGCCGTATTTATTAGATAACAGACCAATATTCTTCGTGTCTATTGTGGTGAATCATAGTAACTAATCGGATCGCATGGGCCTGTCCCGCGACAAACCATTCAAGTTTCTGCCCCATCAGCTTTCGATGGTAGTGTATTGGACTACCATGGCTTTTACGGGTAACGGAGGATTAGGGTTCGATTCCGGAGAGGGAGCCTGAGAAACGGCTACCACATCTAAGGAAGGCAGCAGGCGCGTAAATTACCCAATCC…	Sanger	D_0__Eukaryota	D_1__SAR	D_2__Alveolata	D_3__Ciliophora	D_4__Intramacronucleata	D_5__SAL	D_6__Spirotrichea	D_7__Choreotrichia	D_8__Choreotrichia	D_9__Choreotrichia	D_10__Strobilidiidae	D_11__Strobilidiidae	D_12__Strobilidiidae	100	100	100	100	100	100	100	100	100	100	100	100	100	Eukaryota	Alveolata	Ciliophora	Spirotrichea	Choreotrichida	Strobilidiidae_B	Strobilidiidae_B_X	Strobilidiidae_B_X_sp.	100	100	100	100	100	100	100	100	Eukaryota	SAR	Alveolata	Ciliophora	Intramacronucleata
855_G8	AGCCATGCATGTCTAAGTATAAATGGTATACAGTGAAACTGCGAATGGCTCATTAAAACAGTTATAGTTTATTTGGTAATCGAATTTACATGGATAACCGTGGTAATTCTAGAGCTAATACATGCTGTAAGCCCGACTTTTCGGAAGGGCCGTATTTATTAGATAACAGACCAATATTCTTCGTGTCTATTGTGGTGAATCATAGTAACTAATCGGATCGCATGGGCCTGTCCCGCGACAAACCATTCAAGTTTCTGCCCCATCAGCTTTCGATGGTAGTGTATTGGACTACCATGGCTTTTACGGGTAACGGAGGATTAGGGTTCGATTCCGGAGAGGGAGCCTGAGAAACGGCTACCACATCTAAGGAAGGCAGCAGGCGCGTAAATTACCCAATCC…	Sanger	D_0__Eukaryota	D_1__SAR	D_2__Alveolata	D_3__Ciliophora	D_4__Intramacronucleata	D_5__SAL	D_6__Spirotrichea	D_7__Choreotrichia	D_8__Choreotrichia	D_9__Choreotrichia	D_10__Strobilidiidae	D_11__Strobilidiidae	D_12__Strobilidiidae	100	100	100	100	100	100	100	99	98	98	97	97	97	Eukaryota	Alveolata	Ciliophora	Spirotrichea	Choreotrichida	Strobilidiidae_B	Strobilidiidae_B_X	Strobilidiidae_B_X_sp.	100	100	100	100	100	100	100	100	Eukaryota	SAR	Alveolata	Ciliophora	Intramacronucleata
855B_A6	AGCCATGCATGTCTAAGTATAAATGGTATACAGTGAAACTGCGAATGGCTCATTAAAACAATTATAGTTTATTTGGTAATCGAATTTACATGGATAACCGTGGTAATTCTAGAGCTAATACATGCTGTAAGCCCGACTTTTCGGAAGGGCCGTATTTATTAGATAACAGACCAATATTCTTCGTGTCTATTGTGGTGAATCATAGTAACTAATCGGATCGCATGGGCATGTCCCGCGACAAACCATTCAAGTTTCTGCCCCATCAGCTTTCGATGGTAGTGTATTGGACTACCATGGCTTTTACGGGTAACGGAGGATTAGGGTTCGATTCCGGAGAGGGAGCCTGAGAAACGGCTACCACATCTAAGGAAGGCAGCAGGCGCGTAAATTACCCAATCC…	Sanger	D_0__Eukaryota	D_1__SAR	D_2__Alveolata	D_3__Ciliophora	D_4__Intramacronucleata	D_5__SAL	D_6__Spirotrichea	D_7__Choreotrichia	D_8__Choreotrichia	D_9__Choreotrichia	NA	NA	NA	100	100	100	100	100	100	100	98	96	96	75	75	75	Eukaryota	Alveolata	Ciliophora	Spirotrichea	Choreotrichida	Strobilidiidae_B	Strobilidiidae_B_X	Strobilidiidae_B_X_sp.	100	100	100	100	100	100	100	100	Eukaryota	SAR	Alveolata	Ciliophora	Intramacronucleata
855B_B7	AGCCATGCATGTCTAAGTATAAATGGTATACAGTAAAACTGCGAATGGCTCATTAAAACAGTTATAGTTTATTTGGTAATCGAATTTACATGGATAACCGTGGTAATTCTAGAGCTAATACATGCTGTAAGCCCGACTTTTCGGAAGGGCCGTATTTATTAGATAACAGACCAATATTCTTCGTGTCTATTGTGGTGAATCATAGTAACTAATCGGATCGCATGGGCCTGTCCCGCGACAAACCATTCAAGTTTCTGCCCCATCAGCTTTCGATGGTAGTGTATTGGACTACCATGGCTTTTACGGGTAACGGAGGATTAGGGTTCGATTCCGGAGAGGGAGCCTGAGAAACGGCTACCACATCTAAGGAAGGCAGCAGGCGCGTAAATTACCCAATCC…	Sanger	D_0__Eukaryota	D_1__SAR	D_2__Alveolata	D_3__Ciliophora	D_4__Intramacronucleata	D_5__SAL	D_6__Spirotrichea	D_7__Choreotrichia	D_8__Choreotrichia	D_9__Choreotrichia	D_10__Strobilidiidae	D_11__Strobilidiidae	D_12__Strobilidiidae	100	100	100	100	100	100	100	100	98	98	93	93	93	Eukaryota	Alveolata	Ciliophora	Spirotrichea	Choreotrichida	Strobilidiidae_B	Strobilidiidae_B_X	Strobilidiidae_B_X_sp.	100	100	100	100	100	100	100	100	Eukaryota	SAR	Alveolata	Ciliophora	Intramacronucleata
855B_C10	AGCCATGCATGTCTAAGTATAAATGGTATACAGTGAAACTGCGAATGGCTCATTAAAACAGTTATAGTTTATTTGGTAATCGAATTTACATGGATAACCGTGGTAATTCTAGAGCTAATACATGCTGTAAGCCCGACTTTTCAGAAGGGCCGTATTTATTAGATAACAGACCAATATTCTTCGTGTCTATTGTGGTGAATCATAGTAACTAATCGGATCGCATGGGCCTGTCCCGCGACAAACCATTCAAGTTTCTGCCCCATCAACTTTCGATGGTAGTGTATTGGACTACCATGGCTTTTACGGGTAACGGAGGATTAGGGTTCGATTCCGGAGAGGGAGCCTGAGAAACGGCTACCACATCTAAGGAAGGCAGCAGGCGCGTAAATTACCCAATCC…	Sanger	D_0__Eukaryota	D_1__SAR	D_2__Alveolata	D_3__Ciliophora	D_4__Intramacronucleata	D_5__SAL	D_6__Spirotrichea	D_7__Choreotrichia	D_8__Choreotrichia	D_9__Choreotrichia	D_10__Strobilidiidae	D_11__Strobilidiidae	D_12__Strobilidiidae	100	100	100	100	100	100	100	98	97	97	88	88	88	Eukaryota	Alveolata	Ciliophora	Spirotrichea	Choreotrichida	Strobilidiidae_B	Strobilidiidae_B_X	Strobilidiidae_B_X_sp.	100	100	100	100	100	100	100	100	Eukaryota	SAR	Alveolata	Ciliophora	Intramacronucleata
855B_E12	AGCCATGCATGTCTAAGTATAAATGGTATACAGTGAAACTGCGAATGGCTCATTAAAACAGTTATAGTTTATTTGGTAATCGAATTTACATGGATAACCGTGGTAATTCTAGAGCTAATACATGCTGTAAGCCCGACTTTTCGGAAGGGCCGTATTTATTAGATAACAGACCAATATTCTTCGTGTCTATTGTGGTGAATCATAGTAACTAATCGGATCGCATGGGCCTGTCCCGCGACAAACCATTCAAGTTTCTGCCCCATCAGCTTTCGATGGTAGTGTATTGGACTACCATGGCTTTTACGGGTAACGGAGGATTAGGGTTCGATTCCGGAGAGGGAGCCTGAGAAACGGCTACCACATCTAAGGAAGGCAGCAGGCGCGTAAATTACCCAATCC…	Sanger	D_0__Eukaryota	D_1__SAR	D_2__Alveolata	D_3__Ciliophora	D_4__Intramacronucleata	D_5__SAL	D_6__Spirotrichea	D_7__Choreotrichia	D_8__Choreotrichia	D_9__Choreotrichia	D_10__Strobilidiidae	D_11__Strobilidiidae	D_12__Strobilidiidae	100	100	100	100	100	100	100	99	98	98	98	98	98	Eukaryota	Alveolata	Ciliophora	Spirotrichea	Choreotrichida	Strobilidiidae_B	Strobilidiidae_B_X	Strobilidiidae_B_X_sp.	100	100	100	100	100	100	100	100	Eukaryota	SAR	Alveolata	Ciliophora	Intramacronucleata
855B_E5	AGCCATGCATGTCTAAGTATAAATGGTATACAGTGAAACTGCGAATGGCTCATTAAAACAGTTATAGTTTATTTGGTAATCGAATTTACATGGATAACCGTGGTAATTCTAGAGCTAATACATGCTGTAAGCCCGACTTTTCGGAAGGGCCGTATTTATTAGATAACAGACCAATATTCTTCGTGTCTATTGTGGTGAATCATAGTAACTAATCGGATCGCATGGGCCTGTCCCGCGACAAACCATTCAAGTTTCTGCCCCATCAGCTTTCGATGGTAGTGTATTGGACTACCATGGCTTTTACGGGTAACGGAGGATTAGGGTTCGATTCCGGAGAGGGAGCCTGAGAAACGGCTACCACATCTAAGGAAGGCAGCAGGCGCGTAAATTACCCAATCC…	Sanger	D_0__Eukaryota	D_1__SAR	D_2__Alveolata	D_3__Ciliophora	D_4__Intramacronucleata	D_5__SAL	D_6__Spirotrichea	D_7__Choreotrichia	D_8__Choreotrichia	D_9__Choreotrichia	D_10__Strobilidiidae	D_11__Strobilidiidae	D_12__Strobilidiidae	100	100	100	100	100	100	100	97	96	96	93	93	93	Eukaryota	Alveolata	Ciliophora	Spirotrichea	Choreotrichida	Strobilidiidae_B	Strobilidiidae_B_X	Strobilidiidae_B_X_sp.	100	100	100	100	100	100	100	100	Eukaryota	SAR	Alveolata	Ciliophora	Intramacronucleata
855B_G8	AGCCATGCATGTCTAAGTATAAATGGTATACAGTGAAACTGCGAATGGCTCATTAAAACAGTTATAGTTTATTTGGTAATCGAATTTACATGGATAACCGTGGTAATTCTAGAGCTAATACATGCTGTAAGCCCGACTTTTCGGAAGGGCCGTATTTATTAGATAACAGACCAATATTCTTCGTGTCTATTGTGGTGAATCATAGTAACTAATCGGATCGCATGGGCCTGTCCCGCGACAAACCATTCAAGTTTCTGCCCCATCAGCTTTCGATGGTAGTGTATTGGACTACCATGGCTTTTACGGGTAACGGAGGATTAGGGTTCGATTCCGGAGAGGGAGCCTGAGAAACGGCTACCACATCTAAGGAAGGCAGCAGGCGCGTAAATTACCCAATCC…	Sanger	D_0__Eukaryota	D_1__SAR	D_2__Alveolata	D_3__Ciliophora	D_4__Intramacronucleata	D_5__SAL	D_6__Spirotrichea	D_7__Choreotrichia	D_8__Choreotrichia	D_9__Choreotrichia	D_10__Strobilidiidae	D_11__Strobilidiidae	D_12__Strobilidiidae	100	100	100	100	100	100	100	99	98	98	97	97	97	Eukaryota	Alveolata	Ciliophora	Spirotrichea	Choreotrichida	Strobilidiidae_B	Strobilidiidae_B_X	Strobilidiidae_B_X_sp.	100	100	100	100	100	100	100	100	Eukaryota	SAR	Alveolata	Ciliophora	Intramacronucleata
855B_H10	AGCCATGCATGTCTAAGTATAAATGGTATACAGTGAAACTGCGAATGGCTCATTAAAACAGTTATAGTTTATTTGGTAATCGAATTTACATGGATAACCGTGGTAATTCTAGAGCTAATACATGCTGTAAGCCCGACTTTTCGGAAGGGCCGTATTTATTAGATAACAGACCAATATTCTTCGTGTCTATTGTGGTGAATCATAGTAACTAATCGGATCGCATGGGCCTGTCCCGCGACAAACCATTCAAGTTTCTGCCCCATCAGCTTTCGATGGTAGTGTATTGGACTACCATGGCTTTTACGGGTAACGGAGGATTAGGGTTCGATTCCGGAGAGGGAGCCTGAGAAACGGCTACCACATCTAAGGAAGGCAGCAGGCGCGTAAATTACCCAATCC…	Sanger	D_0__Eukaryota	D_1__SAR	D_2__Alveolata	D_3__Ciliophora	D_4__Intramacronucleata	D_5__SAL	D_6__Spirotrichea	D_7__Choreotrichia	D_8__Choreotrichia	D_9__Choreotrichia	D_10__Strobilidiidae	D_11__Strobilidiidae	D_12__Strobilidiidae	100	100	100	100	100	100	100	100	99	99	97	97	97	Eukaryota	Alveolata	Ciliophora	Spirotrichea	Choreotrichida	Strobilidiidae_B	Strobilidiidae_B_X	Strobilidiidae_B_X_sp.	100	100	100	100	100	100	100	100	Eukaryota	SAR	Alveolata	Ciliophora	Intramacronucleata
855C_B11	AGCCATGCATGGTCTAAGTATAAATGGTATACAGTGAAACTGCGAATGGCTCATTAAAACAGTTATAGTTTATTTGGTAATCGAATTTACATGGATAACCGTGGTAATTCTAGAGCTAATACATGCTGTAAGCCCGACTTTTCGGAAGGGCCGTATTTATTAGATAACAGACCAATATTCTTCGTGTCTATTGTGGTGAATCATAGTAACTAATCGGATCGCATGGGCCTGTCCCGCGACAAACCATTCAAGTTTCTGCCCCATCAGCTTTCGATGGTAGTGTATTGGACTACCATGGCTTTTACGGGTAACGGAGGATTGGGGTTCGATTCCGGAGAGGGAGCCTGAGAAACGGCTACCACATCTAAGGAAGGCAGCAGGCGCGTAAATTACCCAATC…	Sanger	D_0__Eukaryota	D_1__SAR	D_2__Alveolata	D_3__Ciliophora	D_4__Intramacronucleata	D_5__SAL	D_6__Spirotrichea	D_7__Choreotrichia	D_8__Choreotrichia	D_9__Choreotrichia	D_10__Strobilidiidae	D_11__Strobilidiidae	D_12__Strobilidiidae	100	100	100	100	100	100	100	100	100	100	100	100	100	Eukaryota	Alveolata	Ciliophora	Spirotrichea	Choreotrichida	Strobilidiidae_B	Strobilidiidae_B_X	Strobilidiidae_B_X_sp.	100	100	100	100	100	100	100	100	Eukaryota	SAR	Alveolata	Ciliophora	Intramacronucleata
855C_C1	AGCCATGCATGGTCTAAGTATAAATGGTATACAGTGAAACTGCGAATGGCTCATTAAAACAGTTATAGTTTATTTGGTAATCGAATTTACATGGATAACCGTGGTAATTCTAGAGCTAATACATGCTGTAAGCCCGACTTTTCGGAAGGGCCGTATTTATTAGATAACAGACCAATATTCTTCGTGTCTATTGTGGTGAATCATAGTAACTAATCGGATCGCATGGGCCTGTCCCGCGACAAACCATTCAAGTTTCTGCCCCATCAGCTTTCGATGGTAGTGTATTGGACTACCATGGCTTTTACGGGTAACGGAGGATTAGGGTTCGATTCCGGAGAGGGAGCCTGAGAAACGGCTACCACATCTAAGGAAGGCAGCAGGCGCGTAAATTACCCAATC…	Sanger	D_0__Eukaryota	D_1__SAR	D_2__Alveolata	D_3__Ciliophora	D_4__Intramacronucleata	D_5__SAL	D_6__Spirotrichea	D_7__Choreotrichia	D_8__Choreotrichia	D_9__Choreotrichia	D_10__Strobilidiidae	D_11__Strobilidiidae	D_12__Strobilidiidae	100	100	100	100	100	100	100	100	100	100	100	100	100	Eukaryota	Alveolata	Ciliophora	Spirotrichea	Choreotrichida	Strobilidiidae_B	Strobilidiidae_B_X	Strobilidiidae_B_X_sp.	100	100	100	100	100	100	100	100	Eukaryota	SAR	Alveolata	Ciliophora	Intramacronucleata
855C_C7	AGCCATGCATGTCTAAGTATAAATGGTATACAGTGAAACTGCGAATGGCTCATTAAAACAGTTATAGTTTATTTGGTAATCGAATTTACATGGATAACCGTGGTAATTCTAGAGCTAATACATGCTGTAAGCCCGACTTTTCGGAAGGGCCGTATTTATTAGATAACAGACCAATATTCTTCGTGTCTATTGTGGTGAATCATAGTAACTAATCGGATCGCATGGGCCTGTCCCGCGACAAACCATTCAAGTTTCTGCCCCATCAGCTTTCGATGGTAGTGTATTGGACTACCATGGCTTTTACGGGTAACGGAGGATTAGGGTTCGATTCCGGAGAGGGAGCCTAAGAAACGGCTACCACATCTAAGGAAGGCAGCAGGCGCGTAAATTACCCAATCC…	Sanger	D_0__Eukaryota	D_1__SAR	D_2__Alveolata	D_3__Ciliophora	D_4__Intramacronucleata	D_5__SAL	D_6__Spirotrichea	D_7__Choreotrichia	D_8__Choreotrichia	D_9__Choreotrichia	D_10__Strobilidiidae	D_11__Strobilidiidae	D_12__Strobilidiidae	100	100	100	100	100	100	100	100	100	100	100	100	100	Eukaryota	Alveolata	Ciliophora	Spirotrichea	Choreotrichida	Strobilidiidae_B	Strobilidiidae_B_X	Strobilidiidae_B_X_sp.	100	100	100	100	100	100	100	100	Eukaryota	SAR	Alveolata	Ciliophora	Intramacronucleata
855C_E1	AGCCATGCATGTCTAAGTATAAATGGTATACAGTGAAACTGCGAATGGCTCATTAAAACAGTTATAGTTTATTTGGTAATCGAATTTACATGGATAACCGTGGTAATTCTAGAGCTAATACATGCTGTAAGCCCGACTTTTCGGAAGGGCCGTATTTATTAGATAACAGACCAATATTCTTCGTGTCTATTGTGGTGAATCATAGTAACTAATCGGATCGCATGGGCCTGTCCCGCGACAAACCATTCAAGTTTCTGCCCCATCAGCTTTCGATGGTAGTGTATTGGACTACCATGGCTTTTACGGGTAACGGAGGATTAGGGTTCGATTCCGGAGAGGGAGCCTGAGAAACGGCTACCACATCTAAGGAAGGCAGCAGGCGCGTAAATTACCCAATCC…	Sanger	D_0__Eukaryota	D_1__SAR	D_2__Alveolata	D_3__Ciliophora	D_4__Intramacronucleata	D_5__SAL	D_6__Spirotrichea	D_7__Choreotrichia	D_8__Choreotrichia	D_9__Choreotrichia	D_10__Strobilidiidae	D_11__Strobilidiidae	D_12__Strobilidiidae	100	100	100	100	100	100	100	100	100	100	100	100	100	Eukaryota	Alveolata	Ciliophora	Spirotrichea	Choreotrichida	Strobilidiidae_B	Strobilidiidae_B_X	Strobilidiidae_B_X_sp.	100	100	100	100	100	100	100	100	Eukaryota	SAR	Alveolata	Ciliophora	Intramacronucleata
855C_F1	GCATGGTCTAAGTATAAATGGGTATACAGTGAAACTGCGCAATGGCTCATTAAAACAGTTATAGTTTATTTGGTAATCGAATTTACATGGATAACCGTGGTAATTCTAGAGCTAATACATGCTGTAAGCCCGACTTTTCGGAAGGGCCGTATTTATTAGATAACAGACCAATATTCTTCGTGTCTATTGTGGTGAATCATAGTAACTAATCGGATCGCATGGGCCTGTCCCGCGACAAACCATTCAAGTTTCTGCCCCATCAGCTTTCGATGGTAGTGTATTGGACTACCATGGCTTTTACGGGTAACGGAGGATTAGGGTTCGATTCCGGAGAGGGAGCCTGAGAAACGGCTACCACATCTAAGGAAGGCAGCAGGCGCGTAAATTACCCAATCCTAA…	Sanger	D_0__Eukaryota	D_1__SAR	D_2__Alveolata	D_3__Ciliophora	D_4__Intramacronucleata	D_5__SAL	D_6__Spirotrichea	D_7__Choreotrichia	D_8__Choreotrichia	D_9__Choreotrichia	D_10__Strobilidiidae	D_11__Strobilidiidae	D_12__Strobilidiidae	100	100	100	100	100	100	100	100	100	100	100	100	100	Eukaryota	Alveolata	Ciliophora	Spirotrichea	Choreotrichida	Strobilidiidae_B	Strobilidiidae_B_X	Strobilidiidae_B_X_sp.	100	100	100	100	100	100	100	100	Eukaryota	SAR	Alveolata	Ciliophora	Intramacronucleata
855C_F10	AGCCATGCATGTCTAAGTATAAATGGTATACAGTGAAACTGCGAATGGCTCATTAAAACAGTTATAGTTTATTTGGTAATCGAATTTACATGGATAACCGTGGTAATTCTAGAGCTAATACATGCTGTAAGCCCGACTTTTCGGAAGGGCCGTATTTATTAGATAACAGACCAATATTCTTCGTGTCTATTGTGGTGAATCATAGTAACTAATCGGATCGCATGGGCCTGTCCCGCGACAAACCATTCAAGTTTCTGCCCCATCAGCTTTCGATGGTAGTGTATTGGACTACCATGGCTTTTACGGGTAACGGAGGATTAGGGTTCGATTCCGGAGAGGGAGCCTGAGAAACGGCTACCACATCTAAGGAAGGCAGCAGGCGCGTAAATTACCCAATCC…	Sanger	D_0__Eukaryota	D_1__SAR	D_2__Alveolata	D_3__Ciliophora	D_4__Intramacronucleata	D_5__SAL	D_6__Spirotrichea	D_7__Choreotrichia	D_8__Choreotrichia	D_9__Choreotrichia	D_10__Strobilidiidae	D_11__Strobilidiidae	D_12__Strobilidiidae	100	100	100	100	100	100	100	100	100	100	100	100	100	Eukaryota	Alveolata	Ciliophora	Spirotrichea	Choreotrichida	Strobilidiidae_B	Strobilidiidae_B_X	Strobilidiidae_B_X_sp.	100	100	100	100	100	100	100	100	Eukaryota	SAR	Alveolata	Ciliophora	Intramacronucleata
855C_G12	AGCCATGCATGTCTAAGTATAAATGGTATACAGTGAAACTGCGAATGGCTCATTAAAACAGTTATAGTTTATTTGGTAATCGAATTTACATGGATAACCGTGGTAATTCTAGAGCTAATACATGCTGTAAGCCCGACTTTTCGGAAGGGCCGTATTTATTAGATAACAGACCAATATTCTTCGTGTCTATTGTGGTGAATCATAGTAACTAATCGGATCGCATGGGCCTGTCCCGCGACAAACCATTCAAGTTTCTGCCCCATCAGCTTTCGATGGTAGTGTATTGGACTACCATGGCTTTTACGGGTAACGGAGGATTAGGGTTCGATTCCGGAGAGGGAGCCTGAGAAACGGCTACCACATCTAAGGAAGGCAGCAGGCGCGTAAATTACCCAATCC…	Sanger	D_0__Eukaryota	D_1__SAR	D_2__Alveolata	D_3__Ciliophora	D_4__Intramacronucleata	D_5__SAL	D_6__Spirotrichea	D_7__Choreotrichia	D_8__Choreotrichia	D_9__Choreotrichia	D_10__Strobilidiidae	D_11__Strobilidiidae	D_12__Strobilidiidae	100	100	100	100	100	100	100	100	100	100	100	100	100	Eukaryota	Alveolata	Ciliophora	Spirotrichea	Choreotrichida	Strobilidiidae_B	Strobilidiidae_B_X	Strobilidiidae_B_X_sp.	100	100	100	100	100	100	100	100	Eukaryota	SAR	Alveolata	Ciliophora	Intramacronucleata
longV4.AW12.10519	ATAGCGTATATTAAAGTTGTTGCAGTTAAAAAGCTCGTAGTTGGACTTCTGGCAGGGAGCCAATGCCCGTTTGATACGTGCGCAGAGGCCCCCTACCATCCTTCTGTTAACCCTTCTAGGTCTTCACTGATCTGCTGGGAGCCCAGATATTTTACCTTGAGAAAATTAGAGTGTTTCAGGCAGGCTAGCGCCGGAATACATTAGCATGGAATAATAGAATAGGACTTTATACCTCTTCTGTTGGTCTGAGGGGATAGAGTAATGATTAATAGGGATAGTTGGGGGCATTAGTACTTTACTGTCAGAGGTGAAATTCTCGGATTTGTAAAAGACTAACTTATGCGAAAGCATTTGCCAAGGATGTTTTCATTAATCAAGAACGAAAGTTAGGGGATCAAA…	Illumina	D_0__Eukaryota	D_1__SAR	D_2__Alveolata	D_3__Ciliophora	D_4__Intramacronucleata	D_5__SAL	D_6__Spirotrichea	D_7__Choreotrichia	D_8__Choreotrichia	D_9__Choreotrichia	D_10__Strobilidiidae	D_11__Strobilidiidae	D_12__Strobilidiidae	100	100	100	100	100	100	100	100	100	100	100	100	100	Eukaryota	Alveolata	Ciliophora	Spirotrichea	Choreotrichida	Strobilidiidae_B	Strobilidiidae_B_X	Strobilidiidae_B_X_sp.	100	100	100	100	100	100	100	100	Eukaryota	SAR	Alveolata	Ciliophora	Intramacronucleata
shortV4.AW15.27232	CAATAGCGTATATTAAAGTTGTTGCAGTTAAAAAGCTCGTAGTTGGACTTCTGGCAGGGAGCCAATGCCCGTTTGATACGTGCGCAGAGGCCCCCTACCATCCTTCTGTTAACCCTTCTAGGTCTTCACTGATCTGCTGGGAGCCCAGATATTTTACCTTGAGAAAATTAGAGTGTTTCAGGCAGGCTAGCGCCGGAATACATTAGCATGGAATAATAGAATAGGACTTTATACCTCTTCTGTTGGTCTGAGGGGATAGAGTAATGATTAATAGGGATAGTTGGGGGCATTAGTACTTTACTGTC	Illumina	D_0__Eukaryota	D_1__SAR	D_2__Alveolata	D_3__Ciliophora	D_4__Intramacronucleata	D_5__SAL	D_6__Spirotrichea	D_7__Choreotrichia	D_8__Choreotrichia	D_9__Choreotrichia	D_10__Strobilidiidae	D_11__Strobilidiidae	D_12__Strobilidiidae	100	100	100	100	100	100	100	100	100	100	100	100	100	Eukaryota	Alveolata	Ciliophora	Spirotrichea	Choreotrichida	Strobilidiidae_B	Strobilidiidae_B_X	Strobilidiidae_B_X_sp.	100	100	100	100	100	100	100	100	Eukaryota	SAR	Alveolata	Ciliophora	Intramacronucleata
shortV4.SU79.57264	CAATAGCGTATATTAAAGTTGTTGCAGTTAAAAAGCTCGTAGTTGGATTTCTGGCAGGATAACTTTGCCCTCTGTAGAGTGCGCAATGGTGTCCTACCATCCTTCTGTTAACCCTTTCGACCTTTAAAAGTTGGCTGGGGGCTCAGATATTTTACCTTGAGAAAATTAGAGTGTTTCAGGCAGGCTAGCGCCGGAATACATTAGCATGGAATAATAGAATAGGACTACGGTCTCTTTGTTGGTTTGAGGGACTGCAGTAAGGATTAATAGGGATAGTTGGGGGCATTAGTATTTAATTGTC	Illumina	D_0__Eukaryota	D_1__SAR	D_2__Alveolata	D_3__Ciliophora	D_4__Intramacronucleata	D_5__SAL	D_6__Spirotrichea	NA	NA	NA	NA	NA	NA	100	100	100	100	100	100	99	51	51	51	40	40	40	Eukaryota	Alveolata	Ciliophora	Spirotrichea	Choreotrichida	Strobilidiidae_G	Strobilidiidae_G_X	Strobilidiidae_G_X_sp.	100	100	100	100	86	86	86	86	Eukaryota	SAR	Alveolata	Ciliophora	Intramacronucleata
denovo71 S5_4010098	TTAACGAACGAGACCTTAGCCTACTAAATAGTTGATGCAATCATGATTGTAACAACTTCTTAGAGGGACTTTGTAAGCAAATACAAGGAAGTTTGAGGCAATAACAGGTCTGTGATGCCCTTAGATGTCCTGGGCCGCACGCGTGCTACACTGACACATACAGCGAGCATCTCCAGCGCCGCGAGGTCGCTGGTAATCAGCAATATGTGTCGTGATGGGGATAGATCTTTGGAATTATTGATCTTGAACGAGGAATGCCTAGTAAGCGCAGCTCATCAAGCTGCGTTGATTACGTCCCTGCCCTTTGTACACACCGCCCGTCGCTCCTACCGATTTCGAGTGGTCCGGTGAACCTTTCGGACCGAGAGCAGCCTCGTGTTGCCCTTGGGAAGTCAAGTA…	Roche	D_0__Eukaryota	D_1__SAR	D_2__Alveolata	D_3__Ciliophora	D_4__Intramacronucleata	D_5__SAL	D_6__Spirotrichea	D_7__Choreotrichia	D_8__Choreotrichia	D_9__Choreotrichia	NA	NA	NA	100	100	100	100	100	100	100	91	86	86	79	79	79	Eukaryota	Alveolata	Ciliophora	Spirotrichea	Choreotrichida	Strobilidiidae_G	Strobilidiidae_G_X	Strobilidiidae_G_X_sp.	100	100	100	100	100	100	100	100	Eukaryota	SAR	Alveolata	Ciliophora	Intramacronucleata
shortV4.SU55.45128	CAATAGCGTATATTAAAGTTGTTGCAGTTAAAAAGCTCGTAGTTGGATTTCTGGCAGGATGAAGCGACCCTCAAGTTGAGTGCGTCGCGGCGTCCTACCATCCTTCTGTTAACCTAGAAGATCTTAACGGTTTACTAGGGGCTCAGATATTTTACCTTGAGAAAATTAGAGTGTTTCAGGCAGGCTAGCGCCGGAATACATTAGCATGGAATAATAGAATAGGACTTCTACCTCTTCTGTTGGTCTGAGGGGTTCAAGTAATGATTAATAGGGATAGTTGGGGGCATTAGTATTTAATTGTC	Illumina	D_0__Eukaryota	D_1__SAR	D_2__Alveolata	D_3__Ciliophora	D_4__Intramacronucleata	D_5__SAL	D_6__Spirotrichea	D_7__Choreotrichia	D_8__Choreotrichia	D_9__Choreotrichia	D_10__Strobilidiidae	D_11__Strobilidiidae	D_12__Strobilidiidae	100	100	100	100	100	100	100	99	99	99	97	97	97	Eukaryota	Alveolata	Ciliophora	Spirotrichea	Choreotrichida	Strobilidiidae_I	Pelagostrobilidium	Pelagostrobilidium_sp.	100	100	100	100	100	99	99	99	Eukaryota	SAR	Alveolata	Ciliophora	Intramacronucleata
shortV4.SU62.19978	CAATAGCGTATATTAAAGTTGTTGCAGTTAAAAAGCTCGTAGTTGGATTTCTGGCAGGGAGTAGATGCCCGTGTGATACGTGCGCAGATACCCCCTGCCATCCTTCTGTTAACCCTCCAGATCTTAACTGCTCTGTTGGGAGCCCAGATATTTTACCTTGAGAAAATTAGAGTGTTTCAGGCAGGCTAGCGCCGGAATACATTAGCATGGAATAATAGAATAGGACTTTATACCTCTTCTGTTGGTCATGAGGTCGAAGTAATGATTAATAGGGATAGTTGGGGGCATTAGTACTTAACTGTC	Illumina	D_0__Eukaryota	D_1__SAR	D_2__Alveolata	D_3__Ciliophora	D_4__Intramacronucleata	D_5__SAL	D_6__Spirotrichea	D_7__Choreotrichia	D_8__Choreotrichia	D_9__Choreotrichia	D_10__Strobilidiidae	D_11__Strobilidiidae	D_12__Strobilidiidae	100	100	100	100	100	100	100	98	97	97	97	97	97	Eukaryota	Alveolata	Ciliophora	Spirotrichea	Choreotrichida	NA	NA	NA	100	100	100	100	100	51	51	51	Eukaryota	SAR	Alveolata	Ciliophora	Intramacronucleata
denovo242 S16_5000692	TTAACGAACGAGACCTTAGCCTACTAAATAGTTGATACAATCATGATTGTAACAACTTCTTAGAGGGACTTTGTAAGCAAATACAAGGAAGTTTGAGGCAATAACAGGTCTGTGATGCCCTTAGATGTCCTGGGCCGCACGCGTGCTACACTGACATATACAGCGAGCATCTCCAGCGCCGAAAGGTCGCTGGTAATCAGCAATATGTGTCGTGATGGGGATAGATCTTTGGAATTATTGATCTTGAACGAGGAATGCCTAGTAAGCGCAGTTCATCAAACTGCGTTGATTACGTCCCTGCCCTTTGTACACACCGCCCGTCGCTACTTCCGATTTCGAGTGGTCCGGTGAGCCTTTCGGACCGAGAGCAGCCCCGTGCTGCGCTTGGGAAGTCAAGCA…	Roche	D_0__Eukaryota	D_1__SAR	D_2__Alveolata	D_3__Ciliophora	D_4__Intramacronucleata	D_5__SAL	D_6__Spirotrichea	D_7__Choreotrichia	D_8__Choreotrichia	D_9__Choreotrichia	D_10__Strobilidiidae	D_11__Strobilidiidae	D_12__Strobilidiidae	100	100	100	100	100	100	100	100	99	99	99	99	99	Eukaryota	Alveolata	Ciliophora	Spirotrichea	Choreotrichida	Strobilidiidae_G	Strobilidiidae_G_X	Strobilidiidae_G_X_sp.	100	100	100	100	100	100	100	100	Eukaryota	SAR	Alveolata	Ciliophora	Intramacronucleata
840B_39	ATGCATGTCTAAGTATAAATGGTATACAGTAAAACTGCGAATGGCTCATTAAAACAGTTATAGTTTATTTGGTAATCGAATTTACATGGATAACCGTGGTAATTCTAGAGCTAATACATGCTGTAAAGCCCGACTTCTCGGAAGGGCCGTATTTATTAGATAACAGACCAGCAGCTTCGGCTATTGTGGTGAATCATAGTAACTAATCGGATCGCATGGGCTAGTCCCGCGACAAACCATTCAAGTTTCTGCCCCATCAGCTTTCGATGGTAGTGTATTGGACTACCATGGCTTTTACGGGTAACGGAGGATTAGGTTCGATTCCGGAGAGGGAGCCTGAGAAACGGCTACCACATCTAAGAAGGCAGCAGCGCGTAAATTACCCAATTCTGATTCAGA…	Sanger	D_0__Eukaryota	D_1__SAR	D_2__Alveolata	D_3__Ciliophora	D_4__Intramacronucleata	D_5__SAL	D_6__Spirotrichea	D_7__Choreotrichia	D_8__Choreotrichia	D_9__Choreotrichia	D_10__Strobilidiidae	D_11__Strobilidiidae	D_12__Strobilidiidae	100	100	100	100	100	100	100	100	100	100	98	98	98	Eukaryota	Alveolata	Ciliophora	Spirotrichea	Choreotrichida	Strobilidiidae_G	Strobilidiidae_G_X	Strobilidiidae_G_X_sp.	100	100	100	100	100	100	100	100	Eukaryota	SAR	Alveolata	Ciliophora	Intramacronucleata
shortV4.SU13.12148	CAATAGCGTATATTAAAGTTGTTGCAGTTAAAAAGCTCGTAGTTGGATTTCTGGTTGGCTGTTTCTGCCCGCTTGTGCGTGCGCAGTGGTAGCCTACCATCCTTCTGTTAACCCAGCAGCTCTTCACGGGGCTGTTGGGGGCTCAGATATTTTACCTTGAGAAAATTAGAGTGTTTCAGGCAGGCTAGCGCCGGAATACATTAGCATGGAATAATAGAATAGGACTTTTACCTCTTCTGTTGGTCTGAGGGGTTCAAGTAATGATTAATAGGGATAGTTGGGGGCATTAGTACTTAACTGTC	Illumina	D_0__Eukaryota	D_1__SAR	D_2__Alveolata	D_3__Ciliophora	D_4__Intramacronucleata	D_5__SAL	D_6__Spirotrichea	D_7__Choreotrichia	D_8__Choreotrichia	D_9__Choreotrichia	D_10__Strobilidiidae	D_11__Strobilidiidae	D_12__Strobilidiidae	100	100	100	100	100	100	100	98	96	96	91	91	91	Eukaryota	Alveolata	Ciliophora	Spirotrichea	Choreotrichida	Strobilidiidae_C	Strobilidiidae_C_X	Strobilidiidae_C_X_sp.	100	100	100	100	100	95	95	95	Eukaryota	SAR	Alveolata	Ciliophora	Intramacronucleata
shortV4.SU28.11752	CAATAGCGTATATTAAAGTTGTTGCAGTTAAAAAGCTCGTAGTTGGATTTCTGGTTGGCTAGTTTCTGCCTCCTTGTGGATGCGCAGTGGTAGCCTACCATCCTTCTGTTAACCCGGCAGGTCTTAACGGGCCTACCGGGGGCTCAGATATTTTACCTTGAGAAAATTAGAGTGTTTCAGGCAGGCTAGCGCCGGAATACATTAGCATGGAATAATAGAATAGGACTTTTACCTCTTCTGTTGGTCTGAGGGGTTCAAGTAATGATTAATAGGGATAGTTGGGGGCATTAGTACTTAACTGTC	Illumina	D_0__Eukaryota	D_1__SAR	D_2__Alveolata	D_3__Ciliophora	D_4__Intramacronucleata	D_5__SAL	D_6__Spirotrichea	D_7__Choreotrichia	D_8__Choreotrichia	D_9__Choreotrichia	D_10__Strobilidiidae	D_11__Strobilidiidae	D_12__Strobilidiidae	100	100	100	100	100	100	100	95	90	90	80	80	80	Eukaryota	Alveolata	Ciliophora	Spirotrichea	Choreotrichida	NA	NA	NA	100	100	100	100	100	50	50	50	Eukaryota	SAR	Alveolata	Ciliophora	Intramacronucleata
shortV4.SU28.2516	CAATAGCGTATATTAAAGTTGTTGCAGTTAAAAAGCTCGTAGTTGGATTTCTGGTTGGCTAGTTCTGCCTCCTTGTGGATGCGCAGTGGTAGCCTACCATCCTTCTGTTAACCCAGCAGCTCTTCACGGGGCTACTGGGGGCTCAGATATTTTACCTTGAGAAAATTAGAGTGTTTCAGGCAGGCTAGCGCCGGAATACATTAGCATGGAATAATAGAATAGGACTTTTACCTCTTCTGTTGGTCTGAGGGGTTCAAGTAATGATTAATAGGGATAGTTGGGGGCATTAGTACTTAACTGTC	Illumina	D_0__Eukaryota	D_1__SAR	D_2__Alveolata	D_3__Ciliophora	D_4__Intramacronucleata	D_5__SAL	D_6__Spirotrichea	D_7__Choreotrichia	D_8__Choreotrichia	D_9__Choreotrichia	D_10__Strobilidiidae	D_11__Strobilidiidae	D_12__Strobilidiidae	100	100	100	100	100	100	100	100	100	100	99	99	99	Eukaryota	Alveolata	Ciliophora	Spirotrichea	Choreotrichida	Strobilidiidae_J	Strobilidiidae_J_X	Strobilidiidae_J_X_sp.	100	100	100	100	100	100	100	100	Eukaryota	SAR	Alveolata	Ciliophora	Intramacronucleata
shortV4.SU35.24844	CAATAGCGTATATTAAAGTTGTTGCAGTTAAAAAGCTCGTAGTTGGACTTCTGGCAGGGAGCCAATGCCCGTTTGATACGTGCGCAGAGGCCCCCTACCATCCTTCTGTTAACCCTTCTAGGTCTTCACTGATCTGCTGGGAGCCCAGATATTTTACCTTGAGAAAATTAGAGTGTTTCAGGCAGGCTAGCGCCGGAATACATTAGCATGGAATAATAGAATAGGACTTTTACCTCTTCTGTTGGTCTGAGGGGTTAAAGTAATGATTAATAGGGATAGTTGGGGGCATTAGTACTTAACTGTC	Illumina	D_0__Eukaryota	D_1__SAR	D_2__Alveolata	D_3__Ciliophora	D_4__Intramacronucleata	D_5__SAL	D_6__Spirotrichea	D_7__Choreotrichia	D_8__Choreotrichia	D_9__Choreotrichia	D_10__Strobilidiidae	D_11__Strobilidiidae	D_12__Strobilidiidae	100	100	100	100	100	100	100	100	100	100	100	100	100	Eukaryota	Alveolata	Ciliophora	Spirotrichea	Choreotrichida	NA	NA	NA	100	100	100	100	100	64	51	51	Eukaryota	SAR	Alveolata	Ciliophora	Intramacronucleata
838_B10	AGTATAAATGATATACAGTAAAACTGCGAATGGCTCATTAAAACAGTTATAGTTTATTTGGTAATCGAATTTACATGGATAACCGTGGTAATTCTAGAGCTAATACATGCTGTAAAGCCTGACTTCTCGGAAAGGCCGTATTTATTAGATAACAGACCAATATTCCTCGTGTCTATTGTGGTGAATCATAGTAACTAATCGGATCGCATGGGCTAGTCCCGCGACAAACCATTCAAGTTTCTGCCCCATCAGCTTTCGATGGTAGTGTATTGGACTACCATGGCTTTTACGGGTAACGGAGGATTAGGGTTCGATTCCGGAGAGGGAGCCTGAGAAACGGCTACCACATCTAAGGAAGGCAGCAGGCGCGTAAATTACCCAATTCTGATTCAGAGAGGT…	Sanger	D_0__Eukaryota	D_1__SAR	D_2__Alveolata	D_3__Ciliophora	D_4__Intramacronucleata	D_5__SAL	D_6__Spirotrichea	D_7__Choreotrichia	D_8__Choreotrichia	D_9__Choreotrichia	D_10__Strobilidiidae	D_11__Strobilidiidae	D_12__Strobilidiidae	100	100	100	100	100	100	100	100	100	100	98	98	98	Eukaryota	Alveolata	Ciliophora	Spirotrichea	Choreotrichida	Strobilidiidae_I	Pelagostrobilidium	NA	100	100	100	100	100	81	81	78	Eukaryota	SAR	Alveolata	Ciliophora	Intramacronucleata
838_B5	CATGCATGTCTAAGTATAAATGATATACAGTAAAACTGCGAATGGCTCATTAAAACAGTTATAGTTTATTTGGTAATCGAATTTACATGGATAACCGTGGTAATTCTAGAGCTAATACATGCTGTAAAGCCTGACTTCTCGGAAAGGCCGTATTTATTAGATAACAGACCAATATTCCTCGTGTCTATTGTGGTGAATCATAGTAACTAATCGGATCGCATGGGCTAGTCCCGCGACAAACCATTCAAGTTTCTGCCCCATCAGCTTTCGATGGTAGTGTATTGGACTACCATGGCTTTTACGGGTAACGGAGGATTAGGGTTCGATTCCGGAGAGGGAGCCTGAGAAACGGCTACCACATCTAAGGAAGGCAGCAGGCGCGTAAATTACCCAATTCTG…	Sanger	D_0__Eukaryota	D_1__SAR	D_2__Alveolata	D_3__Ciliophora	D_4__Intramacronucleata	D_5__SAL	D_6__Spirotrichea	D_7__Choreotrichia	D_8__Choreotrichia	D_9__Choreotrichia	D_10__Strobilidiidae	D_11__Strobilidiidae	D_12__Strobilidiidae	100	100	100	100	100	100	100	100	100	100	100	100	100	Eukaryota	Alveolata	Ciliophora	Spirotrichea	Choreotrichida	Strobilidiidae_I	Pelagostrobilidium	Pelagostrobilidium_sp.	100	100	100	100	100	100	100	100	Eukaryota	SAR	Alveolata	Ciliophora	Intramacronucleata
838_C12	AGCCATGCATGTCTAAGTATAAATGATATACAGTAAAACTGCGAATGGCTCATTAAAACAGTTATAGTTTATTTGGTAATCGAATTTACATGGATAACCGTGGTAATTCTAGAGCTAATACATGCTGTAAAGCCTGACTTCTCGGAAAGGCCGTATTTATTAGATAACAGACCAATATTCCTCGTGTCTATTGTGGTGAATCATAGTAACTAATCGGATCGCATGGGCTAGTCCCGCGACAAACCATTCAAGTTTCTGCCCCATCAGCTTTCGATGGTAGTGTATTGGACTACCATGGCTTTTACGGGTAACGGAGGATTAGGGTTCGATTCCGGAGAGGGAGCCTGAGAAACGGCTACCACATCTAAGGAAGGCAGCAGGCGCGTAAATTACCCAATT…	Sanger	D_0__Eukaryota	D_1__SAR	D_2__Alveolata	D_3__Ciliophora	D_4__Intramacronucleata	D_5__SAL	D_6__Spirotrichea	D_7__Choreotrichia	D_8__Choreotrichia	D_9__Choreotrichia	D_10__Strobilidiidae	D_11__Strobilidiidae	D_12__Strobilidiidae	100	100	100	100	100	100	100	100	100	100	100	100	100	Eukaryota	Alveolata	Ciliophora	Spirotrichea	Choreotrichida	NA	NA	NA	100	100	100	100	100	68	68	61	Eukaryota	SAR	Alveolata	Ciliophora	Intramacronucleata
838_C6	AGCCATGCATGTCTAAGTATAAATGATATACAGTAAAACTGCGAATGGCTCATTAAAACAGTTATAGTTTATTTGGTAATCGAATTTACATGGATAACCGTGGTAATTCTAGAGCTAATACATGCTGTAAAGCCTGACTTCTCGGAAAGGCCGTATTTATTAGATAACAGACCAATATTCCTCGTGTCTATTGTGGTGAATCATAGTAACTAATCGGATCGCATGGGCTAGTCCCGCGACAAACCATTCAAGTTTCTGCCCCATCAGCTTTCGATGGTAGTGTATTGGACTACCATGGCTTTTACGGGTAACGGAGGATTAGGGTTCGATTCCGGAGAGGGAGCCTGAGAAACGGCTACCACATCTAAGGAAGGCAGCAGGCGCGTAAATTACCCAATT…	Sanger	D_0__Eukaryota	D_1__SAR	D_2__Alveolata	D_3__Ciliophora	D_4__Intramacronucleata	D_5__SAL	D_6__Spirotrichea	D_7__Choreotrichia	D_8__Choreotrichia	D_9__Choreotrichia	D_10__Strobilidiidae	D_11__Strobilidiidae	D_12__Strobilidiidae	100	100	100	100	100	100	100	100	100	100	99	99	99	Eukaryota	Alveolata	Ciliophora	Spirotrichea	Choreotrichida	NA	NA	NA	100	100	100	100	100	68	68	59	Eukaryota	SAR	Alveolata	Ciliophora	Intramacronucleata
838_D1	ATGCATGTCTAAGTATAAATGATATACAGTAAAACTGCGAATGGCTCATTAAAACAGTTATAGTTTATTTGGTAATCGAATTTACATGGATAACCGTGGTAATTCTAGAGCTAATACATGCTGTAAAGCCTGACTTCTCGGAAAGGCCGTATTTATTAGATAACAGACCAATATTCCTCGTGTCTATTGTGGTGAATCATAGTAACTAATCGGATCGCATGGGCTAGTCCCGCGACAAACCATTCAAGTTTCTGCCCCATCAGCTTTCGATGGTAGTGTATTGGACTACCATGGCTTTTACGGGTAACGGAGGATTAGGGTTCGATTCCGGAGAGGGAGCCTGAGAAACGGCTACCACATCTAAGGAAGGCAGCAGGCGCGTAAATTACCCAATTCTGA…	Sanger	D_0__Eukaryota	D_1__SAR	D_2__Alveolata	D_3__Ciliophora	D_4__Intramacronucleata	D_5__SAL	D_6__Spirotrichea	D_7__Choreotrichia	D_8__Choreotrichia	D_9__Choreotrichia	D_10__Strobilidiidae	D_11__Strobilidiidae	D_12__Strobilidiidae	100	100	100	100	100	100	100	100	100	100	100	100	100	Eukaryota	Alveolata	Ciliophora	Spirotrichea	Choreotrichida	NA	NA	NA	100	100	100	100	100	69	69	62	Eukaryota	SAR	Alveolata	Ciliophora	Intramacronucleata
838_E5	AGCCATGCATGTCTAAGTATAAATGATATACAGTAAAACTGCGAATGGCTCATTAAAACAGTTATAGTTTATTTGGTAATCGAATTTACATGGATAACCGTGGTAATTCTAGAGCTAATACATGCTGTAAAGCCTGACTTCTCGGAAAGGCCGTATTTATTAGATAACAGACCAATATTCCTCGTGTCTATTGTGGTGAATCATAGTAACTAATCGGATCGCATGGGCTAGTCCCGCGACAAACCATTCAAGTTTCTGCCCCATCAGCTTTCGATGGTAGTGTATTGGACTACCATGGCTTTTACGGGTAACGGAGGATTAGGGTTCGATTCCGGAGAGGGAGCCTGAGAAACGGCTACCACATCTAAGGAAGGCAGCAGGCGCGTAAATTACCCAATT…	Sanger	D_0__Eukaryota	D_1__SAR	D_2__Alveolata	D_3__Ciliophora	D_4__Intramacronucleata	D_5__SAL	D_6__Spirotrichea	D_7__Choreotrichia	D_8__Choreotrichia	D_9__Choreotrichia	D_10__Strobilidiidae	D_11__Strobilidiidae	D_12__Strobilidiidae	100	100	100	100	100	100	100	100	100	100	99	99	99	Eukaryota	Alveolata	Ciliophora	Spirotrichea	Choreotrichida	NA	NA	NA	100	100	100	100	100	76	76	67	Eukaryota	SAR	Alveolata	Ciliophora	Intramacronucleata
838_E6	AGCCATGCATGTCTAAGTATAAATGATATACAGTAAAACTGCGAATGGCTCATTAAAACAGTTATAGTTTATTTGGTAATCGAATTTACATGGATAACCGTGGTAATTCTAGAGCTAATACATGCTGTAAAGCCTGACTTCTCGGAAAGGCCGTATTTATTAGATAACAGACCAATATTCCTCGTGTCTATTGTGGTGAATCATAGTAACTAATCGGATCGCATGGGCTAGTCCCGCGACAAACCATTCAAGTTTCTGCCCCATCAGCTTTCGATGGTAGTGTATTGGACTACCATGGCTTTTACGGGTAACGGAGGATTAGGGTTCGATTCCGGAGAGGGAGCCTGAGAAACGGCTACCACATCTAAGGAAGGCAGCAGGCGCGTAAATTACCCAATT…	Sanger	D_0__Eukaryota	D_1__SAR	D_2__Alveolata	D_3__Ciliophora	D_4__Intramacronucleata	D_5__SAL	D_6__Spirotrichea	D_7__Choreotrichia	D_8__Choreotrichia	D_9__Choreotrichia	D_10__Strobilidiidae	D_11__Strobilidiidae	D_12__Strobilidiidae	100	100	100	100	100	100	100	100	100	100	100	100	100	Eukaryota	Alveolata	Ciliophora	Spirotrichea	Choreotrichida	NA	NA	NA	100	100	100	100	100	70	70	58	Eukaryota	SAR	Alveolata	Ciliophora	Intramacronucleata
838_F10	AGCCATGCACGTCTAAGTATAAATGATATACAGTAAAACTGCGAATGGCTCATTAAAACAGTTATAGTTTATTTGGTAATCGAATTTACATGGATAACCGTGGTAATTCTAGAGCTAATACATGCTGTAAAGCCTGACTTCTCGGAAAGGCCGTATTTATTAGATAACAGACCAATATTCCTCGTGTCTATTGTGGTGAATCATAGTAACTAATCGGATCGCATGGGCTAGTCCCGCGACAAACCATTCAAGTTTCTGCCCCATCAGCTTTCGATGGTAGTGTATTGGACTACCATGGCTTTTACGGGTAACGGAGGATTAGGGTTCGATTCCGGAGAGGGAGCCTGAGAAACGGCTACCACATCTAAGGAAGGCAGCAGGCGCGTAAATTACCCAATT…	Sanger	D_0__Eukaryota	D_1__SAR	D_2__Alveolata	D_3__Ciliophora	D_4__Intramacronucleata	D_5__SAL	D_6__Spirotrichea	D_7__Choreotrichia	D_8__Choreotrichia	D_9__Choreotrichia	D_10__Strobilidiidae	D_11__Strobilidiidae	D_12__Strobilidiidae	100	100	100	100	100	100	100	100	100	100	95	95	95	Eukaryota	Alveolata	Ciliophora	Spirotrichea	Choreotrichida	NA	NA	NA	100	100	100	100	100	66	66	50	Eukaryota	SAR	Alveolata	Ciliophora	Intramacronucleata
838_F11	AGCCATGCATGGTCTAAGTATAAATGATATACAGTAAAACTGCGCAATGGCTCATTAAAACAGTTATAGTTTATTTGGTAATCGAATTTACATGGATAACCGTGGTAATTCTAGAGCTAATACATGCTGTAAAGCCTGACTTCTCGGAAAGGCCGTATTTATTAGATAACAGACCAATATTCCTCGTGTCTATTGTGGTGAATCATAGTAACTAATCGGATCGCATGGGCTAGTCCCGCGACAAACCATTCAAGTTTCTGCCCCATCAGCTTTCGATGGTAGTGTATTGGACTACCATGGCTTTTACGGGTAACGGAGGATTAGGGTTCGATTCCGGAGAGGGAGCCTGAGAAACGGCTACCACATCTAAGGAAGGCAGCAGGCGCGTAAATTACCCAA…	Sanger	D_0__Eukaryota	D_1__SAR	D_2__Alveolata	D_3__Ciliophora	D_4__Intramacronucleata	D_5__SAL	D_6__Spirotrichea	D_7__Choreotrichia	D_8__Choreotrichia	D_9__Choreotrichia	D_10__Strobilidiidae	D_11__Strobilidiidae	D_12__Strobilidiidae	100	100	100	100	100	100	100	100	100	100	100	100	100	Eukaryota	Alveolata	Ciliophora	Spirotrichea	Choreotrichida	Strobilidiidae_I	Pelagostrobilidium	Pelagostrobilidium_sp.	100	100	100	100	100	100	100	100	Eukaryota	SAR	Alveolata	Ciliophora	Intramacronucleata
838_F2	AGCCATGCATGTCTAAGTATAAATGATATACAGTAAAACTGGCGAATGGCTCATTAAAACAGTTATAGTTTATTTGGTAATCGAATTTACATGGATAACCGTGGTAATTCTAGAGCTAATACATGCTGTAAAGCCTGACTTCTCGGAAAGGCCGTATTTATTAGATAACAGACCAATATTCCTCGTGTCTATTGTGGTGAATCATAGTAACTAATCGGATCGCATGGGCTAGTCCCGCGACAAACCATTCAAGTTTCTGCCCCATCAGCTTTCGATGGTAGTGTATTGGACTACCATGGCTTTTACGGGTAACGGAGGATTAGGGTTCGATTCCGGAGAGGGAGCCTGAGAAACGGCTACCACATCTAAGGAAGGCAGCAGGCGCGTAAATTACCCAAT…	Sanger	D_0__Eukaryota	D_1__SAR	D_2__Alveolata	D_3__Ciliophora	D_4__Intramacronucleata	D_5__SAL	D_6__Spirotrichea	D_7__Choreotrichia	D_8__Choreotrichia	D_9__Choreotrichia	D_10__Strobilidiidae	D_11__Strobilidiidae	D_12__Strobilidiidae	100	100	100	100	100	100	100	100	100	100	100	100	100	Eukaryota	Alveolata	Ciliophora	Spirotrichea	Choreotrichida	Strobilidiidae_I	Pelagostrobilidium	Pelagostrobilidium_sp.	100	100	100	100	100	99	99	99	Eukaryota	SAR	Alveolata	Ciliophora	Intramacronucleata
838_G12	GTCTAAGTATAAATGATATACAGTAAAACTGCGAATGGCTCATTAAAACAGTTATAGTTTATTTGGTAATCGAATTTACATGGATAACCGTGGTAATTCTAGAGCTAATACATGCTGTAAAGCCTGACTTCTCGGAAAGGCCGTATTTATTAGGTAACAGACCAATATTCCTCGTGTCTATTGTGGTGAATCATAGTAACTAATCGGATCGCATGGGCTAGTCCCGCGACAAACCATTCAAGTTTCTGCCCCATCAGCTTTCGATGGTAGTGTATTGGACTACCATGGCTTTTACGGGTAACGGAGGATTAGGGTTCGATTCCGGAGAGGGAGCCTGAGAAACGGCTACCACATCTAAGGAAGGCAGCAGGCGCGTAAATTACCCAATTCTGATTCAGA…	Sanger	D_0__Eukaryota	D_1__SAR	D_2__Alveolata	D_3__Ciliophora	D_4__Intramacronucleata	D_5__SAL	D_6__Spirotrichea	D_7__Choreotrichia	D_8__Choreotrichia	D_9__Choreotrichia	D_10__Strobilidiidae	D_11__Strobilidiidae	D_12__Strobilidiidae	100	100	100	100	100	100	100	100	100	100	100	100	100	Eukaryota	Alveolata	Ciliophora	Spirotrichea	Choreotrichida	Strobilidiidae_I	Pelagostrobilidium	Pelagostrobilidium_sp.	100	100	100	100	100	100	100	98	Eukaryota	SAR	Alveolata	Ciliophora	Intramacronucleata
838_G8	AGCCATGCATGTCTAAGTATAAATGATATACAGTAAAACTGCGCAATGGCTCATTAAAACAGTTATAGTTTATTTGGTAATCGAATTTACATGGATAACCGTGGTAATTCTAGAGCTAATACATGCTGTAAAGCCTGACTTCTCGGAAAGGCCGTATTTATTAGATAACAGACCAATATTCCTCGTGTCTATTGTGGTGAATCATAGTAACTAATCGGATCGCATGGGCTAGTCCCGCGACAAACCATTCAAGTTTCTGCCCCATCAGCTTTCGATGGTAGTGTATTGGACTACCATGGCTTTTACGGGTAACGGAGGATTAGGGTTCGATTCCGGAGAGGGAGCCTGAGAAACGGCTACCACATCTAAGGAAGGCAGCAGGCGCGTAAATTACCCAAT…	Sanger	D_0__Eukaryota	D_1__SAR	D_2__Alveolata	D_3__Ciliophora	D_4__Intramacronucleata	D_5__SAL	D_6__Spirotrichea	D_7__Choreotrichia	D_8__Choreotrichia	D_9__Choreotrichia	D_10__Strobilidiidae	D_11__Strobilidiidae	D_12__Strobilidiidae	100	100	100	100	100	100	100	100	100	100	100	100	100	Eukaryota	Alveolata	Ciliophora	Spirotrichea	Choreotrichida	Strobilidiidae_I	Pelagostrobilidium	Pelagostrobilidium_sp.	100	100	100	100	100	100	100	98	Eukaryota	SAR	Alveolata	Ciliophora	Intramacronucleata
838_H10	CCATGCATGTCTAAGTATAAATGATATACAGTAAAACTGCGAATGGCTCATTAAAACAGTTATAGTTTATTTGGTAATCGAATTTACATGGATAACCGTGGTAATTCTAGAGCTAATACATGCTGTAAAGCCTGACTTCTCGGAAAGGCCGTATTTATTAGATAACAGACCAATATTCCTCGTGTCCATTGTGGTGAATCATAGTAACTAATCGGATCGCATGGGCTAGTCCCGCGACAAACCATTCAAGTTTCTGCCCCATCAGCTTTCGATGGTAGTGTATTGGACTACCATGGCTTTTATGGGTAACGGAGGATTAGGGTTCGATTCCGGAGAGGGAGCCTGAGAAACGGCTACCACATCTAAGGAAGGCAGCAGGCGCGTAAATTACCCAATTCT…	Sanger	D_0__Eukaryota	D_1__SAR	D_2__Alveolata	D_3__Ciliophora	D_4__Intramacronucleata	D_5__SAL	D_6__Spirotrichea	D_7__Choreotrichia	D_8__Choreotrichia	D_9__Choreotrichia	D_10__Strobilidiidae	D_11__Strobilidiidae	D_12__Strobilidiidae	100	100	100	100	100	100	100	100	100	100	95	95	95	Eukaryota	Alveolata	Ciliophora	Spirotrichea	Choreotrichida	NA	NA	NA	100	100	100	100	100	76	76	71	Eukaryota	SAR	Alveolata	Ciliophora	Intramacronucleata
838_H3	CCATGCATGGTCTAAGTATAAATGATATACAGTAAAACTGCGAATGGCTCATTAAAACAGTTATAGTTTATTTGGTAATCGAATTTACATGGATAACCGTGGTAATTCTAGAGCTAATACATGCTGTAAAGCCTGACTTCTCGGAAAGGCCGTATTTATTAGATAACAGACCAATATTCCTCGTGTCTATTGTAGTGAATCATAGTAACTAATCGGATCGCATGGGCTAGTCCCGCGACAAACCATTCAAGTTTCTGCCCCATCAGCTTTCGATGGTAGTGTATTGGACTACCATGGCTTTTACGGGTAACGGAAGATTAGGGTTCGATTCCGGAGAGGGAGCCTGAGAAACGGCTACCACATCTAAGGAAGGCAGCAGGCGCGTAAATTACCCAATTC…	Sanger	D_0__Eukaryota	D_1__SAR	D_2__Alveolata	D_3__Ciliophora	D_4__Intramacronucleata	D_5__SAL	D_6__Spirotrichea	D_7__Choreotrichia	D_8__Choreotrichia	D_9__Choreotrichia	D_10__Strobilidiidae	D_11__Strobilidiidae	D_12__Strobilidiidae	100	100	100	100	100	100	100	100	100	100	91	91	91	Eukaryota	Alveolata	Ciliophora	Spirotrichea	Choreotrichida	NA	NA	NA	100	100	100	100	100	78	78	70	Eukaryota	SAR	Alveolata	Ciliophora	Intramacronucleata
838_H4	GTCTAAGTATAAATGATATACAGTAAAACTGCGCAATGGCTCATTAAAACAGTTATAGTTTATTTGGTAATCGAATTTACATGGATAACCGTGGTAATTCTAGAGCTAATACATGCTGTAAAGCCTGACTTCTCGGAAAGGCCGTATTTATTAGATAACAGACCAATATTCCTCGTGTCTATTGTGGTGAATCATAGTAACTAATCGGATCGCATGGGCTAGTCCCGCGACAAACCATTCAAGTTTCTGCCCCATCAGCTTTCGATGGTAGTGTATTGGACTACCATGGCTTTTACGGGTAACGGAGGATTAGGGTTCGATTCCGGAGAGGGAGCCTGAGAAACGGCTACCACATCTAAGGAAGGCAGCAGGCGCGTAAATTACCCAATTCTGATTCAG…	Sanger	D_0__Eukaryota	D_1__SAR	D_2__Alveolata	D_3__Ciliophora	D_4__Intramacronucleata	D_5__SAL	D_6__Spirotrichea	D_7__Choreotrichia	D_8__Choreotrichia	D_9__Choreotrichia	D_10__Strobilidiidae	D_11__Strobilidiidae	D_12__Strobilidiidae	100	100	100	100	100	100	100	100	100	100	100	100	100	Eukaryota	Alveolata	Ciliophora	Spirotrichea	Choreotrichida	NA	NA	NA	100	100	100	100	100	71	71	65	Eukaryota	SAR	Alveolata	Ciliophora	Intramacronucleata
838B_B10	AGCCATGCATGTCTAGTATAAATGATATACAGTAAAACTGCGAATGGCTCATTAAAACAGTTATAGTTTATTTGGTAATCGAATTTACATGGATAACCGTGGTAATTCTAGAGCTAATACATGCTGTAAAGCCTGACTTCTCGGAAAGGCCGTATTTATTAGATAACAGACCAATATTCCTCGTGTCTATTGTGGTGAATCATAGTAACTAATCGGATCGCATGGGCTAGTCCCGCGACAAACCATTCAAGTTTCTGCCCCATCAGCTTTCGATGGTAGTGTATTGGACTACCATGGCTTTTACGGGTAACGGAGGATTAGGGTTCGATTCCGGAGAGGGAGCCTGAGAAACGGCTACCACATCTAAGGAAGGCAGCAGGCGCGTAAATTACCCAATTC…	Sanger	D_0__Eukaryota	D_1__SAR	D_2__Alveolata	D_3__Ciliophora	D_4__Intramacronucleata	D_5__SAL	D_6__Spirotrichea	D_7__Choreotrichia	D_8__Choreotrichia	D_9__Choreotrichia	D_10__Strobilidiidae	D_11__Strobilidiidae	D_12__Strobilidiidae	100	100	100	100	100	100	100	100	100	100	99	99	99	Eukaryota	Alveolata	Ciliophora	Spirotrichea	Choreotrichida	NA	NA	NA	100	100	100	100	100	61	61	45	Eukaryota	SAR	Alveolata	Ciliophora	Intramacronucleata
838B_B2	AGCCATGCATGTCTAGTATAAATGATATACAGTAAAACTGCGAATGGCTCATTAAAACAGTTATAGTTTATTTGGTAATCGAATTTACATGGATAACCGTGGTAATTCTAGAGCTAATACATGCTGTAAAGCCTGACTTCTCGGAAAGGCCGTATTTATTAGATAACAGACCAATATTCCTCGTGTCTATTGTGGTGAATCATAGTAACTAATCGGATCGCATGGGCTAGTCCCGCGACAAACCATTCAAGTTTCTGCCCCATCAGCTTTCGATGGTAGTGTATTGGACTACCATGGCTTTTACGGGTAACGGAGGATTAGGGTTCGATTCCGGAGAGGGAGCCTGAGAAACGGCTACCACATCTAAGGAAGGCAGCAGGCGCGTAAATTACCCAATTC…	Sanger	D_0__Eukaryota	D_1__SAR	D_2__Alveolata	D_3__Ciliophora	D_4__Intramacronucleata	D_5__SAL	D_6__Spirotrichea	D_7__Choreotrichia	D_8__Choreotrichia	D_9__Choreotrichia	D_10__Strobilidiidae	D_11__Strobilidiidae	D_12__Strobilidiidae	100	100	100	100	100	100	100	100	100	100	98	98	98	Eukaryota	Alveolata	Ciliophora	Spirotrichea	Choreotrichida	NA	NA	NA	100	100	100	100	100	67	67	51	Eukaryota	SAR	Alveolata	Ciliophora	Intramacronucleata
838B_C11	AGCCATGCATGGTCTAAGTATAAATGATATACAGTAAAACTGCGAATGGCTCATTAAAACAGTTATAGTTTATTTGGTAATCGAATTTACATGGATAACCGTGGTAATTCTAGAGCTAATACATGCTGTAAAGCCTGACTTCTCGGAAAGGCCGTATTTATTAGATAACAGACCAATATTCCTCGTGTCTATTGTGGTGAATCATAGTAACTAATCGGATCGCATGGGCTAGTCCCGCGACAAACCATTCAAGTTTCTGCCCCATCAGCTTTCGATGGTAGTGTATTGGACTACCATGGCTTTTACGGGTAACGGAGGATTAGGGTTCGATTCCGGAGAGGGAGCCTGAGAAACGGCTACCACATCTAAGGAAGGCAGCAGGCGCGTAAATTACCCAAT…	Sanger	D_0__Eukaryota	D_1__SAR	D_2__Alveolata	D_3__Ciliophora	D_4__Intramacronucleata	D_5__SAL	D_6__Spirotrichea	D_7__Choreotrichia	D_8__Choreotrichia	D_9__Choreotrichia	D_10__Strobilidiidae	D_11__Strobilidiidae	D_12__Strobilidiidae	100	100	100	100	100	100	100	100	100	100	100	100	100	Eukaryota	Alveolata	Ciliophora	Spirotrichea	Choreotrichida	Strobilidiidae_I	Pelagostrobilidium	Pelagostrobilidium_sp.	100	100	100	100	100	98	98	97	Eukaryota	SAR	Alveolata	Ciliophora	Intramacronucleata
838B_C2	AGCCATGCATGTCTAAGTATAAATGATATACAGTAAAACTGCGAATGGCTCATTAAAACAGTTATAGTTTATTTGGTAATCGAATTTACATGGATAACCGTGGTAATTCTAGAGCTAATACATGCTGTAAAGCCTGACTTCTCGGAAAGGCCGTATTTATTAGATAACAGACCAATATTCCTCGTGTCTATTGTGGTGAATCATAGTAACTAATCGGATCGCATGGGCTAGTCCCGCGACAAACCATTCAAGTTTCTGCCCCATCAGCTTTCGATGGTAGTGTATTGGACTACCATGGCTTTTACGGGTAACGGAGGATTAGGGTTCGATTCCGGAGAGGGAGCCTGAGAAACGGCTACCACATCTAAGGAAGGCAGCAGGCGCGTAAATTACCCAATT…	Sanger	D_0__Eukaryota	D_1__SAR	D_2__Alveolata	D_3__Ciliophora	D_4__Intramacronucleata	D_5__SAL	D_6__Spirotrichea	D_7__Choreotrichia	D_8__Choreotrichia	D_9__Choreotrichia	D_10__Strobilidiidae	D_11__Strobilidiidae	D_12__Strobilidiidae	100	100	100	100	100	100	100	100	100	100	98	98	98	Eukaryota	Alveolata	Ciliophora	Spirotrichea	Choreotrichida	NA	NA	NA	100	100	100	100	100	64	64	52	Eukaryota	SAR	Alveolata	Ciliophora	Intramacronucleata
[truncated: 319 more rows]
[truncated: 106 more columns]
