# Supplementary material for: Taxonomically and Functionally Distinct Ciliophora Assemblages Inhabiting Baltic Sea Ice
Source: Microb Ecol. 2021 Nov 8;84(4):974–84. doi: 10.1007/s00248-021-01915-4 (PMC9747827; doi:10.1007/s00248-021-01915-4)
Supplement: Supplementary file 3 — Supplementary file3 (TXT 71 KB) [file 248_2021_1915_MOESM3_ESM.txt]

Title: Taxonomically and functionally distinct Ciliophora assemblages inhabiting Baltic sea ice
Journal: Microbial Ecology
Authors: Markus Majaneva1,2,3,*, Janne-Markus Rintala2,3, Jaanika Blomster3
Affiliations:
1Norwegian Institute for Nature Research (NINA), Trondheim, Norway
2Tvärminne Zoological Station, University of Helsinki, Hanko, Finland
3Department of Environmental Sciences, University of Helsinki, Helsinki, Finland
*Corresponding author. Email: markus.majaneva@gmail.com


```{r setup, include=FALSE}
library(vegan)
library(vegan3d)
library(ggplot2)
library(EcolUtils)

Cili=read.table("/data/scratch/metabarcoding/processed_runs/seaice/BalticCiliates/Ciliophora.txt",header=T,sep="\t")

Cilidata_1 <- Cili[,6:225]
Cilidata_2 <- Cili[,1:5]
Ciliord <- metaMDS(Cilidata_1, try = 50, trymax = 50)
Ciliord

data.scores = as.data.frame(scores(Ciliord))
#add columns to data frame 
data.scores$sample = Cilidata_2$sample
data.scores$sampletype = Cilidata_2$sampletype
data.scores$sequencing = Cilidata_2$sequencing
#data.scores$habitat = Cilidata_2$habitat
xx = ggplot(data.scores, aes(x = NMDS1, y = NMDS2)) + 
    geom_point(size = 14, aes( shape = sampletype, colour = sequencing))+ 
    theme(axis.text.y = element_text(colour = "black", size = 12, face = "plain"), 
    axis.text.x = element_text(colour = "black", face = "plain", size = 12), 
    legend.text = element_text(size = 12, face ="plain", colour ="black"), 
    legend.position = "none", axis.title.y = element_text(face = "plain", size = 14), 
    axis.title.x = element_text(face = "plain", size = 14, colour = "black"), 
    legend.title = element_text(size = 14, colour = "black", face = "plain"), 
    panel.background = element_blank(), panel.border = element_rect(colour = "black", fill = NA, size = 1.2),
    legend.key=element_blank()) + 
    labs(x = "NMDS1", y = "NMDS2", shape = "sampletype")  + 
    scale_shape_manual(values=c(15, 5, 16, 1))+
    scale_colour_manual(values = c("#009E73", "#E69F00", "blue")) 
#xx

ggsave("/data/scratch/metabarcoding/processed_runs/seaice/BalticCiliates/Cili_NMDS.svg")

summary(Ciliord)

Ciliord2 <- capscale(Cilidata_1 ~ sampletype, Cilidata_2, dist="binomial")
Ciliord2
co=c("#009E73", "#E69F00", "blue")
shape=c(15,5,16,1)
svg("/data/scratch/metabarcoding/processed_runs/seaice/BalticCiliates/Cili__cap.svg")
plot(Ciliord2, type="n")
points(Ciliord2, col=co[Cilidata_2$sequencing], pch=shape[Cilidata_2$sampletype], cex=5)

ordiellipse(Ciliord2, groups=Cilidata_2$sampletype, kind = "ehull", label=TRUE) 
#txt <- ord(Stress)
#legend('topleft', txt, cex=1)
dev.off()

summary(Ciliord2)

permutest(Ciliord2, permutations = 999, model = "full")

pair2_binomial <- adonis.pair(vegdist(Cilidata_1, method = "binomial"), Cilidata_2$sampletype, nper = 999, corr.method = "holm")
pair2_binomial <- adonis.pair(vegdist(Cilidata_1, method = "binomial"), Cilidata_2$sequencing, nper = 999, corr.method = "holm")


mod <- varpart(Cilidata_1, ~ sequencing, ~ sampletype, ~ date, ~ place, data=Cilidata_2, transfo="log")
mod

svg("/data/scratch/metabarcoding/processed_runs/seaice/BalticCiliates/Cili_varpart.svg")
showvarparts(4, bg=2:5)
plot(mod, bg=2:5)
# An alternative formulation of the previous model using
# matrices mm1 amd mm2 and Hellinger transformed species data
mm1 <- model.matrix(~ sequencing, Cilidata_2)[,-1]
mm2 <- model.matrix(~ sampletype, Cilidata_2)[, -1]
Cilidata_1_log <- decostand(Cilidata_1, "log")
mod <- varpart(Cilidata_1_log, mm1, mm2)
dev.off()

# Use RDA to test fraction [a]
# Matrix can be an argument in formula
rda.result <- rda(Cilidata_1_log, mm1, mm2)
anova(rda.result, step=200, perm.max=200)

mod2 <- varpart(Cilidata_1, ~ sequencing, ~ sampletype,  data=Cilidata_2, transfo="log")
mod2

svg("/data/scratch/metabarcoding/processed_runs/seaice/BalticCiliates/Cili_varpart2.svg")
showvarparts(3, bg=2:4)
plot(mod2, bg=2:4)
# An alternative formulation of the previous model using
# matrices mm1 amd mm2 and Hellinger transformed species data
mm1 <- model.matrix(~ sequencing, Cilidata_2)[,-1]
mm2 <- model.matrix(~ sampletype, Cilidata_2)[, -1]
Cilidata_1_log <- decostand(Cilidata_1, "log")
mod <- varpart(Cilidata_1_log, mm1, mm2)
dev.off()

mod4 <- varpart(Cilidata_1, ~ sequencing, ~ sampletype, ~ date,  data=Cilidata_2, transfo="log")
mod4

svg("/data/scratch/metabarcoding/processed_runs/seaice/BalticCiliates/Cili_varpart4.svg")
showvarparts(3, bg=2:4)
plot(mod4, bg=2:4)
dev.off()


Cili2=read.table("/data/scratch/metabarcoding/processed_runs/seaice/BalticCiliates/Ciliophora2.txt",header=T,sep="\t")

Cili2data_1 <- Cili2[,6:225]
Cili2data_2 <- Cili2[,1:5]
Cili2ord <- metaMDS(Cili2data_1, try = 50, trymax = 50)
Cili2ord

data.scores = as.data.frame(scores(Cili2ord))
#add columns to data frame 
data.scores$sample = Cili2data_2$sample
data.scores$sampletype = Cili2data_2$sampletype
data.scores$place = Cili2data_2$place
#data.scores$habitat = Cilidata_2$habitat
xx = ggplot(data.scores, aes(x = NMDS1, y = NMDS2)) + 
    geom_point(size = 14, aes( shape = sampletype, colour = place))+ 
    theme(axis.text.y = element_text(colour = "black", size = 12, face = "plain"), 
    axis.text.x = element_text(colour = "black", face = "plain", size = 12), 
    legend.text = element_text(size = 12, face ="plain", colour ="black"), 
    legend.position = "none", axis.title.y = element_text(face = "plain", size = 14), 
    axis.title.x = element_text(face = "plain", size = 14, colour = "black"), 
    legend.title = element_text(size = 14, colour = "black", face = "plain"), 
    panel.background = element_blank(), panel.border = element_rect(colour = "black", fill = NA, size = 1.2),
    legend.key=element_blank()) + 
    labs(x = "NMDS1", y = "NMDS2", shape = "sampletype")  + 
    scale_shape_manual(values=c(15, 16, 1))+
    scale_colour_manual(values = c("#009E73", "#66CC99", "#66CC99")) 
#xx

ggsave("/data/scratch/metabarcoding/processed_runs/seaice/BalticCiliates/Cili2_NMDS.svg")


Cili2ord2 <- capscale(Cili2data_1 ~ sampletype, Cili2data_2, dist="binomial")
Cili2ord2
co=c("#009E73", "#66CC99", "#66CC99")
shape=c(15,16,1)
svg("/data/scratch/metabarcoding/processed_runs/seaice/BalticCiliates/Cili2__cap.svg")
plot(Cili2ord2, type="n")
points(Cili2ord2, col=co[Cili2data_2$place], pch=shape[Cili2data_2$sampletype], cex=5)

ordiellipse(Cili2ord2, groups=Cili2data_2$sampletype, kind = "ehull", label=TRUE) 
#txt <- ord(Stress)
#legend('topleft', txt, cex=1)
dev.off()

permutest(Cili2ord2, permutations = 999, model = "full")

pair2_binomial <- adonis.pair(vegdist(Cili2data_1, method = "binomial"), Cili2data_2$sampletype, nper = 999, corr.method = "holm")

mod <- varpart(Cili2data_1, ~ sampletype, ~ date, ~ place, data=Cili2data_2, transfo="log")
mod

svg("/data/scratch/metabarcoding/processed_runs/seaice/BalticCiliates/Cili2_varpart.svg")
showvarparts(4, bg=2:5)
plot(mod, bg=2:5)
# An alternative formulation of the previous model using
# matrices mm1 amd mm2 and Hellinger transformed species data

dev.off()

summary(Cili2ord2)
```


```{r}

CiliFunct=read.table("/data/scratch/metabarcoding/processed_runs/seaice/BalticCiliates/CiliophoraFunctions.txt",header=T,sep="\t")

CiliFunctdata_1 <- CiliFunct[,6:25]
CiliFunctdata_2 <- CiliFunct[,1:5]
CiliFunctord <- metaMDS(CiliFunctdata_1, try = 50, trymax = 50)
CiliFunctord

data.scores = as.data.frame(scores(CiliFunctord))
#add columns to data frame 
data.scores$sample = CiliFunctdata_2$sample
data.scores$sampletype = CiliFunctdata_2$sampletype
data.scores$sequencing = CiliFunctdata_2$sequencing
xx = ggplot(data.scores, aes(x = NMDS1, y = NMDS2)) + 
    geom_point(size = 14, aes( shape = sampletype, colour = sequencing))+ 
    theme(axis.text.y = element_text(colour = "black", size = 12, face = "plain"), 
    axis.text.x = element_text(colour = "black", face = "plain", size = 12), 
    legend.text = element_text(size = 12, face ="plain", colour ="black"), 
    legend.position = "none", axis.title.y = element_text(face = "plain", size = 14), 
    axis.title.x = element_text(face = "plain", size = 14, colour = "black"), 
    legend.title = element_text(size = 14, colour = "black", face = "plain"), 
    panel.background = element_blank(), panel.border = element_rect(colour = "black", fill = NA, size = 1.2),
    legend.key=element_blank()) + 
    labs(x = "NMDS1", colour = "sequencing", y = "NMDS2", shape = "sampletype")  + 
    scale_shape_manual(values=c(15, 5, 16, 1))+
    scale_colour_manual(values = c("#009E73", "#E69F00", "blue")) 
#xx
ggsave("/data/scratch/metabarcoding/processed_runs/seaice/BalticCiliates/CiliFunct_NMDS.svg")


CiliFunctord2 <- capscale(CiliFunctdata_1 ~ sampletype, CiliFunctdata_2, dist="binomial")
CiliFunctord2
co=c("#009E73", "#E69F00", "blue")
shape=c(15,5,16,1)
svg("/data/scratch/metabarcoding/processed_runs/seaice/BalticCiliates/CiliFunct__cap.svg")
plot(CiliFunctord2, type="n")
points(CiliFunctord2, col=co[CiliFunctdata_2$sequencing], pch=shape[CiliFunctdata_2$sampletype], cex=5)

ordiellipse(CiliFunctord2, groups=CiliFunctdata_2$sampletype, kind = "ehull", label=TRUE) 
#txt <- ord(Stress)
#legend('topleft', txt, cex=1)
dev.off()

summary(CiliFunctord2)
permutest(CiliFunctord2, permutations = 999, model = "full")
adonis.pair(vegdist(CiliFunctdata_1, method = "binomial"), CiliFunctdata_2$sampletype, nper = 999, corr.method = "holm")


mod <- varpart(CiliFunctdata_1, ~ sequencing, ~ sampletype, ~ date, ~ place, data=CiliFunctdata_2, transfo="log")
mod
svg("/data/scratch/metabarcoding/processed_runs/seaice/BalticCiliates/CiliFunct_varpart.svg")

showvarparts(4, bg=2:5)
plot(mod, bg=2:5)
dev.off()

mod3 <- varpart(CiliFunctdata_1, ~ sequencing, ~ sampletype, ~ date, data=CiliFunctdata_2, transfo="log")
mod3
svg("/data/scratch/metabarcoding/processed_runs/seaice/BalticCiliates/CiliFunct3_varpart.svg")

showvarparts(3, bg=2:4)
plot(mod3, bg=2:4)
dev.off()

mod2 <- varpart(CiliFunctdata_1, ~ sequencing, ~ sampletype, data=CiliFunctdata_2, transfo="log")
mod2
svg("/data/scratch/metabarcoding/processed_runs/seaice/BalticCiliates/CiliFunct2_varpart.svg")

showvarparts(2, bg=2:4)
plot(mod2, bg=2:4)
dev.off()

CiliFunct2=read.table("/data/scratch/metabarcoding/processed_runs/seaice/BalticCiliates/CiliophoraFunctions2.txt",header=T,sep="\t")

CiliFunct2data_1 <- CiliFunct2[,6:25]
CiliFunct2data_2 <- CiliFunct2[,1:5]
CiliFunct2ord <- metaMDS(CiliFunct2data_1, try = 50, trymax = 50)
CiliFunct2ord

data.scores = as.data.frame(scores(CiliFunct2ord))
#add columns to data frame 
data.scores$sample = CiliFunct2data_2$sample
data.scores$sampletype = CiliFunct2data_2$sampletype
data.scores$sequencing = CiliFunct2data_2$place
xx = ggplot(data.scores, aes(x = NMDS1, y = NMDS2)) + 
    geom_point(size = 14, aes( shape = sampletype, colour = sequencing))+ 
    theme(axis.text.y = element_text(colour = "black", size = 12, face = "plain"), 
    axis.text.x = element_text(colour = "black", face = "plain", size = 12), 
    legend.text = element_text(size = 12, face ="plain", colour ="black"), 
    legend.position = "none", axis.title.y = element_text(face = "plain", size = 14), 
    axis.title.x = element_text(face = "plain", size = 14, colour = "black"), 
    legend.title = element_text(size = 14, colour = "black", face = "plain"), 
    panel.background = element_blank(), panel.border = element_rect(colour = "black", fill = NA, size = 1.2),
    legend.key=element_blank()) + 
    labs(x = "NMDS1", colour = "sequencing", y = "NMDS2", shape = "sampletype")  + 
    scale_shape_manual(values=c(15, 16, 1))+
    scale_colour_manual(values = c("#009E73", "#66CC99", "#66CC99")) 
#xx
ggsave("/data/scratch/metabarcoding/processed_runs/seaice/BalticCiliates/CiliFunct2_NMDS.svg")


CiliFunct2ord2 <- capscale(CiliFunct2data_1 ~ sampletype, CiliFunct2data_2, dist="binomial")
CiliFunct2ord2
co=c("#009E73", "#66CC99", "#66CC99")
shape=c(15,16,1)
svg("/data/scratch/metabarcoding/processed_runs/seaice/BalticCiliates/CiliFunct2__cap.svg")
plot(CiliFunct2ord2, type="n")
points(CiliFunct2ord2, col=co[CiliFunct2data_2$place], pch=shape[CiliFunct2data_2$sampletype], cex=5)

ordiellipse(CiliFunct2ord2, groups=CiliFunct2data_2$sampletype, kind = "ehull", label=TRUE) 
#txt <- ord(Stress)
#legend('topleft', txt, cex=1)
dev.off()

permutest(CiliFunct2ord2, permutations = 999, model = "full")
summary(CiliFunct2ord2)
adonis.pair(vegdist(CiliFunct2data_1, method = "binomial"), CiliFunct2data_2$sampletype, nper = 999, corr.method = "holm")

mod <- varpart(CiliFunct2data_1, ~ sampletype, ~ date, ~ place, data=CiliFunct2data_2, transfo="log")
mod
svg("/data/scratch/metabarcoding/processed_runs/seaice/BalticCiliates/CiliFunct2_varpart.svg")

showvarparts(4, bg=2:5)
plot(mod, bg=2:5)
dev.off()

mod3 <- varpart(CiliFunct2data_1, ~ sampletype, ~ date, data=CiliFunct2data_2, transfo="log")
mod3
svg("/data/scratch/metabarcoding/processed_runs/seaice/BalticCiliates/CiliFunct23_varpart.svg")

showvarparts(3, bg=2:4)
plot(mod3, bg=2:4)
dev.off()


```


```{r}

Cili2_Krogarviken_ice=read.table("/data/scratch/metabarcoding/processed_runs/seaice/BalticCiliates/Cili2_Krogarviken_ice.txt",header=T,sep="\t")
Cili2_Krogarviken_ice_rek=melt(Cili2_Krogarviken_ice)#convert to records
Cili2_Krogarviken_ice_rek <- data.frame(Cili2_Krogarviken_ice_rek)
ggplot(Cili2_Krogarviken_ice_rek, aes(fill=variable, y=value, x=date)) + 
    geom_bar(position="fill", stat="identity")+scale_fill_manual(values=c("#000000", "white", "#F0E442", "#E69F00", "#D55E00", "#CC79A7", "#56B4E9", "#0072B2", "#999999", "#009E73"))
ggsave("/data/scratch/metabarcoding/processed_runs/seaice/BalticCiliates/Cili2_Krogarviken_ice_succ.svg")

Cili2_Krogarviken_uiw=read.table("/data/scratch/metabarcoding/processed_runs/seaice/BalticCiliates/Cili2_Krogarviken_uiw.txt",header=T,sep="\t")
Cili2_Krogarviken_uiw_rek=melt(Cili2_Krogarviken_uiw)#convert to records
Cili2_Krogarviken_uiw_rek <- data.frame(Cili2_Krogarviken_uiw_rek)
ggplot(Cili2_Krogarviken_uiw_rek, aes(fill=variable, y=value, x=date)) + 
    geom_bar(position="fill", stat="identity")+scale_fill_manual(values=c("#000000", "white", "#F0E442", "#E69F00", "#D55E00", "#CC79A7", "#56B4E9", "#0072B2", "#999999", "#009E73"))
ggsave("/data/scratch/metabarcoding/processed_runs/seaice/BalticCiliates/Cili2_Krogarviken_uiw_succ.svg")

Cili2_Krogarviken_water=read.table("/data/scratch/metabarcoding/processed_runs/seaice/BalticCiliates/Cili2_Krogarviken_water.txt",header=T,sep="\t")
Cili2_Krogarviken_water_rek=melt(Cili2_Krogarviken_water)#convert to records
Cili2_Krogarviken_water_rek <- data.frame(Cili2_Krogarviken_water_rek)
ggplot(Cili2_Krogarviken_water_rek, aes(fill=variable, y=value, x=date)) + 
    geom_bar(position="fill", stat="identity")+scale_fill_manual(values=c("#000000", "white", "#F0E442", "#E69F00", "#D55E00", "#CC79A7", "#56B4E9", "#0072B2", "#999999", "#009E73"))
ggsave("/data/scratch/metabarcoding/processed_runs/seaice/BalticCiliates/Cili2_Krogarviken_water_succ.svg")

Cili2_Storfjarden_ice=read.table("/data/scratch/metabarcoding/processed_runs/seaice/BalticCiliates/Cili2_Storfjarden_ice.txt",header=T,sep="\t")
Cili2_Storfjarden_ice_rek=melt(Cili2_Storfjarden_ice)#convert to records
Cili2_Storfjarden_ice_rek <- data.frame(Cili2_Storfjarden_ice_rek)
ggplot(Cili2_Storfjarden_ice_rek, aes(fill=variable, y=value, x=date)) + 
    geom_bar(position="fill", stat="identity")+scale_fill_manual(values=c("#000000", "white", "#F0E442", "#E69F00", "#D55E00", "#CC79A7", "#56B4E9", "#0072B2", "#999999", "#009E73"))
ggsave("/data/scratch/metabarcoding/processed_runs/seaice/BalticCiliates/Cili2_Storfjarden_ice_succ.svg")

Cili2_Storfjarden_uiw=read.table("/data/scratch/metabarcoding/processed_runs/seaice/BalticCiliates/Cili2_Storfjarden_uiw.txt",header=T,sep="\t")
Cili2_Storfjarden_uiw_rek=melt(Cili2_Storfjarden_uiw)#convert to records
Cili2_Storfjarden_uiw_rek <- data.frame(Cili2_Storfjarden_uiw_rek)
ggplot(Cili2_Storfjarden_uiw_rek, aes(fill=variable, y=value, x=date)) + 
    geom_bar(position="fill", stat="identity")+scale_fill_manual(values=c("#000000", "white", "#F0E442", "#E69F00", "#D55E00", "#CC79A7", "#56B4E9", "#0072B2", "#999999", "#009E73"))
ggsave("/data/scratch/metabarcoding/processed_runs/seaice/BalticCiliates/Cili2_Storfjarden_uiw_succ.svg")

Cili2_Storfjarden_water=read.table("/data/scratch/metabarcoding/processed_runs/seaice/BalticCiliates/Cili2_Storfjarden_water.txt",header=T,sep="\t")
Cili2_Storfjarden_water_rek=melt(Cili2_Storfjarden_water)#convert to records
Cili2_Storfjarden_water_rek <- data.frame(Cili2_Storfjarden_water_rek)
ggplot(Cili2_Storfjarden_water_rek, aes(fill=variable, y=value, x=date)) + 
    geom_bar(position="fill", stat="identity")+scale_fill_manual(values=c("#000000", "white", "#F0E442", "#E69F00", "#D55E00", "#CC79A7", "#56B4E9", "#0072B2", "#999999", "#009E73"))
ggsave("/data/scratch/metabarcoding/processed_runs/seaice/BalticCiliates/Cili2_Storfjarden_water_succ.svg")


CiliFunct2_Krogarviken_ice=read.table("/data/scratch/metabarcoding/processed_runs/seaice/BalticCiliates/CiliFunct2_Krogarviken_ice.txt",header=T,sep="\t")
CiliFunct2_Krogarviken_ice_rek=melt(CiliFunct2_Krogarviken_ice)#convert to records
CiliFunct2_Krogarviken_ice_rek <- data.frame(CiliFunct2_Krogarviken_ice_rek)
ggplot(CiliFunct2_Krogarviken_ice_rek, aes(fill=variable, y=value, x=date)) + 
    geom_bar(position="fill", stat="identity")+scale_fill_manual(values=c("#000000", "#E69F00", "#D55E00", "#CC79A7", "#999999", "#56B4E9", "#0072B2", "#009E73", "#F0E442"))
ggsave("/data/scratch/metabarcoding/processed_runs/seaice/BalticCiliates/CiliFunct2_Krogarviken_ice_succ.svg")

CiliFunct2_Krogarviken_uiw=read.table("/data/scratch/metabarcoding/processed_runs/seaice/BalticCiliates/CiliFunct2_Krogarviken_uiw.txt",header=T,sep="\t")
CiliFunct2_Krogarviken_uiw_rek=melt(CiliFunct2_Krogarviken_uiw)#convert to records
CiliFunct2_Krogarviken_uiw_rek <- data.frame(CiliFunct2_Krogarviken_uiw_rek)
ggplot(CiliFunct2_Krogarviken_uiw_rek, aes(fill=variable, y=value, x=date)) + 
    geom_bar(position="fill", stat="identity")+scale_fill_manual(values=c("#000000", "#E69F00", "#D55E00", "#CC79A7", "#999999", "#56B4E9", "#0072B2", "#009E73", "#F0E442"))
ggsave("/data/scratch/metabarcoding/processed_runs/seaice/BalticCiliates/CiliFunct2_Krogarviken_uiw_succ.svg")

CiliFunct2_Krogarviken_water=read.table("/data/scratch/metabarcoding/processed_runs/seaice/BalticCiliates/CiliFunct2_Krogarviken_water.txt",header=T,sep="\t")
CiliFunct2_Krogarviken_water_rek=melt(CiliFunct2_Krogarviken_water)#convert to records
CiliFunct2_Krogarviken_water_rek <- data.frame(CiliFunct2_Krogarviken_water_rek)
ggplot(CiliFunct2_Krogarviken_water_rek, aes(fill=variable, y=value, x=date)) + 
    geom_bar(position="fill", stat="identity")+scale_fill_manual(values=c("#000000", "#E69F00", "#D55E00", "#CC79A7", "#999999", "#56B4E9", "#0072B2", "#009E73", "#F0E442"))
ggsave("/data/scratch/metabarcoding/processed_runs/seaice/BalticCiliates/CiliFunct2_Krogarviken_water_succ.svg")

CiliFunct2_Storfjarden_ice=read.table("/data/scratch/metabarcoding/processed_runs/seaice/BalticCiliates/CiliFunct2_Storfjarden_ice.txt",header=T,sep="\t")
CiliFunct2_Storfjarden_ice_rek=melt(CiliFunct2_Storfjarden_ice)#convert to records
CiliFunct2_Storfjarden_ice_rek <- data.frame(CiliFunct2_Storfjarden_ice_rek)
ggplot(CiliFunct2_Storfjarden_ice_rek, aes(fill=variable, y=value, x=date)) + 
    geom_bar(position="fill", stat="identity")+scale_fill_manual(values=c("#000000", "#E69F00", "#D55E00", "#CC79A7", "#999999", "#56B4E9", "#0072B2", "#009E73", "#F0E442"))
ggsave("/data/scratch/metabarcoding/processed_runs/seaice/BalticCiliates/CiliFunct2_Storfjarden_ice_succ.svg")

CiliFunct2_Storfjarden_uiw=read.table("/data/scratch/metabarcoding/processed_runs/seaice/BalticCiliates/CiliFunct2_Storfjarden_uiw.txt",header=T,sep="\t")
CiliFunct2_Storfjarden_uiw_rek=melt(CiliFunct2_Storfjarden_uiw)#convert to records
CiliFunct2_Storfjarden_uiw_rek <- data.frame(CiliFunct2_Storfjarden_uiw_rek)
ggplot(CiliFunct2_Storfjarden_uiw_rek, aes(fill=variable, y=value, x=date)) + 
    geom_bar(position="fill", stat="identity")+scale_fill_manual(values=c("#000000", "#E69F00", "#D55E00", "#CC79A7", "#999999", "#56B4E9", "#0072B2", "#009E73", "#F0E442"))
ggsave("/data/scratch/metabarcoding/processed_runs/seaice/BalticCiliates/CiliFunct2_Storfjarden_uiw_succ.svg")

CiliFunct2_Storfjarden_water=read.table("/data/scratch/metabarcoding/processed_runs/seaice/BalticCiliates/CiliFunct2_Storfjarden_water.txt",header=T,sep="\t")
CiliFunct2_Storfjarden_water_rek=melt(CiliFunct2_Storfjarden_water)#convert to records
CiliFunct2_Storfjarden_water_rek <- data.frame(CiliFunct2_Storfjarden_water_rek)
ggplot(CiliFunct2_Storfjarden_water_rek, aes(fill=variable, y=value, x=date)) + 
    geom_bar(position="fill", stat="identity")+scale_fill_manual(values=c("#000000", "#E69F00", "#D55E00", "#CC79A7", "#999999", "#56B4E9", "#0072B2", "#009E73", "#F0E442"))
ggsave("/data/scratch/metabarcoding/processed_runs/seaice/BalticCiliates/CiliFunct2_Storfjarden_water_succ.svg")


```
```{r}

Cili_vertical_drift=read.table("/data/scratch/metabarcoding/processed_runs/seaice/BalticCiliates/CiliophoraVerticalStacks_drift.txt",header=T,sep="\t")
Cili_vertical_drift_rek=melt(Cili_vertical_drift)#convert to records
Cili_vertical_drift_rek <- data.frame(Cili_vertical_drift_rek)
ggplot(Cili_vertical_drift_rek, aes(fill=variable, y=value, x=vertical)) + 
    geom_bar(position="fill", stat="identity")+scale_fill_manual(values=c("#000000", "white", "#F0E442", "#E69F00", "#D55E00", "#CC79A7", "#56B4E9", "#0072B2", "#999999", "#009E73"))
ggsave("/data/scratch/metabarcoding/processed_runs/seaice/BalticCiliates/Cili_vertical_drift_stacks.svg")

Cili_vertical_pack=read.table("/data/scratch/metabarcoding/processed_runs/seaice/BalticCiliates/CiliophoraVerticalStacks_pack.txt",header=T,sep="\t")
Cili_vertical_pack_rek=melt(Cili_vertical_pack)#convert to records
Cili_vertical_pack_rek <- data.frame(Cili_vertical_pack_rek)
ggplot(Cili_vertical_pack_rek, aes(fill=variable, y=value, x=vertical)) + 
    geom_bar(position="fill", stat="identity")+scale_fill_manual(values=c("#000000", "white", "#F0E442", "#E69F00", "#D55E00", "#CC79A7", "#56B4E9", "#0072B2", "#999999", "#009E73"))
ggsave("/data/scratch/metabarcoding/processed_runs/seaice/BalticCiliates/Cili_vertical_pack_stacks.svg")

Cili_vertical_fast=read.table("/data/scratch/metabarcoding/processed_runs/seaice/BalticCiliates/CiliophoraVerticalStacks_fast.txt",header=T,sep="\t")
Cili_vertical_fast_rek=melt(Cili_vertical_fast)#convert to records
Cili_vertical_fast_rek <- data.frame(Cili_vertical_fast_rek)
ggplot(Cili_vertical_fast_rek, aes(fill=variable, y=value, x=vertical)) + 
    geom_bar(position="fill", stat="identity")+scale_fill_manual(values=c("#000000", "white", "#F0E442", "#E69F00", "#D55E00", "#CC79A7", "#56B4E9", "#0072B2", "#999999", "#009E73"))
ggsave("/data/scratch/metabarcoding/processed_runs/seaice/BalticCiliates/Cili_vertical_fast_stacks.svg")


CiliFunct_vertical_drift=read.table("/data/scratch/metabarcoding/processed_runs/seaice/BalticCiliates/CiliophoraFunctionsVerticalStacks_drift.txt",header=T,sep="\t")
CiliFunct_vertical_drift_rek=melt(CiliFunct_vertical_drift)#convert to records
CiliFunct_vertical_drift_rek <- data.frame(CiliFunct_vertical_drift_rek)
ggplot(CiliFunct_vertical_drift_rek, aes(fill=variable, y=value, x=vertical)) + 
    geom_bar(position="fill", stat="identity")+scale_fill_manual(values=c("#000000", "#E69F00", "#D55E00", "#CC79A7", "#999999", "#56B4E9", "#0072B2", "#009E73", "#F0E442"))
ggsave("/data/scratch/metabarcoding/processed_runs/seaice/BalticCiliates/CiliFunct_vertical_drift_stacks.svg")

CiliFunct_vertical_pack=read.table("/data/scratch/metabarcoding/processed_runs/seaice/BalticCiliates/CiliophoraFunctionsVerticalStacks_pack.txt",header=T,sep="\t")
CiliFunct_vertical_pack_rek=melt(CiliFunct_vertical_pack)#convert to records
CiliFunct_vertical_pack_rek <- data.frame(CiliFunct_vertical_pack_rek)
ggplot(CiliFunct_vertical_pack_rek, aes(fill=variable, y=value, x=vertical)) + 
    geom_bar(position="fill", stat="identity")+scale_fill_manual(values=c("#000000", "#E69F00", "#D55E00", "#CC79A7", "#999999", "#56B4E9", "#0072B2", "#009E73", "#F0E442"))
ggsave("/data/scratch/metabarcoding/processed_runs/seaice/BalticCiliates/CiliFunct_vertical_pack_stacks.svg")

CiliFunct_vertical_fast=read.table("/data/scratch/metabarcoding/processed_runs/seaice/BalticCiliates/CiliophoraFunctionsVerticalStacks_fast.txt",header=T,sep="\t")
CiliFunct_vertical_fast_rek=melt(CiliFunct_vertical_fast)#convert to records
CiliFunct_vertical_fast_rek <- data.frame(CiliFunct_vertical_fast_rek)
ggplot(CiliFunct_vertical_fast_rek, aes(fill=variable, y=value, x=vertical)) + 
    geom_bar(position="fill", stat="identity")+scale_fill_manual(values=c("#000000", "#E69F00", "#D55E00", "#CC79A7", "#999999", "#56B4E9", "#0072B2", "#009E73", "#F0E442"))
ggsave("/data/scratch/metabarcoding/processed_runs/seaice/BalticCiliates/CiliFunct_vertical_fast_stacks.svg")


Cili_vertical=read.table("/data/scratch/metabarcoding/processed_runs/seaice/BalticCiliates/CiliophoraVertical.txt",header=T,sep="\t")

Cili_verticaldata_1 <- Cili_vertical[,6:47]
Cili_verticaldata_2 <- Cili_vertical[,1:5]
Cili_verticalord <- metaMDS(Cili_verticaldata_1, try = 50, trymax = 50)
Cili_verticalord

data.scores = as.data.frame(scores(Cili_verticalord))
#add columns to data frame 
data.scores$sample = Cili_verticaldata_2$sample
#data.scores$sampletype = Cili_verticaldata_2$sampletype
data.scores$place = Cili_verticaldata_2$place
data.scores$vertical = Cili_verticaldata_2$vertical
xx = ggplot(data.scores, aes(x = NMDS1, y = NMDS2)) + 
    geom_point(size = 14, aes( shape = vertical, colour = place, fill = place))+ 
    theme(axis.text.y = element_text(colour = "black", size = 12, face = "plain"), 
    axis.text.x = element_text(colour = "black", face = "plain", size = 12), 
    legend.text = element_text(size = 12, face ="plain", colour ="black"), 
    legend.position = "none", axis.title.y = element_text(face = "plain", size = 14), 
    axis.title.x = element_text(face = "plain", size = 14, colour = "black"), 
    legend.title = element_text(size = 14, colour = "black", face = "plain"), 
    panel.background = element_blank(), panel.border = element_rect(colour = "black", fill = NA, size = 1.2),
    legend.key=element_blank()) + 
    labs(x = "NMDS1", y = "NMDS2", shape = "sampletype")  + 
    scale_shape_manual(values=c(22, 25, 21, 5,  23, 1, 24))+
    scale_colour_manual(values = c("red", "darkgreen", "blue")) 
    scale_fill_manual(values = c("#E69F00", "#E69F00", "#E69F00", "#E69F00", "#E69F00", "#E69F00", "#E69F00"))
#xx

ggsave("/data/scratch/metabarcoding/processed_runs/seaice/BalticCiliates/Cili_vertical_NMDS.svg")


Cili_verticalord2 <- capscale(Cili_verticaldata_1 ~ vertical, Cili_verticaldata_2, dist="binomial")
Cili_verticalord2
co=c("red", "darkgreen", "blue")
shape=c(22, 25, 21, 5,  23, 1, 24)
svg("/data/scratch/metabarcoding/processed_runs/seaice/BalticCiliates/Cili_vertical_cap.svg")
plot(Cili_verticalord2, type="n")
points(Cili_verticalord2, col=co[Cili_verticaldata_2$place], pch=shape[Cili_verticaldata_2$vertical], bg=co[Cili_verticaldata_2$place], cex=5)

ordiellipse(Cili_verticalord2, groups=Cili_verticaldata_2$vertical, kind = "ehull", label=TRUE) 
#txt <- ord(Stress)
#legend('topleft', txt, cex=1)
dev.off()
summary(Cili_verticalord2)
permutest(Cili_verticalord2, permutations = 999, model = "full")

adonis(Cili_verticaldata_1 ~ vertical, Cili_verticaldata_2, dist="binomial")
pair2_binomial <- adonis.pair(vegdist(Cili_verticaldata_1, method = "binomial"), Cili_verticaldata_2$vertical, nper = 999, corr.method = "holm")
pair2_binomial <- adonis.pair(vegdist(Cili_verticaldata_1, method = "binomial"), Cili_verticaldata_2$sampletype, nper = 999, corr.method = "holm")

mod <- varpart(Cili_verticaldata_1, ~ sampletype, ~ vertical, ~ place, data=Cili_verticaldata_2, transfo="log")
mod

svg("/data/scratch/metabarcoding/processed_runs/seaice/BalticCiliates/Cili_vertical_varpart.svg")
showvarparts(4, bg=2:5)
plot(mod, bg=2:5)
# An alternative formulation of the previous model using
# matrices mm1 amd mm2 and Hellinger transformed species data

dev.off()

mod2 <- varpart(Cili_verticaldata_1, ~ vertical, ~ place, data=Cili_verticaldata_2, transfo="log")
mod2

svg("/data/scratch/metabarcoding/processed_runs/seaice/BalticCiliates/Cili_vertical_varpart2.svg")
showvarparts(3, bg=2:4)
plot(mod2, bg=2:4)
# An alternative formulation of the previous model using
# matrices mm1 amd mm2 and Hellinger transformed species data

dev.off()


summary(Cili_verticalord2)

CiliFunct_vertical=read.table("/data/scratch/metabarcoding/processed_runs/seaice/BalticCiliates/CiliophoraFunctionsVertical.txt",header=T,sep="\t")

CiliFunct_verticaldata_1 <- CiliFunct_vertical[,6:16]
CiliFunct_verticaldata_2 <- CiliFunct_vertical[,1:5]
CiliFunct_verticalord <- metaMDS(CiliFunct_verticaldata_1, try = 50, trymax = 50)
CiliFunct_verticalord

data.scores = as.data.frame(scores(CiliFunct_verticalord))
#add columns to data frame 
data.scores$sample = CiliFunct_verticaldata_2$sample
#data.scores$sampletype = CiliFunct_verticaldata_2$sampletype
data.scores$place = CiliFunct_verticaldata_2$place
data.scores$vertical = CiliFunct_verticaldata_2$vertical
xx = ggplot(data.scores, aes(x = NMDS1, y = NMDS2)) + 
    geom_point(size = 14, aes(shape = vertical, colour = place, fill = place))+ 
    theme(axis.text.y = element_text(colour = "black", size = 12, face = "plain"), 
    axis.text.x = element_text(colour = "black", face = "plain", size = 12), 
    legend.text = element_text(size = 12, face ="plain", colour ="black"), 
    legend.position = "none", axis.title.y = element_text(face = "plain", size = 14), 
    axis.title.x = element_text(face = "plain", size = 14, colour = "black"), 
    legend.title = element_text(size = 14, colour = "black", face = "plain"), 
    panel.background = element_blank(), panel.border = element_rect(colour = "black", fill = NA, size = 1.2),
    legend.key=element_blank()) + 
    labs(x = "NMDS1", y = "NMDS2", shape = "sampletype")  + 
    scale_shape_manual(values=c(22, 25, 21, 5,  23, 1, 24))+
    scale_colour_manual(values = c("red", "darkgreen", "blue")) 
    scale_fill_manual(values = c("#E69F00", "#E69F00", "#E69F00", "#E69F00", "#E69F00", "#E69F00", "#E69F00"))
#xx

ggsave("/data/scratch/metabarcoding/processed_runs/seaice/BalticCiliates/CiliFunct_vertical_NMDS.svg")


CiliFunct_verticalord2 <- capscale(CiliFunct_verticaldata_1 ~ vertical, CiliFunct_verticaldata_2, dist="binomial")
CiliFunct_verticalord2
co=c("red", "darkgreen", "blue")
shape=c(22, 25, 21, 5,  23, 1, 24)
svg("/data/scratch/metabarcoding/processed_runs/seaice/BalticCiliates/CiliFunct_vertical_cap.svg")
plot(CiliFunct_verticalord2, type="n")
points(CiliFunct_verticalord2, col=co[CiliFunct_verticaldata_2$place], pch=shape[CiliFunct_verticaldata_2$vertical],
bg=co[CiliFunct_verticaldata_2$place], cex=5)

ordiellipse(CiliFunct_verticalord2, groups=CiliFunct_verticaldata_2$vertical, kind = "ehull", label=TRUE) 
#txt <- ord(Stress)
#legend('topleft', txt, cex=1)
dev.off()
summary(CiliFunct_verticalord2)
permutest(CiliFunct_verticalord2, permutations = 999, model = "full")
pair2_binomial <- adonis.pair(vegdist(CiliFunct_verticaldata_1, method = "binomial"), CiliFunct_verticaldata_2$place, nper = 999, corr.method = "holm")

mod <- varpart(CiliFunct_verticaldata_1, ~ sampletype, ~ vertical, ~ place, data=CiliFunct_verticaldata_2, transfo="log")
mod

svg("/data/scratch/metabarcoding/processed_runs/seaice/BalticCiliates/CiliFunct_vertical_varpart.svg")
showvarparts(4, bg=2:5)
plot(mod, bg=2:5)
# An alternative formulation of the previous model using
# matrices mm1 amd mm2 and Hellinger transformed species data

dev.off()

mod2 <- varpart(CiliFunct_verticaldata_1, ~ vertical, ~ place, data=CiliFunct_verticaldata_2, transfo="log")
mod2

svg("/data/scratch/metabarcoding/processed_runs/seaice/BalticCiliates/CiliFunct_vertical_varpart2.svg")
showvarparts(3, bg=2:4)
plot(mod2, bg=2:4)
# An alternative formulation of the previous model using
# matrices mm1 amd mm2 and Hellinger transformed species data

dev.off()


summary(CiliFunct_verticalord2)


```{r}
#read in data
fauna=read.table("/data/scratch/metabarcoding/processed_runs/seaice/BalticCiliates/ForAEMsLCBDs.fauna.txt",header=T, row.names=1, sep="\t")
fauna=read.table("/data/scratch/metabarcoding/processed_runs/seaice/BalticCiliates/ForAEMsLCBDs.fauna.functions.txt",header=T, row.names=1, sep="\t")
sampling=read.table("/data/scratch/metabarcoding/processed_runs/seaice/BalticCiliates/ForAEMsLCBDs.sampling.txt",header=T, row.names=1, sep="\t")
#sediment=read.table("/data/scratch/metabarcoding/processed_runs/seaice/BalticCiliates/ForAEMsLCBDs.sediment.txt",header=T, row.names=1, sep="\t",dec=",")
#waterquality=read.table("/data/scratch/metabarcoding/processed_runs/seaice/BalticCiliates/ForAEMsLCBDs.waterquality.txt",header=T, row.names=1, sep="\t",dec=",")
xy=read.table("/data/scratch/metabarcoding/processed_runs/seaice/BalticCiliates/ForAEMsLCBDs.xy.txt",header=T, row.names=1, sep="\t")

sediment=read.table("/data/scratch/metabarcoding/processed_runs/seaice/BalticCiliates/ForAEMsLCBDs.sediment.nonas.txt",header=T, row.names=1, sep="\t",dec=",")
waterquality=read.table("/data/scratch/metabarcoding/processed_runs/seaice/BalticCiliates/ForAEMsLCBDs.waterquality.nonas.txt",header=T, row.names=1, sep="\t",dec=",")

fauna=read.table("/data/scratch/metabarcoding/processed_runs/seaice/BalticCiliates/ForAEMsLCBDs.fauna.nonas1.txt",header=T, row.names=1, sep="\t")
fauna=read.table("/data/scratch/metabarcoding/processed_runs/seaice/BalticCiliates/ForAEMsLCBDs.fauna.functions.nonas1.txt",header=T, row.names=1, sep="\t")
sampling=read.table("/data/scratch/metabarcoding/processed_runs/seaice/BalticCiliates/ForAEMsLCBDs.sampling.nonas1.txt",header=T, row.names=1, sep="\t")
sediment=read.table("/data/scratch/metabarcoding/processed_runs/seaice/BalticCiliates/ForAEMsLCBDs.sediment.nonas1.txt",header=T, row.names=1, sep="\t",dec=",")
waterquality=read.table("/data/scratch/metabarcoding/processed_runs/seaice/BalticCiliates/ForAEMsLCBDs.waterquality.nonas1.txt",header=T, row.names=1, sep="\t",dec=",")


waterquality[,1:length(waterquality)]=sapply(waterquality[,1:length(waterquality)],function(x)as.numeric(as.character(x)))
sediment[,1:length(sediment)]=sapply(sediment[,1:length(sediment)],function(x)as.numeric(as.character(x)))
fauna[,1:length(fauna)]=sapply(fauna[,1:length(fauna)],function(x)as.integer(as.character(x)))
sampling[,1] = as.factor(sampling[,1])
sampling[,2] = as.Date(sampling[,2], "%Y-%m-%d")


library(vegan)
library(ade4)
library(packfor)
library(AEM)


```

#checking correlations
```{r}
temperature.trend <- function(waterqual, site.ID.tags, sampling) 
{
  n = length(site.ID.tags)
  res = matrix(NA,n,4)
  rownames(res) = paste("Site",site.ID.tags, sep=".")
  colnames(res)= c("slope","Rsquare","adjRsquare","p-value")
  for(i in 1:n) {
    curr.station <- site.ID.tags[i]
    SI <- sampling[sampling$STATION == curr.station, ]
    WQ <- waterqual[sampling$STATION == curr.station, ]
    re <- lm(WQ$WTEMP ~ SI$SAMPLE_DATE)
    res[i,1] = summary(re)$coefficients[2,1]
    res[i,2] = summary(re)$r.squared
    res[i,3] = summary(re)$adj.r.squared
    f.vector = summary(re)$fstatistic
    res[i,4] = pf(f.vector[1],f.vector[2],f.vector[3], lower.tail=FALSE)
  }
  res
}


(res <- temperature.trend(waterquality$WTEMP, rownames(xy), sampling))
#it has somekind of array() problem

dim(sampling)
dim(waterquality)
dim(xy)
levels(waterquality)
summary(sampling)

```

#LCBD function
```{r}
beta.div <- function(Y, method="hellinger", sqrt.D=FALSE, samp=TRUE, nperm=999, save.D=FALSE, clock=FALSE)
  #
  # Compute estimates of total beta diversity as the total variance in Y, 
  # for 20 dissimilarity coefficients or analysis of raw data (not recommended). 
  # LCBD indices are tested by permutation within columns of Y.
  # This version includes direct calculation of the Jaccard, Sorensen and Ochiai 
  # coefficients for presence-absence data.
  #
  # Arguments --
  # 
  # Y : community composition data matrix.
  # method : name of one of the 20 dissimilarity coefficients, or "none" for
#          direct calculation on Y (also the case with method="euclidean").
# sqrt.D : If sqrt.D=TRUE, the distances in matrix D are square-rooted before 
#          computation of SStotal, BDtotal and LCBD. 
# samp : If samp=TRUE, the abundance-based distances (ab.jaccard, ab.sorensen,
#        ab.ochiai, ab.simpson) are computed for sample data. If samp=FALSE, 
#        they are computed for true population data.
# nperm : Number of permutations for test of LCBD.
# save.D : If save.D=TRUE, the distance matrix will appear in the output list.
# clock : If clock=TRUE, the computation time is printed in the R console.
#
# License: GPL-2 
# Author:: Pierre Legendre, December 2012, April-May 2013
{
  ### Internal functions
  centre <- function(D,n)
    # Centre a square matrix D by matrix algebra
    # mat.cen = (I - 11'/n) D (I - 11'/n)
  {	One <- matrix(1,n,n)
  mat <- diag(n) - One/n
  mat.cen <- mat %*% D %*% mat
  }
  ###
  BD.group1 <- function(Y, method, save.D, per)
  {
    if(method=="profiles") Y = decostand(Y, "total")
    if(method=="hellinger") Y = decostand(Y, "hellinger")
    if(method=="chord") Y = decostand(Y, "norm")
    if(method=="chisquare") Y = decostand(Y, "chi.square")
    #
    s <- scale(Y, center=TRUE, scale=FALSE)^2   # eq. 1
    SStotal <- sum(s)          # eq. 2
    BDtotal <- SStotal/(n-1)   # eq. 3
    if(!per) { SCBD<-apply(s,2,sum)/SStotal }else{ SCBD<-NA }  # eqs. 4a and 4b
    LCBD <- apply(s, 1, sum)/SStotal  # eqs. 5a and 5b
    #
    D <- NA
    if(!per & save.D)   D <- dist(Y)
    #
    out <- list(SStotal_BDtotal=c(SStotal,BDtotal), SCBD=SCBD, LCBD=LCBD, 
                method=method, D=D)
  }
  ###
  BD.group2 <- function(Y, method, sqrt.D)
  {
    if(method == "divergence") {
      D = D11(Y)		
      
    } else if(any(method == 
                  c("jaccard","sorensen","ochiai"))) 
    {
      if(method=="jaccard") D = dist.binary(Y, method=1) # ade4 takes sqrt(D)
      if(method=="sorensen")  D = dist.binary(Y, method=5) #ade4 takes sqrt(D)
      if(method=="ochiai") D = dist.binary(Y, method=7) # ade4 takes sqrt(D)
      
    } else if(any(method == 
                  c("manhattan","canberra","whittaker","percentagedifference","wishart"))) 
    {
      if(method=="manhattan") D = vegdist(Y, "manhattan")
      if(method=="canberra")  D = vegdist(Y, "canberra")
      if(method=="whittaker") D = vegdist(decostand(Y,"total"),"manhattan")/2
      if(method=="percentagedifference") D = vegdist(Y, "bray")
      if(method=="wishart")   D = WishartD(Y)
    } else {
      if(method=="modmeanchardiff") D = D19(Y)
      if(method=="kulczynski")  D = vegdist(Y, "kulczynski")
      if(method=="ab.jaccard")  D = chao(Y, coeff="Jaccard", samp=samp)
      if(method=="ab.sorensen") D = chao(Y, coeff="Sorensen", samp=samp)
      if(method=="ab.ochiai")   D = chao(Y, coeff="Ochiai", samp=samp)
      if(method=="ab.simpson")  D = chao(Y, coeff="Simpson", samp=samp)
    }
    #
    if(sqrt.D) D = sqrt(D)
    SStotal <- sum(D^2)/n      # eq. 8
    BDtotal <- SStotal/(n-1)   # eq. 3
    delta1 <- centre(as.matrix(-0.5*D^2), n)   # eq. 9
    LCBD <- diag(delta1)/SStotal               # eq. 10b
    #
    out <- list(SStotal_BDtotal=c(SStotal,BDtotal), LCBD=LCBD, 
                method=method, D=D)
  }
  ###
  ###
  method <- match.arg(method, c("euclidean", "manhattan", "modmeanchardiff", "profiles", "hellinger", "chord", "chisquare", "divergence", "canberra", "whittaker", "percentagedifference", "wishart", "kulczynski", "ab.jaccard", "ab.sorensen","ab.ochiai","ab.simpson","jaccard","sorensen","ochiai","none"))
  #
  if(any(method == c("profiles", "hellinger", "chord", "chisquare", "manhattan", "modmeanchardiff", "divergence", "canberra", "whittaker", "percentagedifference", "kulczynski"))) require(vegan)
  if(any(method == c("jaccard","sorensen","ochiai"))) require(ade4)
  #
  if(is.table(Y)) Y <- Y[1:nrow(Y),1:ncol(Y)]    # In case class(Y) is "table"
  n <- nrow(Y)
  #
  aa <- system.time({
    if(any(method == 
           c("euclidean", "profiles", "hellinger", "chord", "chisquare","none"))) {
      note <- "Info -- This coefficient is Euclidean"
      res <- BD.group1(Y, method, save.D, per=FALSE)
      #
      # Permutation test for LCBD indices, distances group 1
      if(nperm>0) {
        p <- ncol(Y)
        nGE.L = rep(1,n)
        for(iperm in 1:nperm) {
          Y.perm = apply(Y,2,sample)
          res.p <- BD.group1(Y.perm, method, save.D, per=TRUE)
          ge <- which(res.p$LCBD >= res$LCBD)
          nGE.L[ge] <- nGE.L[ge] + 1
        }
        p.LCBD <- nGE.L/(nperm+1)
      } else { p.LCBD <- NA }
      #
      if(save.D) { D <- res$D } else { D <- NA }
      #
      out <- list(SStotal_BDtotal=res$SStotal_BDtotal, SCBD=res$SCBD, 
                  LCBD=res$LCBD, p.LCBD=p.LCBD, method=method, note=note, D=D)
      
    } else {
      #
      if(method == "divergence") {
        note = "Info -- This coefficient is Euclidean"
      } else if(any(method == c("jaccard","sorensen","ochiai"))) {
        note = c("Info -- This coefficient is Euclidean because dist.binary ",
                 "of ade4 computes it as sqrt(D). Use beta.div with option sqrt.D=FALSE")
      } else if(any(method == 
                    c("manhattan","canberra","whittaker","percentagedifference","wishart"))) {
        if(sqrt.D) {
          note = "Info -- This coefficient, in the form sqrt(D), is Euclidean"
        } else {
          note = c("Info -- For this coefficient, sqrt(D) would be Euclidean", 
                   "Use is.euclid(D) of ade4 to check Euclideanarity of this D matrix")
        }
      } else {
        note = c("Info -- This coefficient is not Euclidean", 
                 "Use is.euclid(D) of ade4 to check Euclideanarity of this D matrix")
      }
      #
      res <- BD.group2(Y, method, sqrt.D)
      #
      # Permutation test for LCBD indices, distances group 2
      if(nperm>0) {
        nGE.L = rep(1,n)
        for(iperm in 1:nperm) {
          Y.perm = apply(Y,2,sample)
          res.p <- BD.group2(Y.perm, method, sqrt.D)
          ge <- which(res.p$LCBD >= res$LCBD)
          nGE.L[ge] <- nGE.L[ge] + 1
        }
        p.LCBD <- nGE.L/(nperm+1)
      } else { p.LCBD <- NA }
      #
      if(sqrt.D) note.sqrt.D<-"sqrt.D=TRUE"  else  note.sqrt.D<-"sqrt.D=FALSE"
      if(save.D) { D <- res$D } else { D <- NA }
      #
      out <- list(SStotal_BDtotal=res$SStotal_BDtotal, LCBD=res$LCBD,  
                  p.LCBD=p.LCBD, method=c(method,note.sqrt.D), note=note, D=D)
    }
    #
  })
  aa[3] <- sprintf("%2f",aa[3])
  if(clock) cat("Time for computation =",aa[3]," sec\n")
  #
  class(out) <- "beta.div"
  out
}

D11 <- function(Y, algo=1)
  #
  # Compute Clark's coefficient of divergence. 
  # Coefficient D11 in Legendre and Legendre (2012, eq. 7.51).
  #
  # License: GPL-2 
  # Author:: Pierre Legendre, April 2011
{
  Y <- as.matrix(Y)
  n <- nrow(Y)
  p <- ncol(Y)
  # Prepare to divide by pp = (p-d) = no. species present at both sites
  Y.ap <- 1 - decostand(Y, "pa")
  d <- Y.ap %*% t(Y.ap)
  pp <- p-d   # n. species present at the two compared sites
  #
  if(algo==1) {   # Faster algorithm
    D <- matrix(0, n, n)
    for(i in 2:n) {
      for(j in 1:(i-1)) {
        num <- (Y[i,]-Y[j,])
        den <- (Y[i,]+Y[j,])
        sel <- which(den > 0)
        D[i,j] = sqrt(sum((num[sel]/den[sel])^2)/pp[i,j])
      }
    }
    #
  } else {   # Slower algorithm 
    D <- matrix(0, n, n)
    for(i in 2:n) {
      for(j in 1:(i-1)) {
        temp = 0
        for(p2 in 1:p) {
          den = Y[i,p2] + Y[j,p2]
          if(den > 0) {
            temp = temp + ((Y[i,p2] - Y[j,p2])/den)^2
          }
        }
        D[i,j] = sqrt(temp/pp[i,j])
      }
    }
    #
  }	
  DD <- as.dist(D)
}

D19 <- function(Y)
  #
  # Compute the Modified mean character difference.
  # Coefficient D19 in Legendre and Legendre (2012, eq. 7.46).
  # Division is by pp = number of species present at the two compared sites
  #
  # License: GPL-2 
  # Author:: Pierre Legendre, April 2011
{
  Y <- as.matrix(Y)
  n <- nrow(Y)
  p <- ncol(Y)
  # Prepare to divide by pp = (p-d) = n. species present at both sites
  Y.ap <- 1 - decostand(Y, "pa")
  d <- Y.ap %*% t(Y.ap)
  pp <- p-d   # n. species present at the two compared sites
  #
  D <- vegdist(Y, "manhattan")
  DD <- as.dist(as.matrix(D)/pp)
}

WishartD <- function(Y)
  #
  # Compute dissimilarity - 1 - Wishart similarity ratio (Wishart 1969).
  #
  # License: GPL-2 
  # Author:: Pierre Legendre, August 2012
{
  CP = crossprod(t(Y))
  SS = apply(Y^2,1,sum)
  n = nrow(Y)
  mat.sq = matrix(0, n, n)
  for(i in 2:n) {
    for(j in 1:(n-1)) { mat.sq[i,j] = CP[i,j]/(SS[i] + SS[j] - CP[i,j]) }
  }
  mat = 1 - as.dist(mat.sq)
}

chao <- function(mat, coeff="Jaccard", samp=TRUE)
  #
  # Compute Chao et al. (2006) abundance-based indices.
  #
  # Arguments -
  # mat = data matrix, species abundances
  # coef = "Jaccard" : modified abundance-based Jaccard index
  #        "Sorensen": modified abundance-based SÃ¸rensen index
  #        "Ochiai"  : modified abundance-based Ochiai index
  #        "Simpson" : modified abundance-based Simpson index
  # samp=TRUE : Compute dissimilarities for sample data
  #     =FALSE: Compute dissimilarities for true population data
#
# Details -
# For coeff="Jaccard", the output values are identical to those
# produced by vegan's function vegdist(mat, "chao").
#
# Help received from A. Chao and T. C. Hsieh in July 2012 for the computation  
# of dissimilarities for true population data is gratefully acknowledged.
#
# Reference --
# Chao, A., R. L. Chazdon, R. K. Colwell and T. J. Shen. 2006. 
# Abundance-based similarity indices and their estimation when there 
# are unseen species in samples. Biometrics 62: 361â371.
#
# License: GPL-2 
# Author:: Pierre Legendre, July 2012
{
  require(vegan)
  nn = nrow(mat)
  res = matrix(0,nn,nn)
  if(samp) {   # First for sample data
    for(k in 2:nn) {
      for(j in 1:(k-1)) {
        #cat("k =",k,"  j =",j,"\n")
        v1 = mat[j,]   # Vector 1
        v2 = mat[k,]   # Vector 2
        v1.pa = decostand(v1,"pa")   # Vector 1 in presence-absence form
        v2.pa = decostand(v2,"pa")   # Vector 2 in presence-absence form
        N.j = sum(v1)   # Sum of abundances in vector 1
        N.k = sum(v2)   # Sum of abundances in vector 2
        shared.sp = v1.pa * v2.pa   # Vector of shared species ("pa")
        if(sum(shared.sp) == 0) { 
          res[k,j] = 1
        } else {
          C.j = sum(shared.sp * v1)   # Sum of shared sp. abundances in v1
          C.k = sum(shared.sp * v2)   # Sum of shared sp. abundances in v2
          # a1.j = sum(shared.sp * v1.pa)
          # a1.k = sum(shared.sp * v2.pa)
          a1.j = length(which((shared.sp * v2) == 1)) # Singletons in v2
          a1.k = length(which((shared.sp * v1) == 1)) # Singletons in v1
          a2.j = length(which((shared.sp * v2) == 2)) # Doubletons in v2
          if(a2.j == 0) a2.j <- 1
          a2.k = length(which((shared.sp * v1) == 2)) # Doubletons in v1
          if(a2.k == 0) a2.k <- 1
          # S.j = sum(v1[which(v2 == 1)]) # Sum abund. in v1 for singletons in v2
          # S.k = sum(v2[which(v1 == 1)]) # Sum abund. in v2 for singletons in v1
          sel2 = which(v2 == 1)
          sel1 = which(v1 == 1)
          if(length(sel2)>0) S.j = sum(v1[sel2]) else S.j = 0
          if(length(sel1)>0) S.k = sum(v2[sel1]) else S.k = 0
          
          U.j = (C.j/N.j) + ((N.k-1)/N.k) * (a1.j/(2*a2.j)) * (S.j/N.j) # Eq. 11
          if(U.j > 1) U.j <- 1
          U.k = (C.k/N.k) + ((N.j-1)/N.j) * (a1.k/(2*a2.k)) * (S.k/N.k) # Eq. 12
          if(U.k > 1) U.k <- 1
          
          if(coeff == "Jaccard") {                     # "Jaccard"
            res[k,j] = 1 - (U.j*U.k/(U.j + U.k - U.j*U.k))
          } else if(coeff == "Sorensen") {         # "Sorensen"
            res[k,j] = 1 - (2*U.j*U.k/(U.j + U.k))
          } else if(coeff == "Ochiai") {           # "Ochiai"
            res[k,j] = 1 - (sqrt(U.j*U.k))
          } else if(coeff == "Simpson") { 
            # Simpson (1943), or Lennon et al. (2001) in Chao et al. (2006)
            res[k,j] = 1 -
              (U.j*U.k/(U.j*U.k+min((U.j-U.j*U.k),(U.k-U.j*U.k))))
          } else { # 
            stop("Incorrect coefficient name")
          }
        }
      }
    }
    
  } else {   # Now for complete population data
    
    for(k in 2:nn) {
      for(j in 1:(k-1)) {
        v1 = mat[j,]   # Vector 1
        v2 = mat[k,]   # Vector 2
        v1.pa = decostand(v1,"pa")   # Vector 1 in presence-absence form
        v2.pa = decostand(v2,"pa")   # Vector 2 in presence-absence form
        shared.sp = v1.pa * v2.pa    # Vector of shared species ("pa")
        if(sum(shared.sp) == 0) { 
          res[k,j] = 1
        } else {
          N1 = sum(v1)   # Sum of abundances in vector 1
          N2 = sum(v2)   # Sum of abundances in vector 2
          U = sum(shared.sp * v1)/N1   # Sum of shared sp. abundances in v1
          V = sum(shared.sp * v2)/N2   # Sum of shared sp. abundances in v2
          
          if(coeff == "Jaccard") {                     # "Jaccard"
            res[k,j] = 1 - (U*V/(U + V - U*V))
          } else if(coeff == "Sorensen") {         # "Sorensen"
            res[k,j] = 1 - (2*U*V/(U + V))
          } else if(coeff == "Ochiai") {           # "Ochiai"
            res[k,j] = 1 - (sqrt(U*V))
          } else if(coeff == "Simpson") { # "Simpson"
            res[k,j] = 1 - (U*V/(U*V+min((U-U*V),(V-U*V)))) # Eq. ?
          } else { # 
            stop("Incorrect coefficient name")
          }
        }
      }
    }
  }
  res <- as.dist(res)
}

######## End of beta.div function

```

#Calculating LCBD space-time maps
```{r}
season27 <- sampling$SEASON
beta.out.27.spring <- beta.div(fauna[season27=="Spring",], method="hellinger", nperm=999)
signif.27.spring <- which(beta.out.27.spring$p.LCBD <= 0.05)

LCBD.27.spring <- matrix(beta.out.27.spring$LCBD, 6, 9, byrow=TRUE)
rownames(LCBD.27.spring) <- rownames(xy)
colnames(LCBD.27.spring) <- 1:9
#repair the table manually: add column names, add NAs to Storfjarden.
write.table(LCBD.27.spring, file="/data/scratch/metabarcoding/processed_runs/seaice/BalticCiliates/LCBD.27.spring.txt",sep="\t") 
LCBD.27.spring <- read.table("/data/scratch/metabarcoding/processed_runs/seaice/BalticCiliates/LCBD.27.spring.txt",header=T,sep="\t")

LCBD.27.per.site.spring <- apply(LCBD.27.spring, 1, sum)
LCBD.27.per.time.spring <- apply(LCBD.27.spring, 2, sum)


svg("/data/scratch/metabarcoding/processed_runs/seaice/BalticCiliates/Cili_LCBDspacetime.svg")
par(mfrow=c(1,2))
seq.X.27 <- rep(1:9, 6)
seq.Y.27 <- rep(1:6, each=9)
plot(seq.X.27, seq.Y.27, asp=1, type="n", ylab="Sites", xlab="Times", main="Space-time map,
LCBD, spring", ylim=c(1,6), xlim=c(1,9), yaxt="n", cex.axis=0.8)
points(seq.X.27, seq.Y.27, pch=21, col="white", bg="steelblue2",
cex=15*sqrt(beta.out.27.spring$LCBD))
points(seq.X.27[signif.27.spring], seq.Y.27[signif.27.spring], pch=21, col="black",
bg="steelblue2", cex=15*sqrt(beta.out.27.spring$LCBD[signif.27.spring]))
axis(side=2, 1:6, labels=rownames(xy), las=1, cex.axis=0.8)
dev.off()
#the figure needs to be corrected according to the new corrected LCBD.27.spring table, and the order in signif.27.spring where the significants are listed according to descending order in the beta.out.27.spring file LCDB values.

#functions:
svg("/data/scratch/metabarcoding/processed_runs/seaice/BalticCiliates/CiliFunct_LCBDspacetime.svg")
par(mfrow=c(1,2))
seq.X.27 <- rep(1:9, 6)
seq.Y.27 <- rep(1:6, each=9)
plot(seq.X.27, seq.Y.27, asp=1, type="n", ylab="Sites", xlab="Times", main="Space-time map,
LCBD, spring", ylim=c(1,6), xlim=c(1,9), yaxt="n", cex.axis=0.8)
points(seq.X.27, seq.Y.27, pch=21, col="white", bg="steelblue2",
cex=15*sqrt(beta.out.27.spring$LCBD))
points(seq.X.27[signif.27.spring], seq.Y.27[signif.27.spring], pch=21, col="black",
bg="steelblue2", cex=15*sqrt(beta.out.27.spring$LCBD[signif.27.spring]))
axis(side=2, 1:6, labels=rownames(xy), las=1, cex.axis=0.8)
dev.off()
#the figure needs to be corrected according to the new corrected LCBD.27.spring table, and the order in signif.27.spring where the significants are listed according to descending order in the beta.out.27.spring file LCDB values.


#Make space-time maps for richness (taxon and function):
rich <- apply(decostand(fauna, method="pa"), 1, sum)

rich.mat <- matrix(rich, 6, 9, byrow=TRUE)
rownames(rich.mat) <- rownames(xy)
colnames(rich.mat) <- 1:9
rich.per.year.spring <- apply(rich.mat, 2, mean)

par(mfrow=c(2,1))
plot(1:9, rep(0, 9), type="p", xlab="Sampling years", ylab="", main="Richness along
years, Chesapeake, spring", ylim=c(-1,1), pch=21, col="white", bg="steelblue2",
cex=sqrt(rich.per.year.spring))

rich.spring <- as.vector(t(rich.mat))

svg("/data/scratch/metabarcoding/processed_runs/seaice/BalticCiliates/CiliRich_spacetime.svg")
par(mfrow=c(1,2))
seq.X.25 <- rep(1:9, 6)
seq.Y.25 <- rep(1:6, each=9)
plot(seq.X.25, seq.Y.25, asp=1, type="n", ylab="Sites", xlab="Years", main="Space-time map,
Richness, spring", ylim=c(1,6), xlim=c(0,10), yaxt="n", cex.axis=0.8)
points(seq.X.25, seq.Y.25, pch=21, col="white", bg="steelblue2", cex=0.3*sqrt(rich.spring))
axis(side=2, 1:6, labels=rownames(xy), las=1, cex.axis=0.8)
dev.off()
#the figure needs to be corrected according to the new corrected LCBD.27.spring table, and the order in signif.27.spring where the significants are listed according to descending order in the beta.out.27.spring file LCDB values.

even.mat <- read.table("/data/scratch/metabarcoding/processed_runs/seaice/BalticCiliates/even.mat.txt",header=T, row.names=1,sep="\t",dec=",")
even.spring <- as.vector(t(even.mat))

svg("/data/scratch/metabarcoding/processed_runs/seaice/BalticCiliates/CiliEven_spacetime.svg")
par(mfrow=c(1,2))
seq.X.25 <- rep(1:9, 6)
seq.Y.25 <- rep(1:6, each=9)
plot(seq.X.25, seq.Y.25, asp=1, type="n", ylab="Sites", xlab="Years", main="Space-time map,
Evenness, spring", ylim=c(1,6), xlim=c(0,10), yaxt="n", cex.axis=0.8)
points(seq.X.25, seq.Y.25, pch=21, col="white", bg="steelblue2", cex=5*sqrt(even.spring))
axis(side=2, 1:6, labels=rownames(xy), las=1, cex.axis=0.8)
dev.off()
#the figure needs to be corrected according to the new corrected LCBD.27.spring table, and the order in signif.27.spring where the significants are listed according to descending order in the beta.out.27.spring file LCDB values.


svg("/data/scratch/metabarcoding/processed_runs/seaice/BalticCiliates/CiliFunctRich_spacetime.svg")
par(mfrow=c(1,2))
seq.X.25 <- rep(1:9, 6)
seq.Y.25 <- rep(1:6, each=9)
plot(seq.X.25, seq.Y.25, asp=1, type="n", ylab="Sites", xlab="Years", main="Space-time map,
Richness, spring", ylim=c(1,6), xlim=c(0,10), yaxt="n", cex.axis=0.8)
points(seq.X.25, seq.Y.25, pch=21, col="white", bg="steelblue2", cex=0.3*sqrt(rich.spring))
axis(side=2, 1:6, labels=rownames(xy), las=1, cex.axis=0.8)
dev.off()
#the figure needs to be corrected according to the new corrected LCBD.27.spring table, and the order in signif.27.spring where the significants are listed according to descending order in the beta.out.27.spring file LCDB values.

evenf.mat <- read.table("/data/scratch/metabarcoding/processed_runs/seaice/BalticCiliates/evenf.mat.txt",header=T, row.names=1,sep="\t",dec=",")
evenf.spring <- as.vector(t(evenf.mat))

svg("/data/scratch/metabarcoding/processed_runs/seaice/BalticCiliates/CiliFunctEven_spacetime.svg")
par(mfrow=c(1,2))
seq.X.25 <- rep(1:9, 6)
seq.Y.25 <- rep(1:6, each=9)
plot(seq.X.25, seq.Y.25, asp=1, type="n", ylab="Sites", xlab="Years", main="Space-time map,
Evenness, spring", ylim=c(1,6), xlim=c(0,10), yaxt="n", cex.axis=0.8)
points(seq.X.25, seq.Y.25, pch=21, col="white", bg="steelblue2", cex=5*sqrt(evenf.spring))
axis(side=2, 1:6, labels=rownames(xy), las=1, cex.axis=0.8)
dev.off()
#the figure needs to be corrected according to the new corrected LCBD.27.spring table, and the order in signif.27.spring where the significants are listed according to descending order in the beta.out.27.spring file LCDB values.

```
#AEMs:
```{r}

curr.site <- 17 #Kr ice
curr.site <- 18 #Kr uiw
curr.site <- 16 #Kr water
curr.site <- 22 #St ice
curr.site <- 21 #St uiw
curr.site <- 19 #St water
sampling.40 <- sampling[sampling$STATION == curr.site, ]
sediment.40 <- sediment[sampling$STATION == curr.site, ]
waterquality.40 <- waterquality[sampling$STATION == curr.site, ]
fauna.40 <- fauna[sampling$STATION == curr.site, ]
fauna.40 <- fauna.40[ , colSums(fauna.40)!=0] 

dates.40 <- sampling.40$SAMPLE_DATE
plot(dates.40, rep(1,5), yaxt="n", ylab="")
plot(dates.40, rep(1,6), yaxt="n", ylab="")
plot(dates.40, rep(1,8), yaxt="n", ylab="")
plot(dates.40, rep(1,7), yaxt="n", ylab="")

plot(dates.40, rep(1,9), yaxt="n", ylab="")

fauna.hel.40 <- decostand(fauna.40, method="hellinger")
fauna.trend <- rda(fauna.hel.40, sampling.40$SAMPLE_DATE)
anova(fauna.trend, step=10000, perm.max=10000) 
RsquareAdj(fauna.trend)

weights <- weight.time(dates.40, alpha=2, max.d=36)
weights <- weight.time(dates.40, alpha=2, max.d=28)

aem.40.out <- aem.time(9, w=weights, moran=TRUE, plot.moran=TRUE)
aem.40.out <- aem.time(6, w=weights, moran=TRUE, plot.moran=FALSE)
aem.40.out <- aem.time(5, w=weights, moran=TRUE, plot.moran=FALSE)
aem.40.out <- aem.time(7, w=weights, moran=TRUE, plot.moran=FALSE)

aem.40.out$Moran

fauna.aem.40.pos <- rda(fauna.hel.40, aem.40.out$aem[, aem.40.out$Moran$Positive])
anova(fauna.aem.40.pos)
RsquareAdj(fauna.aem.40.pos)

fauna.aem.40.neg <- rda(fauna.hel.40, aem.40.out$aem[, !aem.40.out$Moran$Positive])
anova(fauna.aem.40.neg)
RsquareAdj(fauna.aem.40.neg)

sel.aem.40 <- forward.sel(fauna.hel.40, aem.40.out$aem, nperm=9999, alpha=0.10)
sel.aem.40

aem.select <- sort(sel.aem.40$order[sel.aem.40$pval<=0.08]) 

aem.select.pos <- c(1,2)
#aem.select.neg <- c(15,21,24,25) no negative signifcants 

par(mfrow=c(3,3))

for(i in 1:4) {
plot(dates.40, aem.40.out$aem[,aem.select.pos[i]], type="b", pch=19, main =
paste("Positive", aem.select.pos[i]), xlab="Date", ylab="AEM")
}

#for(i in 1:4) {
#plot(dates.40, aem.40.out$aem[,aem.select.neg[i]], type="b", pch=19, main =
#paste("Negative", aem.select.neg[i]), xlab="Date", ylab="AEM", col="red", col.main="red")
#}
par(mfrow=c(1,1))


#Needs variation partitioning to show are the possible trends because of some environmental variable or are they because of chance.
(res.sel1 <- forward.sel(fauna.hel.40, sediment.40, nperm=9999, alpha=0.10))
#No NAs allowed in the environmental varaibles
(res.sel2 <- forward.sel(fauna.hel.40, waterquality.40, nperm=9999, alpha=0.10))
#No variables selectex for 18.

res.part <- varpart(fauna.hel.40,  sediment.40[,6],  aem.40.out$aem[,aem.select.pos], add=TRUE)
res.part
svg("/data/scratch/metabarcoding/processed_runs/seaice/BalticCiliates/newCiliAEMs17_varpart.svg")
plot(res.part, cutoff = -Inf, digits=2, bg=2:4)
dev.off()
showvarparts(4)

mod1 <- rda(fauna.hel.40, sediment.40[,6], aem.40.out$aem[,aem.select])
anova(mod1, step=1000, perm.max=1000)
RsquareAdj(mod1)
mod1 <- rda(fauna.hel.40, sediment.40[,3], waterquality.40[,6])
anova(mod1, step=1000, perm.max=1000)
RsquareAdj(mod1)
mod1 <- rda(fauna.hel.40, waterquality.40[,6], sediment.40[,3])
anova(mod1, step=1000, perm.max=1000)
RsquareAdj(mod1)
mod1 <- rda(fauna.hel.40, aem.40.out$aem[,aem.select], sediment.40[,6])
anova(mod1, step=1000, perm.max=1000)


mod2 <- rda(fauna.hel.40, aem.40.out$aem[,aem.select.pos], cbind(waterquality.40[,4], waterquality.40[,1]))
anova(mod2, step=1000, perm.max=1000)
RsquareAdj(mod2)

mod3 <- rda(fauna.hel.40, waterquality.40[,1], cbind(aem.40.out$aem[,aem.select.pos], waterquality.40[,4]))
anova(mod3, step=1000, perm.max=1000)
RsquareAdj(mod3)

mod4 <- rda(fauna.hel.40, sediment.40[,3], cbind(aem.40.out$aem[,aem.select.pos], waterquality.40[,4], waterquality.40[,6]))
anova(mod4, step=1000, perm.max=1000)
RsquareAdj(mod4)

mod5 <- rda(fauna.hel.40, waterquality.40[,6], cbind(aem.40.out$aem[,aem.select.pos], sediment.40[,3], waterquality.40[,4]))
anova(mod5, step=1000, perm.max=1000)
RsquareAdj(mod5)


fauna.aem.40.pos.2 <- rda(fauna.hel.40~ ., as.data.frame(aem.40.out$vectors[,aem.select.pos]))
anova(fauna.aem.40.pos.2, by="axis")
RsquareAdj(fauna.aem.40.pos.2)
#fauna.aem.40.neg.4 <- rda(fauna.hel.40~ ., as.data.frame(aem.40.out$aem[,aem.select.neg]))
#anova(fauna.aem.40.neg.4, by="axis")
#RsquareAdj(fauna.aem.40.neg.4)

par(mfrow=c(3,1)) 

for(i in 1:2) {
plot(dates.40, scores(fauna.aem.40.pos.2, display="lc", choices=i), type="b", pch=19, main
= paste("RDA axis", i, ", positive temporal correlation model"), xlab="Seasons within years
1996-2008", ylab="RDA axis")
}

#plot(dates.40, scores(fauna.aem.40.neg.4, display="lc", choices=1), type="b", pch=19, main
#= paste("RDA axis", 1, ", negative temporal correlation model"), xlab="Seasons within years
#1996-2008", ylab="RDA axis", col="red", col.main="red")
par(mfrow=c(1,1))

svg("/data/scratch/metabarcoding/processed_runs/seaice/BalticCiliates/Cili19_correlogram.svg")
correlog.40 <- mantel.correlog(dist(fauna.hel.40), XY=dates.40, n.class=6)
plot(correlog.40)
dev.off()


#Functions:

curr.site <- 18 #Kr uiw
sampling.40 <- sampling[sampling$STATION == curr.site, ]
sediment.40 <- sediment[sampling$STATION == curr.site, ]
waterquality.40 <- waterquality[sampling$STATION == curr.site, ]
fauna.40 <- fauna[sampling$STATION == curr.site, ]
fauna.40 <- fauna.40[ , colSums(fauna.40)!=0] 

dates.40 <- sampling.40$SAMPLE_DATE
plot(dates.40, rep(1,7), yaxt="n", ylab="")

fauna.hel.40 <- decostand(fauna.40, method="hellinger")
fauna.trend <- rda(fauna.hel.40, sampling.40$SAMPLE_DATE)
anova(fauna.trend, step=10000, perm.max=10000) 
RsquareAdj(fauna.trend)
weights <- weight.time(dates.40, alpha=2, max.d=28)

aem.40.out <- aem.time(7, w=weights, moran=TRUE, plot.moran=FALSE)

aem.40.out$Moran

fauna.aem.40.pos <- rda(fauna.hel.40, aem.40.out$aem[, aem.40.out$Moran$Positive])
anova(fauna.aem.40.pos)
RsquareAdj(fauna.aem.40.pos)

fauna.aem.40.neg <- rda(fauna.hel.40, aem.40.out$aem[, !aem.40.out$Moran$Positive])
anova(fauna.aem.40.neg)
RsquareAdj(fauna.aem.40.neg)

sel.aem.40 <- forward.sel(fauna.hel.40, aem.40.out$aem, nperm=9999, alpha=0.10)
sel.aem.40

aem.select <- sort(sel.aem.40$order[sel.aem.40$pval<=0.08]) 

aem.select.pos <- c(2)

#Needs variation partitioning to show are the possible trends because of some environmental variable or are they because of chance.
(res.sel1 <- forward.sel(fauna.hel.40, sediment.40, nperm=9999, alpha=0.10))
#No NAs allowed in the environmental varaibles
(res.sel2 <- forward.sel(fauna.hel.40, waterquality.40, nperm=9999, alpha=0.10))
#No variables selectex for 18.

res.part <- varpart(fauna.hel.40,  sediment.40[,6], sediment.40[,4], waterquality.40[,2], aem.40.out$aem[,aem.select.pos], add=TRUE)
res.part

plot(res.part, cutoff = -Inf, digits=2, bg=2:4)

mod2 <- rda(fauna.hel.40, aem.40.out$aem[,aem.select.pos], cbind(waterquality.40[,2], sediment.40[,4], sediment.40[,6]))
anova(mod2, step=1000, perm.max=1000)
mod3 <- rda(fauna.hel.40, waterquality.40[,2], cbind(aem.40.out$aem[,aem.select.pos], sediment.40[,4], sediment.40[,6]))
anova(mod3, step=1000, perm.max=1000)
mod4 <- rda(fauna.hel.40, sediment.40[,6], cbind(aem.40.out$aem[,aem.select.pos], waterquality.40[,2], sediment.40[,4]))
anova(mod4, step=1000, perm.max=1000)
mod5 <- rda(fauna.hel.40, sediment.40[,4], cbind(aem.40.out$aem[,aem.select.pos], waterquality.40[,2], sediment.40[,6]))
anova(mod5, step=1000, perm.max=1000)

curr.site <- 16 #Kr water
sampling.40 <- sampling[sampling$STATION == curr.site, ]
sediment.40 <- sediment[sampling$STATION == curr.site, ]
waterquality.40 <- waterquality[sampling$STATION == curr.site, ]
fauna.40 <- fauna[sampling$STATION == curr.site, ]
fauna.40 <- fauna.40[ , colSums(fauna.40)!=0] 

dates.40 <- sampling.40$SAMPLE_DATE
plot(dates.40, rep(1,7), yaxt="n", ylab="")

fauna.hel.40 <- decostand(fauna.40, method="hellinger")
fauna.trend <- rda(fauna.hel.40, sampling.40$SAMPLE_DATE)
anova(fauna.trend, step=10000, perm.max=10000) 
RsquareAdj(fauna.trend)
weights <- weight.time(dates.40, alpha=2, max.d=28)

aem.40.out <- aem.time(7, w=weights, moran=TRUE, plot.moran=FALSE)

aem.40.out$Moran

fauna.aem.40.pos <- rda(fauna.hel.40, aem.40.out$aem[, aem.40.out$Moran$Positive])
anova(fauna.aem.40.pos)
RsquareAdj(fauna.aem.40.pos)

fauna.aem.40.neg <- rda(fauna.hel.40, aem.40.out$aem[, !aem.40.out$Moran$Positive])
anova(fauna.aem.40.neg)
RsquareAdj(fauna.aem.40.neg)

sel.aem.40 <- forward.sel(fauna.hel.40, aem.40.out$aem, nperm=9999, alpha=0.10)
sel.aem.40

aem.select <- sort(sel.aem.40$order[sel.aem.40$pval<=0.08]) 

aem.select.pos <- c(2)

#Needs variation partitioning to show are the possible trends because of some environmental variable or are they because of chance.
(res.sel1 <- forward.sel(fauna.hel.40, sediment.40, nperm=9999, alpha=0.10))
#No NAs allowed in the environmental varaibles
(res.sel2 <- forward.sel(fauna.hel.40, waterquality.40, nperm=9999, alpha=0.10))
#No variables selectex for 18.

res.part <- varpart(fauna.hel.40, sediment.40[,4], aem.40.out$aem[,aem.select.pos], add=TRUE)
res.part

plot(res.part, cutoff = -Inf, digits=2, bg=2:4)

mod2 <- rda(fauna.hel.40, aem.40.out$aem[,aem.select.pos], cbind(sediment.40[,4]))
anova(mod2, step=1000, perm.max=1000)
mod5 <- rda(fauna.hel.40, sediment.40[,4], cbind(aem.40.out$aem[,aem.select.pos]))
anova(mod5, step=1000, perm.max=1000)

curr.site <- 22 #St ice
sampling.40 <- sampling[sampling$STATION == curr.site, ]
sediment.40 <- sediment[sampling$STATION == curr.site, ]
waterquality.40 <- waterquality[sampling$STATION == curr.site, ]
fauna.40 <- fauna[sampling$STATION == curr.site, ]
fauna.40 <- fauna.40[ , colSums(fauna.40)!=0] 

dates.40 <- sampling.40$SAMPLE_DATE
plot(dates.40, rep(1,5), yaxt="n", ylab="")

fauna.hel.40 <- decostand(fauna.40, method="hellinger")
fauna.trend <- rda(fauna.hel.40, sampling.40$SAMPLE_DATE)
anova(fauna.trend, step=10000, perm.max=10000) 
RsquareAdj(fauna.trend)
weights <- weight.time(dates.40, alpha=2, max.d=36)
aem.40.out <- aem.time(5, w=weights, moran=TRUE, plot.moran=FALSE)

aem.40.out$Moran

fauna.aem.40.pos <- rda(fauna.hel.40, aem.40.out$aem[, aem.40.out$Moran$Positive])
anova(fauna.aem.40.pos)
RsquareAdj(fauna.aem.40.pos)

fauna.aem.40.neg <- rda(fauna.hel.40, aem.40.out$aem[, !aem.40.out$Moran$Positive])
anova(fauna.aem.40.neg)
RsquareAdj(fauna.aem.40.neg)

sel.aem.40 <- forward.sel(fauna.hel.40, aem.40.out$aem, nperm=9999, alpha=0.10)
sel.aem.40

aem.select <- sort(sel.aem.40$order[sel.aem.40$pval<=0.08]) 

aem.select.pos <- c(2)
#Needs variation partitioning to show are the possible trends because of some environmental variable or are they because of chance.
(res.sel1 <- forward.sel(fauna.hel.40, sediment.40, nperm=9999, alpha=0.10))
#No NAs allowed in the environmental varaibles
(res.sel2 <- forward.sel(fauna.hel.40, waterquality.40, nperm=9999, alpha=0.10))
#No variables selectex for 18.
res.part <- varpart(fauna.hel.40, sediment.40[,6], sediment.40[,2], add=TRUE)
res.part

plot(res.part, cutoff = -Inf, digits=2, bg=2:4)

mod2 <- rda(fauna.hel.40, sediment.40[,6], cbind(sediment.40[,2]))
anova(mod2, step=1000, perm.max=1000)
mod5 <- rda(fauna.hel.40, sediment.40[,2], cbind(sediment.40[,6]))
anova(mod5, step=1000, perm.max=1000)


curr.site <- 21 #St uiw
sampling.40 <- sampling[sampling$STATION == curr.site, ]
sediment.40 <- sediment[sampling$STATION == curr.site, ]
waterquality.40 <- waterquality[sampling$STATION == curr.site, ]
fauna.40 <- fauna[sampling$STATION == curr.site, ]
fauna.40 <- fauna.40[ , colSums(fauna.40)!=0] 

dates.40 <- sampling.40$SAMPLE_DATE
plot(dates.40, rep(1,5), yaxt="n", ylab="")

fauna.hel.40 <- decostand(fauna.40, method="hellinger")
fauna.trend <- rda(fauna.hel.40, sampling.40$SAMPLE_DATE)
anova(fauna.trend, step=10000, perm.max=10000) 
RsquareAdj(fauna.trend)
weights <- weight.time(dates.40, alpha=2, max.d=36)
aem.40.out <- aem.time(5, w=weights, moran=TRUE, plot.moran=FALSE)

aem.40.out$Moran

fauna.aem.40.pos <- rda(fauna.hel.40, aem.40.out$aem[, aem.40.out$Moran$Positive])
anova(fauna.aem.40.pos)
RsquareAdj(fauna.aem.40.pos)

fauna.aem.40.neg <- rda(fauna.hel.40, aem.40.out$aem[, !aem.40.out$Moran$Positive])
anova(fauna.aem.40.neg)
RsquareAdj(fauna.aem.40.neg)

sel.aem.40 <- forward.sel(fauna.hel.40, aem.40.out$aem, nperm=9999, alpha=0.10)
sel.aem.40

aem.select <- sort(sel.aem.40$order[sel.aem.40$pval<=0.08]) 

aem.select.pos <- c(1,2)
#Needs variation partitioning to show are the possible trends because of some environmental variable or are they because of chance.
(res.sel1 <- forward.sel(fauna.hel.40, sediment.40, nperm=9999, alpha=0.10))
#No NAs allowed in the environmental varaibles
(res.sel2 <- forward.sel(fauna.hel.40, waterquality.40, nperm=9999, alpha=0.10))
#No variables selectex for 18.
res.part <- varpart(fauna.hel.40, sediment.40[,4], waterquality.40[,2],aem.40.out$aem[,aem.select.pos], add=TRUE)
res.part

plot(res.part, cutoff = -Inf, digits=2, bg=2:4)

mod2 <- rda(fauna.hel.40, aem.40.out$aem[,aem.select.pos], cbind(waterquality.40[,2], sediment.40[,4]))
anova(mod2, step=1000, perm.max=1000)
mod3 <- rda(fauna.hel.40, waterquality.40[,2], cbind(aem.40.out$aem[,aem.select.pos], sediment.40[,4]))
anova(mod3, step=1000, perm.max=1000)
mod4 <- rda(fauna.hel.40, sediment.40[,4], cbind(aem.40.out$aem[,aem.select.pos], waterquality.40[,2]))
anova(mod4, step=1000, perm.max=1000)


curr.site <- 19 #St water
sampling.40 <- sampling[sampling$STATION == curr.site, ]
sediment.40 <- sediment[sampling$STATION == curr.site, ]
waterquality.40 <- waterquality[sampling$STATION == curr.site, ]
fauna.40 <- fauna[sampling$STATION == curr.site, ]
fauna.40 <- fauna.40[ , colSums(fauna.40)!=0] 

dates.40 <- sampling.40$SAMPLE_DATE
plot(dates.40, rep(1,5), yaxt="n", ylab="")

fauna.hel.40 <- decostand(fauna.40, method="hellinger")
fauna.trend <- rda(fauna.hel.40, sampling.40$SAMPLE_DATE)
anova(fauna.trend, step=10000, perm.max=10000) 
RsquareAdj(fauna.trend)
weights <- weight.time(dates.40, alpha=2, max.d=36)
aem.40.out <- aem.time(5, w=weights, moran=TRUE, plot.moran=FALSE)

aem.40.out$Moran

fauna.aem.40.pos <- rda(fauna.hel.40, aem.40.out$aem[, aem.40.out$Moran$Positive])
anova(fauna.aem.40.pos)
RsquareAdj(fauna.aem.40.pos)

fauna.aem.40.neg <- rda(fauna.hel.40, aem.40.out$aem[, !aem.40.out$Moran$Positive])
anova(fauna.aem.40.neg)
RsquareAdj(fauna.aem.40.neg)

sel.aem.40 <- forward.sel(fauna.hel.40, aem.40.out$aem, nperm=9999, alpha=0.10)
sel.aem.40

aem.select <- sort(sel.aem.40$order[sel.aem.40$pval<=0.08]) 

aem.select.pos <- c(1,2)
#Needs variation partitioning to show are the possible trends because of some environmental variable or are they because of chance.
(res.sel1 <- forward.sel(fauna.hel.40, sediment.40, nperm=9999, alpha=0.10))
#No NAs allowed in the environmental varaibles
(res.sel2 <- forward.sel(fauna.hel.40, waterquality.40, nperm=9999, alpha=0.10))
#No variables selectex for 18.
